# Supplementary material for: Combined Metabolic and Chemical (CoMetChem) Labeling Using Stable Isotopes—a Strategy to Reveal Site-Specific Histone Acetylation and Deacetylation Rates by LC–MS
Source: Anal Chem. 2021 Sep 14;93(38):12872–80. doi: 10.1021/acs.analchem.1c01359 (PMC8482368; doi:10.1021/acs.analchem.1c01359)
Supplement: Supplementary file 1 — ac1c01359_si_001.xlsx [file ac1c01359_si_001.xlsx]

## Sheet: H3(18-26)
Isotopologue species	Number of in-vivo acetylations	monoisotopic peak	charge state	m/z value theoretical	m/z value measured	difference in ppm	replicate number	timepoint	condition
IV	2	12C2H3/12C2H3	2	535.819	535.823	-6.34542	1	0	control
VII/VIII	2	12C2H3/13C2H3	2	536.823	536.826	-5.40216	1	0	control
IX	2	13C2H3/13C2H3	2	537.826	537.833	-11.8998	1	0	control
II*/III*	1	12C2H3/13C2D3	2	538.332	538.335	-5.75853	1	0	control
V*/VI*	1	13C2H3/13C2D3	2	539.336	539.338	-4.82075	1	0	control
I	0	13C2D3/13C2D3	2	540.845	540.848	-5.36198	1	0	control
IV	2	12C2H3/12C2H3	2	535.819	535.823	-6.15879	1	0	MS-275
VII/VIII	2	12C2H3/13C2H3	2	536.823	536.826	-5.40216	1	0	MS-275
IX	2	13C2H3/13C2H3	2	537.826	537.833	-11.8998	1	0	MS-275
II*/III*	1	12C2H3/13C2D3	2	538.332	538.335	-5.38701	1	0	MS-275
V*/VI*	1	13C2H3/13C2D3	2	539.336	539.338	-4.26451	1	0	MS-275
I	0	13C2D3/13C2D3	2	540.845	540.848	-4.99219	1	0	MS-275
IV	2	12C2H3/12C2H3	2	535.819	535.823	-6.15879	1	0	SAHA
VII/VIII	2	12C2H3/13C2H3	2	536.823	536.826	-5.21587	1	0	SAHA
IX	2	13C2H3/13C2H3	2	537.826	537.832	-11.342	1	0	SAHA
II*/III*	1	12C2H3/13C2D3	2	538.332	538.335	-5.57277	1	0	SAHA
V*/VI*	1	13C2H3/13C2D3	2	539.336	539.338	-4.63533	1	0	SAHA
I	0	13C2D3/13C2D3	2	540.845	540.848	-5.17708	1	0	SAHA
IV	2	12C2H3/12C2H3	2	535.819	535.823	-6.71868	1	0.5	control
VII/VIII	2	12C2H3/13C2H3	2	536.823	536.826	-6.33356	1	0.5	control
IX	2	13C2H3/13C2H3	2	537.826	537.833	-11.8998	1	0.5	control
II*/III*	1	12C2H3/13C2D3	2	538.332	538.336	-6.3158	1	0.5	control
V*/VI*	1	13C2H3/13C2D3	2	539.336	539.339	-5.5624	1	0.5	control
I	0	13C2D3/13C2D3	2	540.845	540.848	-5.73177	1	0.5	control
IV	2	12C2H3/12C2H3	2	535.819	535.823	-6.90531	1	0.5	MS-275
VII/VIII	2	12C2H3/13C2H3	2	536.823	536.826	-6.33356	1	0.5	MS-275
IX	2	13C2H3/13C2H3	2	537.826	537.833	-12.2716	1	0.5	MS-275
II*/III*	1	12C2H3/13C2D3	2	538.332	538.336	-6.13004	1	0.5	MS-275
V*/VI*	1	13C2H3/13C2D3	2	539.336	539.338	-5.19157	1	0.5	MS-275
I	0	13C2D3/13C2D3	2	540.845	540.848	-5.54688	1	0.5	MS-275
IV	2	12C2H3/12C2H3	2	535.819	535.823	-6.15879	1	0.5	SAHA
VII/VIII	2	12C2H3/13C2H3	2	536.823	536.826	-5.58844	1	0.5	SAHA
IX	2	13C2H3/13C2H3	2	537.826	537.832	-11.5279	1	0.5	SAHA
II*/III*	1	12C2H3/13C2D3	2	538.332	538.335	-5.94428	1	0.5	SAHA
V*/VI*	1	13C2H3/13C2D3	2	539.336	539.338	-4.82075	1	0.5	SAHA
I	0	13C2D3/13C2D3	2	540.845	540.848	-5.54688	1	0.5	SAHA
IV	2	12C2H3/12C2H3	2	535.819	535.823	-6.71868	1	1	control
VII/VIII	2	12C2H3/13C2H3	2	536.823	536.826	-6.33356	1	1	control
IX	2	13C2H3/13C2H3	2	537.826	537.832	-11.7138	1	1	control
II*/III*	1	12C2H3/13C2D3	2	538.332	538.336	-6.13004	1	1	control
V*/VI*	1	13C2H3/13C2D3	2	539.336	539.338	-5.19157	1	1	control
I	0	13C2D3/13C2D3	2	540.845	540.848	-5.54688	1	1	control
IV	2	12C2H3/12C2H3	2	535.819	535.823	-6.71868	1	1	MS-275
VII/VIII	2	12C2H3/13C2H3	2	536.823	536.826	-6.33356	1	1	MS-275
IX	2	13C2H3/13C2H3	2	537.826	537.832	-11.7138	1	1	MS-275
II*/III*	1	12C2H3/13C2D3	2	538.332	538.336	-6.3158	1	1	MS-275
V*/VI*	1	13C2H3/13C2D3	2	539.336	539.338	-5.19157	1	1	MS-275
I	0	13C2D3/13C2D3	2	540.845	540.848	-5.73177	1	1	MS-275
IV	2	12C2H3/12C2H3	2	535.819	535.823	-6.71868	1	1	SAHA
VII/VIII	2	12C2H3/13C2H3	2	536.823	536.826	-6.14728	1	1	SAHA
IX	2	13C2H3/13C2H3	2	537.826	537.833	-11.8998	1	1	SAHA
II*/III*	1	12C2H3/13C2D3	2	538.332	538.336	-6.3158	1	1	SAHA
V*/VI*	1	13C2H3/13C2D3	2	539.336	539.338	-5.00616	1	1	SAHA
I	0	13C2D3/13C2D3	2	540.845	540.848	-5.73177	1	1	SAHA
IV	2	12C2H3/12C2H3	2	535.819	535.823	-7.09194	1	1.5	control
VII/VIII	2	12C2H3/13C2H3	2	536.823	536.826	-6.70612	1	1.5	control
IX	2	13C2H3/13C2H3	2	537.826	537.832	-10.9701	1	1.5	control
II*/III*	1	12C2H3/13C2D3	2	538.332	538.336	-6.50156	1	1.5	control
V*/VI*	1	13C2H3/13C2D3	2	539.336	539.339	-5.74781	1	1.5	control
I	0	13C2D3/13C2D3	2	540.845	540.848	-5.73177	1	1.5	control
IV	2	12C2H3/12C2H3	2	535.819	535.823	-6.71868	1	1.5	MS-275
VII/VIII	2	12C2H3/13C2H3	2	536.823	536.826	-6.33356	1	1.5	MS-275
IX	2	13C2H3/13C2H3	2	537.826	537.832	-11.5279	1	1.5	MS-275
II*/III*	1	12C2H3/13C2D3	2	538.332	538.335	-5.94428	1	1.5	MS-275
V*/VI*	1	13C2H3/13C2D3	2	539.336	539.338	-5.00616	1	1.5	MS-275
I	0	13C2D3/13C2D3	2	540.845	540.848	-5.36198	1	1.5	MS-275
IV	2	12C2H3/12C2H3	2	535.819	535.823	-6.34542	1	1.5	SAHA
VII/VIII	2	12C2H3/13C2H3	2	536.823	536.826	-5.58844	1	1.5	SAHA
IX	2	13C2H3/13C2H3	2	537.826	537.832	-10.9701	1	1.5	SAHA
II*/III*	1	12C2H3/13C2D3	2	538.332	538.336	-6.13004	1	1.5	SAHA
V*/VI*	1	13C2H3/13C2D3	2	539.336	539.338	-5.00616	1	1.5	SAHA
I	0	13C2D3/13C2D3	2	540.845	540.848	-5.91667	1	1.5	SAHA
IV	2	12C2H3/12C2H3	2	535.819	535.823	-7.09194	1	2	control
VII/VIII	2	12C2H3/13C2H3	2	536.823	536.827	-6.8924	1	2	control
IX	2	13C2H3/13C2H3	2	537.826	537.832	-11.7138	1	2	control
II*/III*	1	12C2H3/13C2D3	2	538.332	538.336	-6.68732	1	2	control
V*/VI*	1	13C2H3/13C2D3	2	539.336	539.339	-5.74781	1	2	control
I	0	13C2D3/13C2D3	2	540.845	540.848	-5.54688	1	2	control
IV	2	12C2H3/12C2H3	2	535.819	535.823	-6.15879	1	2	MS-275
VII/VIII	2	12C2H3/13C2H3	2	536.823	536.826	-5.77472	1	2	MS-275
IX	2	13C2H3/13C2H3	2	537.826	537.832	-11.342	1	2	MS-275
II*/III*	1	12C2H3/13C2D3	2	538.332	538.335	-5.38701	1	2	MS-275
V*/VI*	1	13C2H3/13C2D3	2	539.336	539.338	-4.44992	1	2	MS-275
I	0	13C2D3/13C2D3	2	540.845	540.848	-4.80729	1	2	MS-275
IV	2	12C2H3/12C2H3	2	535.819	535.823	-5.97216	1	2	SAHA
VII/VIII	2	12C2H3/13C2H3	2	536.823	536.826	-5.40216	1	2	SAHA
IX	2	13C2H3/13C2H3	2	537.826	537.832	-11.342	1	2	SAHA
II*/III*	1	12C2H3/13C2D3	2	538.332	538.335	-5.57277	1	2	SAHA
V*/VI*	1	13C2H3/13C2D3	2	539.336	539.338	-4.63533	1	2	SAHA
I	0	13C2D3/13C2D3	2	540.845	540.848	-5.36198	1	2	SAHA
IV	2	12C2H3/12C2H3	2	535.819	535.823	-6.71868	1	4	control
VII/VIII	2	12C2H3/13C2H3	2	536.823	536.826	-6.51984	1	4	control
IX	2	13C2H3/13C2H3	2	537.826	537.832	-10.4123	1	4	control
II*/III*	1	12C2H3/13C2D3	2	538.332	538.336	-6.13004	1	4	control
V*/VI*	1	13C2H3/13C2D3	2	539.336	539.338	-5.37699	1	4	control
I	0	13C2D3/13C2D3	2	540.845	540.848	-5.17708	1	4	control
IV	2	12C2H3/12C2H3	2	535.819	535.823	-6.71868	1	4	MS-275
VII/VIII	2	12C2H3/13C2H3	2	536.823	536.826	-6.51984	1	4	MS-275
IX	2	13C2H3/13C2H3	2	537.826	537.832	-10.7842	1	4	MS-275
II*/III*	1	12C2H3/13C2D3	2	538.332	538.336	-6.50156	1	4	MS-275
V*/VI*	1	13C2H3/13C2D3	2	539.336	539.339	-5.5624	1	4	MS-275
I	0	13C2D3/13C2D3	2	540.845	540.848	-5.73177	1	4	MS-275
IV	2	12C2H3/12C2H3	2	535.819	535.823	-6.90531	1	4	SAHA
VII/VIII	2	12C2H3/13C2H3	2	536.823	536.826	-6.51984	1	4	SAHA
IX	2	13C2H3/13C2H3	2	537.826	537.832	-11.5279	1	4	SAHA
II*/III*	1	12C2H3/13C2D3	2	538.332	538.336	-6.50156	1	4	SAHA
V*/VI*	1	13C2H3/13C2D3	2	539.336	539.339	-5.5624	1	4	SAHA
I	0	13C2D3/13C2D3	2	540.845	540.848	-5.91667	1	4	SAHA
IV	2	12C2H3/12C2H3	2	535.819	535.823	-6.53205	1	6	control
VII/VIII	2	12C2H3/13C2H3	2	536.823	536.826	-6.33356	1	6	control
IX	2	13C2H3/13C2H3	2	537.826	537.831	-9.29668	1	6	control
II*/III*	1	12C2H3/13C2D3	2	538.332	538.336	-6.13004	1	6	control
V*/VI*	1	13C2H3/13C2D3	2	539.336	539.339	-5.74781	1	6	control
I	0	13C2D3/13C2D3	2	540.845	540.848	-5.73177	1	6	control
IV	2	12C2H3/12C2H3	2	535.819	535.823	-7.4652	1	6	MS-275
VII/VIII	2	12C2H3/13C2H3	2	536.823	536.827	-7.07869	1	6	MS-275
IX	2	13C2H3/13C2H3	2	537.826	537.832	-10.5982	1	6	MS-275
II*/III*	1	12C2H3/13C2D3	2	538.332	538.336	-6.68732	1	6	MS-275
V*/VI*	1	13C2H3/13C2D3	2	539.336	539.339	-5.74781	1	6	MS-275
I	0	13C2D3/13C2D3	2	540.845	540.848	-6.10156	1	6	MS-275
IV	2	12C2H3/12C2H3	2	535.819	535.823	-6.53205	1	6	SAHA
VII/VIII	2	12C2H3/13C2H3	2	536.823	536.826	-6.14728	1	6	SAHA
IX	2	13C2H3/13C2H3	2	537.826	537.832	-10.7842	1	6	SAHA
II*/III*	1	12C2H3/13C2D3	2	538.332	538.336	-6.13004	1	6	SAHA
V*/VI*	1	13C2H3/13C2D3	2	539.336	539.338	-5.19157	1	6	SAHA
I	0	13C2D3/13C2D3	2	540.845	540.848	-6.10156	1	6	SAHA
IV	2	12C2H3/12C2H3	2	535.819	535.823	-7.4652	1	8	control
VII/VIII	2	12C2H3/13C2H3	2	536.823	536.827	-7.26497	1	8	control
IX	2	13C2H3/13C2H3	2	537.826	537.831	-9.66855	1	8	control
II*/III*	1	12C2H3/13C2D3	2	538.332	538.336	-6.68732	1	8	control
V*/VI*	1	13C2H3/13C2D3	2	539.336	539.339	-6.30405	1	8	control
I	0	13C2D3/13C2D3	2	540.845	540.848	-5.91667	1	8	control
IV	2	12C2H3/12C2H3	2	535.819	535.823	-6.90531	1	8	MS-275
VII/VIII	2	12C2H3/13C2H3	2	536.823	536.826	-6.70612	1	8	MS-275
IX	2	13C2H3/13C2H3	2	537.826	537.832	-9.85448	1	8	MS-275
II*/III*	1	12C2H3/13C2D3	2	538.332	538.336	-6.13004	1	8	MS-275
V*/VI*	1	13C2H3/13C2D3	2	539.336	539.339	-5.5624	1	8	MS-275
I	0	13C2D3/13C2D3	2	540.845	540.848	-5.54688	1	8	MS-275
IV	2	12C2H3/12C2H3	2	535.819	535.824	-8.02509	1	8	SAHA
VII/VIII	2	12C2H3/13C2H3	2	536.823	536.827	-7.45125	1	8	SAHA
IX	2	13C2H3/13C2H3	2	537.826	537.832	-11.7138	1	8	SAHA
II*/III*	1	12C2H3/13C2D3	2	538.332	538.336	-7.61612	1	8	SAHA
V*/VI*	1	13C2H3/13C2D3	2	539.336	539.339	-6.11864	1	8	SAHA
I	0	13C2D3/13C2D3	2	540.845	540.849	-6.84115	1	8	SAHA
IV	2	12C2H3/12C2H3	2	535.819	535.823	-7.4652	1	24	control
VII/VIII	2	12C2H3/13C2H3	2	536.823	536.827	-7.45125	1	24	control
IX	2	13C2H3/13C2H3	2	537.826	537.831	-9.66855	1	24	control
II*/III*	1	12C2H3/13C2D3	2	538.332	538.336	-6.68732	1	24	control
V*/VI*	1	13C2H3/13C2D3	2	539.336	539.339	-6.30405	1	24	control
I	0	13C2D3/13C2D3	2	540.845	540.848	-5.91667	1	24	control
IV	2	12C2H3/12C2H3	2	535.819	535.824	-7.65183	1	24	MS-275
VII/VIII	2	12C2H3/13C2H3	2	536.823	536.827	-7.26497	1	24	MS-275
IX	2	13C2H3/13C2H3	2	537.826	537.831	-9.11075	1	24	MS-275
II*/III*	1	12C2H3/13C2D3	2	538.332	538.336	-6.13004	1	24	MS-275
V*/VI*	1	13C2H3/13C2D3	2	539.336	539.339	-5.74781	1	24	MS-275
I	0	13C2D3/13C2D3	2	540.845	540.848	-5.17708	1	24	MS-275
IV	2	12C2H3/12C2H3	2	535.819	535.823	-7.27857	1	24	SAHA
VII/VIII	2	12C2H3/13C2H3	2	536.823	536.827	-7.26497	1	24	SAHA
IX	2	13C2H3/13C2H3	2	537.826	537.832	-10.5982	1	24	SAHA
II*/III*	1	12C2H3/13C2D3	2	538.332	538.336	-6.68732	1	24	SAHA
V*/VI*	1	13C2H3/13C2D3	2	539.336	539.339	-5.74781	1	24	SAHA
I	0	13C2D3/13C2D3	2	540.845	540.848	-5.54688	1	24	SAHA
IV	2	12C2H3/12C2H3	2	535.819	535.819	0.37326	2	0	control
VII/VIII	2	12C2H3/13C2H3	2	536.823	536.822	1.11769	2	0	control
IX	2	13C2H3/13C2H3	2	537.826	537.829	-5.39208	2	0	control
II*/III*	1	12C2H3/13C2D3	2	538.332	538.332	1.11455	2	0	control
V*/VI*	1	13C2H3/13C2D3	2	539.336	539.335	1.85413	2	0	control
I	0	13C2D3/13C2D3	2	540.845	540.844	1.47917	2	0	control
IV	2	12C2H3/12C2H3	2	535.819	535.819	0.74652	2	0	MS-275
VII/VIII	2	12C2H3/13C2H3	2	536.823	536.822	1.49025	2	0	MS-275
IX	2	13C2H3/13C2H3	2	537.826	537.829	-5.02021	2	0	MS-275
II*/III*	1	12C2H3/13C2D3	2	538.332	538.331	1.48607	2	0	MS-275
V*/VI*	1	13C2H3/13C2D3	2	539.336	539.334	2.41037	2	0	MS-275
I	0	13C2D3/13C2D3	2	540.845	540.844	1.84896	2	0	MS-275
IV	2	12C2H3/12C2H3	2	535.819	535.82	-0.18663	2	0	SAHA
VII/VIII	2	12C2H3/13C2H3	2	536.823	536.822	0.558844	2	0	SAHA
IX	2	13C2H3/13C2H3	2	537.826	537.829	-5.76394	2	0	SAHA
II*/III*	1	12C2H3/13C2D3	2	538.332	538.332	0.557277	2	0	SAHA
V*/VI*	1	13C2H3/13C2D3	2	539.336	539.335	1.48331	2	0	SAHA
I	0	13C2D3/13C2D3	2	540.845	540.845	0.924479	2	0	SAHA
IV	2	12C2H3/12C2H3	2	535.819	535.82	-0.18663	2	0.5	control
VII/VIII	2	12C2H3/13C2H3	2	536.823	536.823	0.186281	2	0.5	control
IX	2	13C2H3/13C2H3	2	537.826	537.829	-5.39208	2	0.5	control
II*/III*	1	12C2H3/13C2D3	2	538.332	538.332	0.557277	2	0.5	control
V*/VI*	1	13C2H3/13C2D3	2	539.336	539.335	1.29789	2	0.5	control
I	0	13C2D3/13C2D3	2	540.845	540.844	1.29427	2	0.5	control
IV	2	12C2H3/12C2H3	2	535.819	535.82	-0.37326	2	0.5	MS-275
VII/VIII	2	12C2H3/13C2H3	2	536.823	536.823	0.186281	2	0.5	MS-275
IX	2	13C2H3/13C2H3	2	537.826	537.829	-5.76394	2	0.5	MS-275
II*/III*	1	12C2H3/13C2D3	2	538.332	538.332	0.371518	2	0.5	MS-275
V*/VI*	1	13C2H3/13C2D3	2	539.336	539.335	1.11248	2	0.5	MS-275
I	0	13C2D3/13C2D3	2	540.845	540.845	0.739583	2	0.5	MS-275
IV	2	12C2H3/12C2H3	2	535.819	535.82	-0.18663	2	0.5	SAHA
VII/VIII	2	12C2H3/13C2H3	2	536.823	536.823	0.372562	2	0.5	SAHA
IX	2	13C2H3/13C2H3	2	537.826	537.829	-5.57801	2	0.5	SAHA
II*/III*	1	12C2H3/13C2D3	2	538.332	538.332	0.371518	2	0.5	SAHA
V*/VI*	1	13C2H3/13C2D3	2	539.336	539.335	1.11248	2	0.5	SAHA
I	0	13C2D3/13C2D3	2	540.845	540.845	0.739583	2	0.5	SAHA
IV	2	12C2H3/12C2H3	2	535.819	535.82	-0.93315	2	1	control
VII/VIII	2	12C2H3/13C2H3	2	536.823	536.823	-0.558844	2	1	control
IX	2	13C2H3/13C2H3	2	537.826	537.829	-5.94988	2	1	control
II*/III*	1	12C2H3/13C2D3	2	538.332	538.332	-0.185759	2	1	control
V*/VI*	1	13C2H3/13C2D3	2	539.336	539.335	0.55624	2	1	control
I	0	13C2D3/13C2D3	2	540.845	540.845	0.369792	2	1	control
IV	2	12C2H3/12C2H3	2	535.819	535.82	-1.30641	2	1	MS-275
VII/VIII	2	12C2H3/13C2H3	2	536.823	536.823	-0.745125	2	1	MS-275
IX	2	13C2H3/13C2H3	2	537.826	537.83	-6.50768	2	1	MS-275
II*/III*	1	12C2H3/13C2D3	2	538.332	538.332	-0.557277	2	1	MS-275
V*/VI*	1	13C2H3/13C2D3	2	539.336	539.335	0.370827	2	1	MS-275
I	0	13C2D3/13C2D3	2	540.845	540.845	0	2	1	MS-275
IV	2	12C2H3/12C2H3	2	535.819	535.82	-1.11978	2	1	SAHA
VII/VIII	2	12C2H3/13C2H3	2	536.823	536.823	-0.372562	2	1	SAHA
IX	2	13C2H3/13C2H3	2	537.826	537.83	-6.32174	2	1	SAHA
II*/III*	1	12C2H3/13C2D3	2	538.332	538.332	-0.371518	2	1	SAHA
V*/VI*	1	13C2H3/13C2D3	2	539.336	539.335	0.741653	2	1	SAHA
I	0	13C2D3/13C2D3	2	540.845	540.845	0.184896	2	1	SAHA
IV	2	12C2H3/12C2H3	2	535.819	535.82	-0.55989	2	1.5	control
VII/VIII	2	12C2H3/13C2H3	2	536.823	536.823	-0.372562	2	1.5	control
IX	2	13C2H3/13C2H3	2	537.826	537.829	-5.94988	2	1.5	control
II*/III*	1	12C2H3/13C2D3	2	538.332	538.332	0	2	1.5	control
V*/VI*	1	13C2H3/13C2D3	2	539.336	539.335	0.741653	2	1.5	control
I	0	13C2D3/13C2D3	2	540.845	540.845	0.554688	2	1.5	control
IV	2	12C2H3/12C2H3	2	535.819	535.82	-1.49304	2	1.5	MS-275
VII/VIII	2	12C2H3/13C2H3	2	536.823	536.823	-0.931406	2	1.5	MS-275
IX	2	13C2H3/13C2H3	2	537.826	537.83	-6.87955	2	1.5	MS-275
II*/III*	1	12C2H3/13C2D3	2	538.332	538.333	-1.11455	2	1.5	MS-275
V*/VI*	1	13C2H3/13C2D3	2	539.336	539.335	0.370827	2	1.5	MS-275
I	0	13C2D3/13C2D3	2	540.845	540.845	-0.184896	2	1.5	MS-275
IV	2	12C2H3/12C2H3	2	535.819	535.82	-0.93315	2	1.5	SAHA
VII/VIII	2	12C2H3/13C2H3	2	536.823	536.823	0	2	1.5	SAHA
IX	2	13C2H3/13C2H3	2	537.826	537.83	-6.13581	2	1.5	SAHA
II*/III*	1	12C2H3/13C2D3	2	538.332	538.332	-0.185759	2	1.5	SAHA
V*/VI*	1	13C2H3/13C2D3	2	539.336	539.335	0.927067	2	1.5	SAHA
I	0	13C2D3/13C2D3	2	540.845	540.845	0.369792	2	1.5	SAHA
IV	2	12C2H3/12C2H3	2	535.819	535.82	-0.74652	2	2	control
VII/VIII	2	12C2H3/13C2H3	2	536.823	536.823	-0.372562	2	2	control
IX	2	13C2H3/13C2H3	2	537.826	537.829	-5.76394	2	2	control
II*/III*	1	12C2H3/13C2D3	2	538.332	538.332	-0.371518	2	2	control
V*/VI*	1	13C2H3/13C2D3	2	539.336	539.335	0.55624	2	2	control
I	0	13C2D3/13C2D3	2	540.845	540.845	0.554688	2	2	control
IV	2	12C2H3/12C2H3	2	535.819	535.82	-1.67967	2	2	MS-275
VII/VIII	2	12C2H3/13C2H3	2	536.823	536.823	-1.11769	2	2	MS-275
IX	2	13C2H3/13C2H3	2	537.826	537.83	-6.32174	2	2	MS-275
II*/III*	1	12C2H3/13C2D3	2	538.332	538.333	-1.11455	2	2	MS-275
V*/VI*	1	13C2H3/13C2D3	2	539.336	539.335	0.370827	2	2	MS-275
I	0	13C2D3/13C2D3	2	540.845	540.845	-0.184896	2	2	MS-275
IV	2	12C2H3/12C2H3	2	535.819	535.82	-1.11978	2	2	SAHA
VII/VIII	2	12C2H3/13C2H3	2	536.823	536.823	-0.372562	2	2	SAHA
IX	2	13C2H3/13C2H3	2	537.826	537.83	-6.13581	2	2	SAHA
II*/III*	1	12C2H3/13C2D3	2	538.332	538.332	-0.557277	2	2	SAHA
V*/VI*	1	13C2H3/13C2D3	2	539.336	539.335	0.741653	2	2	SAHA
I	0	13C2D3/13C2D3	2	540.845	540.845	0	2	2	SAHA
IV	2	12C2H3/12C2H3	2	535.819	535.821	-2.05293	2	4	control
VII/VIII	2	12C2H3/13C2H3	2	536.823	536.824	-1.67653	2	4	control
IX	2	13C2H3/13C2H3	2	537.826	537.83	-6.13581	2	4	control
II*/III*	1	12C2H3/13C2D3	2	538.332	538.333	-1.48607	2	4	control
V*/VI*	1	13C2H3/13C2D3	2	539.336	539.336	-0.370827	2	4	control
I	0	13C2D3/13C2D3	2	540.845	540.845	-0.184896	2	4	control
IV	2	12C2H3/12C2H3	2	535.819	535.821	-1.8663	2	4	MS-275
VII/VIII	2	12C2H3/13C2H3	2	536.823	536.824	-1.49025	2	4	MS-275
IX	2	13C2H3/13C2H3	2	537.826	537.83	-6.13581	2	4	MS-275
II*/III*	1	12C2H3/13C2D3	2	538.332	538.333	-1.11455	2	4	MS-275
V*/VI*	1	13C2H3/13C2D3	2	539.336	539.336	0	2	4	MS-275
I	0	13C2D3/13C2D3	2	540.845	540.845	-0.184896	2	4	MS-275
IV	2	12C2H3/12C2H3	2	535.819	535.82	-1.11978	2	4	SAHA
VII/VIII	2	12C2H3/13C2H3	2	536.823	536.823	-0.558844	2	4	SAHA
IX	2	13C2H3/13C2H3	2	537.826	537.829	-5.39208	2	4	SAHA
II*/III*	1	12C2H3/13C2D3	2	538.332	538.333	-0.743036	2	4	SAHA
V*/VI*	1	13C2H3/13C2D3	2	539.336	539.335	0.55624	2	4	SAHA
I	0	13C2D3/13C2D3	2	540.845	540.845	0	2	4	SAHA
IV	2	12C2H3/12C2H3	2	535.819	535.821	-2.23956	2	6	control
VII/VIII	2	12C2H3/13C2H3	2	536.823	536.824	-1.86281	2	6	control
IX	2	13C2H3/13C2H3	2	537.826	537.829	-5.39208	2	6	control
II*/III*	1	12C2H3/13C2D3	2	538.332	538.333	-1.67183	2	6	control
V*/VI*	1	13C2H3/13C2D3	2	539.336	539.336	-1.11248	2	6	control
I	0	13C2D3/13C2D3	2	540.845	540.846	-0.924479	2	6	control
IV	2	12C2H3/12C2H3	2	535.819	535.82	-1.11978	2	6	MS-275
VII/VIII	2	12C2H3/13C2H3	2	536.823	536.823	-0.931406	2	6	MS-275
IX	2	13C2H3/13C2H3	2	537.826	537.829	-4.83428	2	6	MS-275
II*/III*	1	12C2H3/13C2D3	2	538.332	538.333	-0.743036	2	6	MS-275
V*/VI*	1	13C2H3/13C2D3	2	539.336	539.335	0.370827	2	6	MS-275
I	0	13C2D3/13C2D3	2	540.845	540.845	0	2	6	MS-275
IV	2	12C2H3/12C2H3	2	535.819	535.821	-2.23956	2	6	SAHA
VII/VIII	2	12C2H3/13C2H3	2	536.823	536.824	-1.49025	2	6	SAHA
IX	2	13C2H3/13C2H3	2	537.826	537.829	-5.39208	2	6	SAHA
II*/III*	1	12C2H3/13C2D3	2	538.332	538.333	-1.67183	2	6	SAHA
V*/VI*	1	13C2H3/13C2D3	2	539.336	539.336	-0.370827	2	6	SAHA
I	0	13C2D3/13C2D3	2	540.845	540.846	-1.10938	2	6	SAHA
IV	2	12C2H3/12C2H3	2	535.819	535.821	-2.42619	2	8	control
VII/VIII	2	12C2H3/13C2H3	2	536.823	536.824	-2.04909	2	8	control
IX	2	13C2H3/13C2H3	2	537.826	537.829	-4.64834	2	8	control
II*/III*	1	12C2H3/13C2D3	2	538.332	538.333	-1.67183	2	8	control
V*/VI*	1	13C2H3/13C2D3	2	539.336	539.336	-1.11248	2	8	control
I	0	13C2D3/13C2D3	2	540.845	540.846	-0.924479	2	8	control
IV	2	12C2H3/12C2H3	2	535.819	535.821	-2.98608	2	8	MS-275
VII/VIII	2	12C2H3/13C2H3	2	536.823	536.824	-2.60794	2	8	MS-275
IX	2	13C2H3/13C2H3	2	537.826	537.829	-5.57801	2	8	MS-275
II*/III*	1	12C2H3/13C2D3	2	538.332	538.333	-2.04335	2	8	MS-275
V*/VI*	1	13C2H3/13C2D3	2	539.336	539.336	-1.11248	2	8	MS-275
I	0	13C2D3/13C2D3	2	540.845	540.846	-1.47917	2	8	MS-275
IV	2	12C2H3/12C2H3	2	535.819	535.821	-2.23956	2	8	SAHA
VII/VIII	2	12C2H3/13C2H3	2	536.823	536.824	-1.49025	2	8	SAHA
IX	2	13C2H3/13C2H3	2	537.826	537.829	-4.64834	2	8	SAHA
II*/III*	1	12C2H3/13C2D3	2	538.332	538.333	-1.30031	2	8	SAHA
V*/VI*	1	13C2H3/13C2D3	2	539.336	539.336	-0.370827	2	8	SAHA
I	0	13C2D3/13C2D3	2	540.845	540.846	-0.924479	2	8	SAHA
IV	2	12C2H3/12C2H3	2	535.819	535.821	-2.23956	2	24	control
VII/VIII	2	12C2H3/13C2H3	2	536.823	536.824	-2.04909	2	24	control
IX	2	13C2H3/13C2H3	2	537.826	537.828	-2.97494	2	24	control
II*/III*	1	12C2H3/13C2D3	2	538.332	538.333	-1.11455	2	24	control
V*/VI*	1	13C2H3/13C2D3	2	539.336	539.336	-1.29789	2	24	control
I	0	13C2D3/13C2D3	2	540.845	540.846	-1.29427	2	24	control
IV	2	12C2H3/12C2H3	2	535.819	535.821	-2.23956	2	24	MS-275
VII/VIII	2	12C2H3/13C2H3	2	536.823	536.824	-1.86281	2	24	MS-275
IX	2	13C2H3/13C2H3	2	537.826	537.829	-4.64834	2	24	MS-275
II*/III*	1	12C2H3/13C2D3	2	538.332	538.333	-1.30031	2	24	MS-275
V*/VI*	1	13C2H3/13C2D3	2	539.336	539.336	-0.370827	2	24	MS-275
I	0	13C2D3/13C2D3	2	540.845	540.845	-0.554688	2	24	MS-275
IV	2	12C2H3/12C2H3	2	535.819	535.82	-1.67967	2	24	SAHA
VII/VIII	2	12C2H3/13C2H3	2	536.823	536.824	-1.49025	2	24	SAHA
IX	2	13C2H3/13C2H3	2	537.826	537.837	-21.0105	2	24	SAHA
II*/III*	1	12C2H3/13C2D3	2	538.332	538.332	0	2	24	SAHA
V*/VI*	1	13C2H3/13C2D3	2	539.336	539.336	-0.185413	2	24	SAHA
I	0	13C2D3/13C2D3	2	540.845	540.845	0.369792	2	24	SAHA
IV	2	12C2H3/12C2H3	2	535.819	535.821	-3.54597	3	0	control
VII/VIII	2	12C2H3/13C2H3	2	536.823	536.824	-2.9805	3	0	control
IX	2	13C2H3/13C2H3	2	537.826	537.831	-9.48262	3	0	control
II*/III*	1	12C2H3/13C2D3	2	538.332	538.334	-2.78638	3	0	control
V*/VI*	1	13C2H3/13C2D3	2	539.336	539.337	-1.66872	3	0	control
I	0	13C2D3/13C2D3	2	540.845	540.846	-2.40365	3	0	control
IV	2	12C2H3/12C2H3	2	535.819	535.821	-3.54597	3	0	MS-275
VII/VIII	2	12C2H3/13C2H3	2	536.823	536.824	-2.60794	3	0	MS-275
IX	2	13C2H3/13C2H3	2	537.826	537.831	-8.55295	3	0	MS-275
II*/III*	1	12C2H3/13C2D3	2	538.332	538.334	-3.1579	3	0	MS-275
V*/VI*	1	13C2H3/13C2D3	2	539.336	539.337	-2.41037	3	0	MS-275
I	0	13C2D3/13C2D3	2	540.845	540.847	-2.95833	3	0	MS-275
IV	2	12C2H3/12C2H3	2	535.819	535.822	-3.7326	3	0	SAHA
VII/VIII	2	12C2H3/13C2H3	2	536.823	536.824	-2.9805	3	0	SAHA
IX	2	13C2H3/13C2H3	2	537.826	537.831	-8.92482	3	0	SAHA
II*/III*	1	12C2H3/13C2D3	2	538.332	538.334	-3.1579	3	0	SAHA
V*/VI*	1	13C2H3/13C2D3	2	539.336	539.337	-2.22496	3	0	SAHA
I	0	13C2D3/13C2D3	2	540.845	540.846	-2.77344	3	0	SAHA
IV	2	12C2H3/12C2H3	2	535.819	535.822	-3.91923	3	0.5	control
VII/VIII	2	12C2H3/13C2H3	2	536.823	536.825	-3.53934	3	0.5	control
IX	2	13C2H3/13C2H3	2	537.826	537.831	-9.29668	3	0.5	control
II*/III*	1	12C2H3/13C2D3	2	538.332	538.334	-2.97214	3	0.5	control
V*/VI*	1	13C2H3/13C2D3	2	539.336	539.337	-2.22496	3	0.5	control
I	0	13C2D3/13C2D3	2	540.845	540.846	-2.21875	3	0.5	control
IV	2	12C2H3/12C2H3	2	535.819	535.821	-3.35934	3	0.5	MS-275
VII/VIII	2	12C2H3/13C2H3	2	536.823	536.824	-2.79422	3	0.5	MS-275
IX	2	13C2H3/13C2H3	2	537.826	537.831	-7.99515	3	0.5	MS-275
II*/III*	1	12C2H3/13C2D3	2	538.332	538.334	-2.78638	3	0.5	MS-275
V*/VI*	1	13C2H3/13C2D3	2	539.336	539.337	-2.03955	3	0.5	MS-275
I	0	13C2D3/13C2D3	2	540.845	540.846	-2.58854	3	0.5	MS-275
IV	2	12C2H3/12C2H3	2	535.819	535.821	-3.35934	3	0.5	SAHA
VII/VIII	2	12C2H3/13C2H3	2	536.823	536.824	-2.42166	3	0.5	SAHA
IX	2	13C2H3/13C2H3	2	537.826	537.83	-7.80921	3	0.5	SAHA
II*/III*	1	12C2H3/13C2D3	2	538.332	538.334	-2.78638	3	0.5	SAHA
V*/VI*	1	13C2H3/13C2D3	2	539.336	539.337	-1.85413	3	0.5	SAHA
I	0	13C2D3/13C2D3	2	540.845	540.846	-2.58854	3	0.5	SAHA
IV	2	12C2H3/12C2H3	2	535.819	535.822	-4.47912	3	1	control
VII/VIII	2	12C2H3/13C2H3	2	536.823	536.825	-3.91191	3	1	control
IX	2	13C2H3/13C2H3	2	537.826	537.831	-8.73888	3	1	control
II*/III*	1	12C2H3/13C2D3	2	538.332	538.334	-3.90094	3	1	control
V*/VI*	1	13C2H3/13C2D3	2	539.336	539.337	-2.7812	3	1	control
I	0	13C2D3/13C2D3	2	540.845	540.847	-3.14323	3	1	control
IV	2	12C2H3/12C2H3	2	535.819	535.822	-4.10586	3	1	MS-275
VII/VIII	2	12C2H3/13C2H3	2	536.823	536.824	-3.16678	3	1	MS-275
IX	2	13C2H3/13C2H3	2	537.826	537.831	-8.36702	3	1	MS-275
II*/III*	1	12C2H3/13C2D3	2	538.332	538.334	-3.52942	3	1	MS-275
V*/VI*	1	13C2H3/13C2D3	2	539.336	539.337	-2.41037	3	1	MS-275
I	0	13C2D3/13C2D3	2	540.845	540.847	-3.32813	3	1	MS-275
IV	2	12C2H3/12C2H3	2	535.819	535.822	-3.7326	3	1	SAHA
VII/VIII	2	12C2H3/13C2H3	2	536.823	536.824	-2.79422	3	1	SAHA
IX	2	13C2H3/13C2H3	2	537.826	537.831	-8.18108	3	1	SAHA
II*/III*	1	12C2H3/13C2D3	2	538.332	538.334	-3.1579	3	1	SAHA
V*/VI*	1	13C2H3/13C2D3	2	539.336	539.337	-2.03955	3	1	SAHA
I	0	13C2D3/13C2D3	2	540.845	540.846	-2.77344	3	1	SAHA
IV	2	12C2H3/12C2H3	2	535.819	535.822	-4.29249	3	1.5	control
VII/VIII	2	12C2H3/13C2H3	2	536.823	536.825	-3.72562	3	1.5	control
IX	2	13C2H3/13C2H3	2	537.826	537.831	-7.99515	3	1.5	control
II*/III*	1	12C2H3/13C2D3	2	538.332	538.334	-4.0867	3	1.5	control
V*/VI*	1	13C2H3/13C2D3	2	539.336	539.337	-2.7812	3	1.5	control
I	0	13C2D3/13C2D3	2	540.845	540.847	-3.69792	3	1.5	control
IV	2	12C2H3/12C2H3	2	535.819	535.822	-4.47912	3	1.5	MS-275
VII/VIII	2	12C2H3/13C2H3	2	536.823	536.825	-3.72562	3	1.5	MS-275
IX	2	13C2H3/13C2H3	2	537.826	537.831	-9.48262	3	1.5	MS-275
II*/III*	1	12C2H3/13C2D3	2	538.332	538.334	-3.90094	3	1.5	MS-275
V*/VI*	1	13C2H3/13C2D3	2	539.336	539.337	-2.41037	3	1.5	MS-275
I	0	13C2D3/13C2D3	2	540.845	540.847	-3.14323	3	1.5	MS-275
IV	2	12C2H3/12C2H3	2	535.819	535.822	-3.7326	3	1.5	SAHA
VII/VIII	2	12C2H3/13C2H3	2	536.823	536.824	-2.79422	3	1.5	SAHA
IX	2	13C2H3/13C2H3	2	537.826	537.831	-8.92482	3	1.5	SAHA
II*/III*	1	12C2H3/13C2D3	2	538.332	538.334	-3.34366	3	1.5	SAHA
V*/VI*	1	13C2H3/13C2D3	2	539.336	539.337	-2.03955	3	1.5	SAHA
I	0	13C2D3/13C2D3	2	540.845	540.847	-2.95833	3	1.5	SAHA
IV	2	12C2H3/12C2H3	2	535.819	535.822	-3.91923	3	2	control
VII/VIII	2	12C2H3/13C2H3	2	536.823	536.825	-3.53934	3	2	control
IX	2	13C2H3/13C2H3	2	537.826	537.831	-8.55295	3	2	control
II*/III*	1	12C2H3/13C2D3	2	538.332	538.334	-3.1579	3	2	control
V*/VI*	1	13C2H3/13C2D3	2	539.336	539.337	-2.22496	3	2	control
I	0	13C2D3/13C2D3	2	540.845	540.846	-2.21875	3	2	control
IV	2	12C2H3/12C2H3	2	535.819	535.822	-4.29249	3	2	MS-275
VII/VIII	2	12C2H3/13C2H3	2	536.823	536.825	-3.72562	3	2	MS-275
IX	2	13C2H3/13C2H3	2	537.826	537.832	-9.85448	3	2	MS-275
II*/III*	1	12C2H3/13C2D3	2	538.332	538.334	-3.34366	3	2	MS-275
V*/VI*	1	13C2H3/13C2D3	2	539.336	539.337	-2.22496	3	2	MS-275
I	0	13C2D3/13C2D3	2	540.845	540.846	-2.40365	3	2	MS-275
IV	2	12C2H3/12C2H3	2	535.819	535.822	-3.7326	3	2	SAHA
VII/VIII	2	12C2H3/13C2H3	2	536.823	536.824	-2.9805	3	2	SAHA
IX	2	13C2H3/13C2H3	2	537.826	537.831	-8.36702	3	2	SAHA
II*/III*	1	12C2H3/13C2D3	2	538.332	538.334	-3.1579	3	2	SAHA
V*/VI*	1	13C2H3/13C2D3	2	539.336	539.337	-2.22496	3	2	SAHA
I	0	13C2D3/13C2D3	2	540.845	540.847	-2.95833	3	2	SAHA
IV	2	12C2H3/12C2H3	2	535.819	535.822	-3.7326	3	4	control
VII/VIII	2	12C2H3/13C2H3	2	536.823	536.825	-3.35306	3	4	control
IX	2	13C2H3/13C2H3	2	537.826	537.83	-7.06548	3	4	control
II*/III*	1	12C2H3/13C2D3	2	538.332	538.334	-3.1579	3	4	control
V*/VI*	1	13C2H3/13C2D3	2	539.336	539.337	-2.59579	3	4	control
I	0	13C2D3/13C2D3	2	540.845	540.846	-2.77344	3	4	control
IV	2	12C2H3/12C2H3	2	535.819	535.822	-3.91923	3	4	MS-275
VII/VIII	2	12C2H3/13C2H3	2	536.823	536.825	-3.53934	3	4	MS-275
IX	2	13C2H3/13C2H3	2	537.826	537.831	-7.99515	3	4	MS-275
II*/III*	1	12C2H3/13C2D3	2	538.332	538.334	-3.1579	3	4	MS-275
V*/VI*	1	13C2H3/13C2D3	2	539.336	539.337	-2.41037	3	4	MS-275
I	0	13C2D3/13C2D3	2	540.845	540.847	-2.95833	3	4	MS-275
IV	2	12C2H3/12C2H3	2	535.819	535.822	-3.91923	3	4	SAHA
VII/VIII	2	12C2H3/13C2H3	2	536.823	536.825	-3.53934	3	4	SAHA
IX	2	13C2H3/13C2H3	2	537.826	537.831	-8.73888	3	4	SAHA
II*/III*	1	12C2H3/13C2D3	2	538.332	538.334	-3.1579	3	4	SAHA
V*/VI*	1	13C2H3/13C2D3	2	539.336	539.337	-2.22496	3	4	SAHA
I	0	13C2D3/13C2D3	2	540.845	540.846	-2.58854	3	4	SAHA
IV	2	12C2H3/12C2H3	2	535.819	535.822	-5.22564	3	6	control
VII/VIII	2	12C2H3/13C2H3	2	536.823	536.826	-5.21587	3	6	control
IX	2	13C2H3/13C2H3	2	537.826	537.831	-8.36702	3	6	control
II*/III*	1	12C2H3/13C2D3	2	538.332	538.335	-4.64397	3	6	control
V*/VI*	1	13C2H3/13C2D3	2	539.336	539.338	-3.89368	3	6	control
I	0	13C2D3/13C2D3	2	540.845	540.847	-3.69792	3	6	control
IV	2	12C2H3/12C2H3	2	535.819	535.822	-5.22564	3	6	MS-275
VII/VIII	2	12C2H3/13C2H3	2	536.823	536.825	-4.84331	3	6	MS-275
IX	2	13C2H3/13C2H3	2	537.826	537.831	-8.55295	3	6	MS-275
II*/III*	1	12C2H3/13C2D3	2	538.332	538.334	-4.0867	3	6	MS-275
V*/VI*	1	13C2H3/13C2D3	2	539.336	539.337	-3.15203	3	6	MS-275
I	0	13C2D3/13C2D3	2	540.845	540.847	-3.14323	3	6	MS-275
IV	2	12C2H3/12C2H3	2	535.819	535.822	-4.29249	3	6	SAHA
VII/VIII	2	12C2H3/13C2H3	2	536.823	536.825	-3.72562	3	6	SAHA
IX	2	13C2H3/13C2H3	2	537.826	537.83	-7.62328	3	6	SAHA
II*/III*	1	12C2H3/13C2D3	2	538.332	538.334	-3.34366	3	6	SAHA
V*/VI*	1	13C2H3/13C2D3	2	539.336	539.337	-2.41037	3	6	SAHA
I	0	13C2D3/13C2D3	2	540.845	540.847	-2.95833	3	6	SAHA
IV	2	12C2H3/12C2H3	2	535.819	535.822	-4.66575	3	8	control
VII/VIII	2	12C2H3/13C2H3	2	536.823	536.825	-4.65703	3	8	control
IX	2	13C2H3/13C2H3	2	537.826	537.83	-7.06548	3	8	control
II*/III*	1	12C2H3/13C2D3	2	538.332	538.334	-4.0867	3	8	control
V*/VI*	1	13C2H3/13C2D3	2	539.336	539.337	-3.52285	3	8	control
I	0	13C2D3/13C2D3	2	540.845	540.847	-3.32813	3	8	control
IV	2	12C2H3/12C2H3	2	535.819	535.822	-4.10586	3	8	MS-275
VII/VIII	2	12C2H3/13C2H3	2	536.823	536.825	-3.91191	3	8	MS-275
IX	2	13C2H3/13C2H3	2	537.826	537.83	-7.25141	3	8	MS-275
II*/III*	1	12C2H3/13C2D3	2	538.332	538.334	-2.97214	3	8	MS-275
V*/VI*	1	13C2H3/13C2D3	2	539.336	539.337	-2.41037	3	8	MS-275
I	0	13C2D3/13C2D3	2	540.845	540.846	-2.58854	3	8	MS-275
IV	2	12C2H3/12C2H3	2	535.819	535.822	-4.10586	3	8	SAHA
VII/VIII	2	12C2H3/13C2H3	2	536.823	536.825	-3.72562	3	8	SAHA
IX	2	13C2H3/13C2H3	2	537.826	537.83	-6.87955	3	8	SAHA
II*/III*	1	12C2H3/13C2D3	2	538.332	538.334	-3.1579	3	8	SAHA
V*/VI*	1	13C2H3/13C2D3	2	539.336	539.337	-2.41037	3	8	SAHA
I	0	13C2D3/13C2D3	2	540.845	540.847	-2.95833	3	8	SAHA
IV	2	12C2H3/12C2H3	2	535.819	535.822	-5.5989	3	24	control
VII/VIII	2	12C2H3/13C2H3	2	536.823	536.826	-5.40216	3	24	control
IX	2	13C2H3/13C2H3	2	537.826	537.83	-7.06548	3	24	control
II*/III*	1	12C2H3/13C2D3	2	538.332	538.335	-4.82973	3	24	control
V*/VI*	1	13C2H3/13C2D3	2	539.336	539.338	-4.07909	3	24	control
I	0	13C2D3/13C2D3	2	540.845	540.847	-3.32813	3	24	control
IV	2	12C2H3/12C2H3	2	535.819	535.822	-4.85238	3	24	MS-275
VII/VIII	2	12C2H3/13C2H3	2	536.823	536.825	-4.28447	3	24	MS-275
IX	2	13C2H3/13C2H3	2	537.826	537.83	-6.13581	3	24	MS-275
II*/III*	1	12C2H3/13C2D3	2	538.332	538.334	-3.34366	3	24	MS-275
V*/VI*	1	13C2H3/13C2D3	2	539.336	539.337	-2.7812	3	24	MS-275
I	0	13C2D3/13C2D3	2	540.845	540.846	-2.58854	3	24	MS-275
IV	2	12C2H3/12C2H3	2	535.819	535.822	-5.5989	3	24	SAHA
VII/VIII	2	12C2H3/13C2H3	2	536.823	536.826	-5.21587	3	24	SAHA
IX	2	13C2H3/13C2H3	2	537.826	537.83	-6.69361	3	24	SAHA
II*/III*	1	12C2H3/13C2D3	2	538.332	538.335	-4.27245	3	24	SAHA
V*/VI*	1	13C2H3/13C2D3	2	539.336	539.337	-3.33744	3	24	SAHA
I	0	13C2D3/13C2D3	2	540.845	540.847	-2.95833	3	24	SAHA
