# Supplementary material for: Combined Metabolic and Chemical (CoMetChem) Labeling Using Stable Isotopes—a Strategy to Reveal Site-Specific Histone Acetylation and Deacetylation Rates by LC–MS
Source: Anal Chem. 2021 Sep 14;93(38):12872–80. doi: 10.1021/acs.analchem.1c01359 (PMC8482368; doi:10.1021/acs.analchem.1c01359)
Supplement: Supplementary file 2 — ac1c01359_si_002.xlsx [file ac1c01359_si_002.xlsx]

## Sheet: H3(18-26)_MS2
precursor_mz	fragment_ion	fragment_sequence	fragment_mz	raw_height	raw_total_intensity	fitted_height	fitted_mz	fitted_sigma_mz	fitted_area	fitted_r2	ppm difference m/z value	replicate number	timepoint	condition
536.823	b1	K(ac12C)	171.113	7380.58	28292.5	7550.51	171.113	0.00711326	27604.7	0.99749	3.0972	1	0	control
536.823	b2	K(ac12C)Q	299.171	177386	702587	177072	299.173	0.017209	699164	0.998137	6.266	1	0	control
536.823	b3	K(ac12C)QL	412.255	40068.8	154475	39547.8	412.259	0.0279274	153966	0.998208	7.7251	1	0	control
536.823	b4	K(ac12C)QLA	483.293	6043.39	25016.7	6082.09	483.297	0.0391766	23773	0.999234	8.1755	1	0	control
536.823	b5	K(ac12C)QLAT	584.34									1	0	control
536.823	b1	K(ac13C)	173.119									1	0	control
536.823	b2	K(ac13C)Q	301.178	42025.9	164816	42245.4	301.178	0.0174246	164417	0.998413	-0.1212	1	0	control
536.823	b3	K(ac13C)QL	414.262	25567.9	99639.1	25140.8	414.258	0.0288421	99014	0.997705	-10.419	1	0	control
536.823	b4	K(ac13C)QLA	485.299									1	0	control
536.823	b5	K(ac13C)QLAT	586.347									1	0	control
536.823	y4	K(ac13C)AAR	489.305	13134.4	48617.8	12908.2	489.308	0.0355156	47773.7	0.996344	4.7521	1	0	control
536.823	y5	TK(ac13C)AAR	590.353	69731.4	267848	68331.4	590.355	0.0478351	266288	0.99759	3.5559	1	0	control
536.823	y6	ATK(ac13C)AAR	661.39	156243	631008	159969	661.392	0.0563206	627420	0.998417	3.0975	1	0	control
536.823	y7	LATK(ac13C)AAR	774.474	408077	1.59023e+06	402246	774.477	0.0718237	1.58337e+06	0.998092	3.7804	1	0	control
536.823	y8	QLATK(ac13C)AAR	902.533	90844.6	372352	94118.5	902.531	0.0904435	371024	0.998566	-2.0922	1	0	control
536.823	y4	K(ac12C)AAR	487.299	24090.8	94837.2	24504.1	487.302	0.0356815	94055.3	0.998267	5.8409	1	0	control
536.823	y5	TK(ac12C)AAR	588.346	51069.1	198947	50922.6	588.351	0.0470514	198147	0.998076	7.6496	1	0	control
536.823	y6	ATK(ac12C)AAR	659.384	77227.6	309990	78706.1	659.387	0.0558026	308046	0.998246	5.902	1	0	control
536.823	y7	LATK(ac12C)AAR	772.468	80137.7	317658	80614.7	772.472	0.0712914	316493	0.998051	5.1894	1	0	control
536.823	y8	QLATK(ac12C)AAR	900.526	4361.26	15646.3	4425.06	900.537	0.0928948	13636.9	0.99796	12.4622	1	0	control
538.332	b1	K(ac12C)	171.113	6564.44	27538.1	6639.17	171.114	0.00824754	26079.8	0.998704	8.8791	1	0	control
538.332	b2	K(ac12C)Q	299.171	224424	885657	223404	299.173	0.017227	881961	0.998346	6.8854	1	0	control
538.332	b3	K(ac12C)QL	412.255	67115.3	257914	65870.5	412.257	0.0278021	257398	0.998116	4.4649	1	0	control
538.332	b4	K(ac12C)QLA	483.293	6404.01	26649.8	6466.06	483.296	0.0391428	25310.1	0.997974	6.6781	1	0	control
538.332	b5	K(ac12C)QLAT	584.34	4881.44	16998.1	4920.13	584.338	0.0464794	14932.5	0.998253	-3.1788	1	0	control
538.332	b1	K(ac*)	176.138	25589.8	99469.8	25135.2	176.139	0.00776671	98664.8	0.994482	4.3825	1	0	control
538.332	b2	K(ac*)Q	304.197	1.28836e+06	5.36893e+06	1.34292e+06	304.199	0.0176242	5.33722e+06	0.997871	6.1487	1	0	control
538.332	b3	K(ac*)QL	417.281	405482	1.59668e+06	403152	417.283	0.0283779	1.58863e+06	0.998206	5.9652	1	0	control
538.332	b4	K(ac*)QLA	488.318	47102.4	184483	47271.9	488.317	0.035891	183797	0.998308	-1.4583	1	0	control
538.332	b5	K(ac*)QLAT	589.366	30356.9	121863	31412.7	589.357	0.0477932	120868	0.998466	-15.1311	1	0	control
538.332	y4	K(ac*)AAR	492.324	44060.7	171926	43938.1	492.326	0.0363337	170994	0.998528	3.5099	1	0	control
538.332	y5	TK(ac*)AAR	593.372	126485	504010	127375	593.375	0.0479782	502016	0.998475	4.8613	1	0	control
538.332	y6	ATK(ac*)AAR	664.409	258576	1.01736e+06	257150	664.411	0.0570378	1.01264e+06	0.99828	3.2554	1	0	control
538.332	y7	LATK(ac*)AAR	777.493	438306	1.71482e+06	433215	777.495	0.0722505	1.70721e+06	0.998123	2.7036	1	0	control
538.332	y8	QLATK(ac*)AAR	905.552	65415.6	260598	66069	905.552	0.090361	259392	0.998355	0.5479	1	0	control
538.332	y4	K(ac12C)AAR	487.299	255221	1.02696e+06	259281	487.301	0.0357808	1.02184e+06	0.998436	5.6089	1	0	control
538.332	y5	TK(ac12C)AAR	588.346	788087	3.14176e+06	790764	588.349	0.0475401	3.1241e+06	0.998176	4.8882	1	0	control
538.332	y6	ATK(ac12C)AAR	659.384	1.63837e+06	6.59149e+06	1.6581e+06	659.386	0.056384	6.55369e+06	0.998189	3.9619	1	0	control
538.332	y7	LATK(ac12C)AAR	772.468	2670848	1.07396e+07	2.70123e+06	772.47	0.071485	1.06739e+07	0.998144	2.5372	1	0	control
538.332	y8	QLATK(ac12C)AAR	900.526	442914	1.71786e+06	434811	900.527	0.0901043	1.71108e+06	0.997865	1.3603	1	0	control
539.336	b1	K(ac13C)	173.119									1	0	control
539.336	b2	K(ac13C)Q	301.178	11668.1	45031.9	11860.3	301.179	0.017064	44284.3	0.99538	2.4085	1	0	control
539.336	b3	K(ac13C)QL	414.262	13008.8	52351.9	13457.3	414.248	0.0282167	51365.1	0.997771	-34.8319	1	0	control
539.336	b4	K(ac13C)QLA	485.299									1	0	control
539.336	b5	K(ac13C)QLAT	586.347									1	0	control
539.336	b1	K(ac*)	176.138									1	0	control
539.336	b2	K(ac*)Q	304.197	239184	995215	249601	304.199	0.0176094	989669	0.997995	6.3679	1	0	control
539.336	b3	K(ac*)QL	417.281	57011	222308	56827.1	417.284	0.028157	220826	0.997858	6.8962	1	0	control
539.336	b4	K(ac*)QLA	488.318	44634.7	173680	44243.7	488.306	0.0361034	172698	0.998492	-24.1646	1	0	control
539.336	b5	K(ac*)QLAT	589.366	113354	463572	116925	589.353	0.0477063	460821	0.998568	-21.8289	1	0	control
539.336	y4	K(ac*)AAR	492.324	7039.73	23043.6	6998.24	492.326	0.0290632	22179.5	0.965712	3.9975	1	0	control
539.336	y5	TK(ac*)AAR	593.372	10813	40217.5	10828	593.376	0.0464215	39666.6	0.995725	6.7097	1	0	control
539.336	y6	ATK(ac*)AAR	664.409	21242.5	80824.9	21355.6	664.409	0.0557778	79423.6	0.998461	-0.1836	1	0	control
539.336	y7	LATK(ac*)AAR	777.493	17202.9	63944.7	17064.3	777.496	0.0706392	62985.5	0.996759	3.0971	1	0	control
539.336	y8	QLATK(ac*)AAR	905.552									1	0	control
539.336	y4	K(ac13C)AAR	489.305	29972.6	114038	29390.6	489.31	0.0358798	113017	0.997287	9.1124	1	0	control
539.336	y5	TK(ac13C)AAR	590.353	94823.2	363330	92899.1	590.355	0.0476563	362404	0.997817	3.4981	1	0	control
539.336	y6	ATK(ac13C)AAR	661.39	235294	955368	240855	661.392	0.0565193	949794	0.998264	3.0806	1	0	control
539.336	y7	LATK(ac13C)AAR	774.474	593043	2.30911e+06	583434	774.476	0.0718859	2.29907e+06	0.998004	2.2611	1	0	control
539.336	y8	QLATK(ac13C)AAR	902.533	123456	503133	126554	902.534	0.0900999	500805	0.998365	1.283	1	0	control
536.823	b1	K(ac12C)	171.113	9647.46	37029.1	9802.66	171.114	0.00733513	36527.6	0.995605	5.08	1	0	MS-275
536.823	b2	K(ac12C)Q	299.171	215450	849508	215403	299.173	0.0172203	841280	0.997974	5.8575	1	0	MS-275
536.823	b3	K(ac12C)QL	412.255	51514.2	196370	50700.3	412.258	0.0275389	195319	0.99755	6.6143	1	0	MS-275
536.823	b4	K(ac12C)QLA	483.293									1	0	MS-275
536.823	b5	K(ac12C)QLAT	584.34									1	0	MS-275
536.823	b1	K(ac13C)	173.119									1	0	MS-275
536.823	b2	K(ac13C)Q	301.178	42560.4	167452	42626.7	301.178	0.0174216	166509	0.998606	-1.3197	1	0	MS-275
536.823	b3	K(ac13C)QL	414.262	26156.2	101733	25795.6	414.256	0.0285932	100966	0.997907	-15.6159	1	0	MS-275
536.823	b4	K(ac13C)QLA	485.299	4328.88	15865.1	4355.67	485.288	0.0383173	13747.7	0.99959	-24.1863	1	0	MS-275
536.823	b5	K(ac13C)QLAT	586.347									1	0	MS-275
536.823	y4	K(ac13C)AAR	489.305	19586.4	73009.3	19333.7	489.306	0.035271	72693.6	0.997384	0.2749	1	0	MS-275
536.823	y5	TK(ac13C)AAR	590.353	79991.5	308623	78358.7	590.355	0.047643	307090	0.997326	3.0682	1	0	MS-275
536.823	y6	ATK(ac13C)AAR	661.39	197175	795748	201307	661.392	0.0563942	791272	0.998348	2.3128	1	0	MS-275
536.823	y7	LATK(ac13C)AAR	774.474	506859	1.97325e+06	498638	774.476	0.0718787	1.96471e+06	0.998005	2.2102	1	0	MS-275
536.823	y8	QLATK(ac13C)AAR	902.533	109268	449027	112978	902.532	0.0903389	447344	0.998493	-1.2911	1	0	MS-275
536.823	y4	K(ac12C)AAR	487.299	26838.4	104576	27207.1	487.301	0.0351951	103185	0.99812	5.1535	1	0	MS-275
536.823	y5	TK(ac12C)AAR	588.346	56210.9	221055	56163.3	588.35	0.0477019	219911	0.998587	6.61	1	0	MS-275
536.823	y6	ATK(ac12C)AAR	659.384	102294	409503	103886	659.387	0.0560992	407417	0.99848	5.0003	1	0	MS-275
536.823	y7	LATK(ac12C)AAR	772.468	92297.6	368502	93194.8	772.47	0.0717128	367463	0.998436	3.7158	1	0	MS-275
536.823	y8	QLATK(ac12C)AAR	900.526	4747.64	16807.3	4775.05	900.53	0.091525	14697.2	0.998068	3.9383	1	0	MS-275
538.332	b1	K(ac12C)	171.113	10858.6	46826.8	11067.2	171.112	0.00858429	44165.8	0.998968	-5.2991	1	0	MS-275
538.332	b2	K(ac12C)Q	299.171	545381	2.15014e+06	541995	299.174	0.0172416	2.14108e+06	0.998243	7.4727	1	0	MS-275
538.332	b3	K(ac12C)QL	412.255	160321	619981	157937	412.258	0.0278715	616537	0.997936	7.0823	1	0	MS-275
538.332	b4	K(ac12C)QLA	483.293	29725.1	111952	29610.9	483.295	0.0347165	109991	0.997581	4.0982	1	0	MS-275
538.332	b5	K(ac12C)QLAT	584.34	11457.6	47549.1	11587.4	584.327	0.0553694	43076	0.998947	-22.4909	1	0	MS-275
538.332	b1	K(ac*)	176.138	53004.3	211705	52516.7	176.138	0.00795492	210844	0.995031	1.0854	1	0	MS-275
538.332	b2	K(ac*)Q	304.197	2.99921e+06	1.25764e+07	3.14709e+06	304.199	0.0176207	1.25031e+07	0.997802	7.1683	1	0	MS-275
538.332	b3	K(ac*)QL	417.281	970187	3.83313e+06	967946	417.284	0.0283393	3.81205e+06	0.998124	7.1824	1	0	MS-275
538.332	b4	K(ac*)QLA	488.318	136061	536148	135546	488.316	0.0361823	533241	0.998368	-3.3659	1	0	MS-275
538.332	b5	K(ac*)QLAT	589.366	135383	556411	141919	589.355	0.0476784	553512	0.998853	-18.2822	1	0	MS-275
538.332	y4	K(ac*)AAR	492.324	90714.7	353585	91212.4	492.327	0.0360389	351962	0.998671	5.9454	1	0	MS-275
538.332	y5	TK(ac*)AAR	593.372	267140	1.06137e+06	268273	593.375	0.0479433	1.05526e+06	0.998016	5.9576	1	0	MS-275
538.332	y6	ATK(ac*)AAR	664.409	601832	2.35515e+06	595594	664.413	0.0569902	2.34391e+06	0.998148	5.6147	1	0	MS-275
538.332	y7	LATK(ac*)AAR	777.493	1.03176e+06	4.04801e+06	1.02214e+06	777.496	0.072212	4.02874e+06	0.99816	4.1237	1	0	MS-275
538.332	y8	QLATK(ac*)AAR	905.552	155121	618341	158148	905.555	0.0901736	615059	0.998583	3.909	1	0	MS-275
538.332	y4	K(ac12C)AAR	487.299	578080	2.34298e+06	590862	487.302	0.0357588	2.32945e+06	0.998318	7.1285	1	0	MS-275
538.332	y5	TK(ac12C)AAR	588.346	1.75891e+06	6.98016e+06	1.75714e+06	588.35	0.0475449	6.94192e+06	0.998102	6.4896	1	0	MS-275
538.332	y6	ATK(ac12C)AAR	659.384	3.66038e+06	1.47969e+07	3.72434e+06	659.387	0.0563417	1.47086e+07	0.998228	5.6094	1	0	MS-275
538.332	y7	LATK(ac12C)AAR	772.468	6051581	2.42077e+07	6.08876e+06	772.471	0.0715101	2.40667e+07	0.998134	4.4408	1	0	MS-275
538.332	y8	QLATK(ac12C)AAR	900.526	982247	3.82335e+06	966090	900.529	0.0901197	3.80663e+06	0.997976	3.5079	1	0	MS-275
539.336	b1	K(ac13C)	173.119									1	0	MS-275
539.336	b2	K(ac13C)Q	301.178	29255.5	113352	28821.6	301.176	0.017615	112361	0.998089	-6.8391	1	0	MS-275
539.336	b3	K(ac13C)QL	414.262	25926.2	107037	26811.6	414.248	0.0288893	105726	0.998231	-33.7523	1	0	MS-275
539.336	b4	K(ac13C)QLA	485.299	5024.72	19937.3	5268.39	485.279	0.037156	18440.4	0.997301	-41.2702	1	0	MS-275
539.336	b5	K(ac13C)QLAT	586.347									1	0	MS-275
539.336	b1	K(ac*)	176.138									1	0	MS-275
539.336	b2	K(ac*)Q	304.197	595284	2.4846e+06	621632	304.199	0.0176286	2.47014e+06	0.99788	6.4549	1	0	MS-275
539.336	b3	K(ac*)QL	417.281	138314	542626	137396	417.283	0.0284304	540533	0.998428	5.6018	1	0	MS-275
539.336	b4	K(ac*)QLA	488.318	100346	395255	99933.2	488.305	0.0361152	393692	0.99858	-25.9709	1	0	MS-275
539.336	b5	K(ac*)QLAT	589.366	271315	1.11096e+06	279042	589.353	0.0478033	1.10368e+06	0.998231	-22.3351	1	0	MS-275
539.336	y4	K(ac*)AAR	492.324	16578.8	62989.8	16305.1	492.319	0.0365483	62772.5	0.996755	-10.6843	1	0	MS-275
539.336	y5	TK(ac*)AAR	593.372	26041.6	103061	26695.7	593.373	0.0475576	102079	0.998202	1.0603	1	0	MS-275
539.336	y6	ATK(ac*)AAR	664.409	47354.6	182662	47039.2	664.412	0.0567212	180912	0.998252	4.1433	1	0	MS-275
539.336	y7	LATK(ac*)AAR	777.493	46858.8	179081	46190.5	777.494	0.071589	177330	0.997874	0.8419	1	0	MS-275
539.336	y8	QLATK(ac*)AAR	905.552	5618.18	22760.7	5684.37	905.55	0.101979	20728.8	0.999275	-1.6393	1	0	MS-275
539.336	y4	K(ac13C)AAR	489.305	66726.5	255752	65422.2	489.31	0.0360004	254240	0.997721	8.9415	1	0	MS-275
539.336	y5	TK(ac13C)AAR	590.353	238925	921898	234049	590.355	0.0478658	918924	0.997876	3.4681	1	0	MS-275
539.336	y6	ATK(ac13C)AAR	661.39	557938	2.26218e+06	570163	661.392	0.0565038	2.24876e+06	0.998237	2.6042	1	0	MS-275
539.336	y7	LATK(ac13C)AAR	774.474	1.3735e+06	5.34756e+06	1.35058e+06	774.476	0.0718891	5.32376e+06	0.997953	1.7949	1	0	MS-275
539.336	y8	QLATK(ac13C)AAR	902.533	281515	1.15372e+06	289134	902.533	0.0902091	1.14775e+06	0.998152	0.5223	1	0	MS-275
536.823	b1	K(ac12C)	171.113	26530.2	102692	27483.5	171.113	0.00761279	95187.6	0.998121	2.7221	1	0	SAHA
536.823	b2	K(ac12C)Q	299.171	1.24152e+06	4.84219e+06	1.23242e+06	299.174	0.0171901	4.79979e+06	0.998023	7.5987	1	0	SAHA
536.823	b3	K(ac12C)QL	412.255	257879	977884	254646	412.259	0.0274133	974684	0.997862	7.9757	1	0	SAHA
536.823	b4	K(ac12C)QLA	483.293									1	0	SAHA
536.823	b5	K(ac12C)QLAT	584.34									1	0	SAHA
536.823	b1	K(ac13C)	173.119									1	0	SAHA
536.823	b2	K(ac13C)Q	301.178	215917	841997	217232	301.178	0.0172916	834575	0.998329	-0.6248	1	0	SAHA
536.823	b3	K(ac13C)QL	414.262	144056	552405	142750	414.255	0.0283391	550634	0.997091	-17.7205	1	0	SAHA
536.823	b4	K(ac13C)QLA	485.299	29934.3	110139	30485.3	485.284	0.0380518	95367.2	0.998026	-31.807	1	0	SAHA
536.823	b5	K(ac13C)QLAT	586.347									1	0	SAHA
536.823	y4	K(ac13C)AAR	489.305	110429	421525	109889	489.303	0.0356083	413147	0.997342	-3.9475	1	0	SAHA
536.823	y5	TK(ac13C)AAR	590.353	364505	1.39447e+06	358224	590.357	0.0474973	1.38634e+06	0.998046	6.9008	1	0	SAHA
536.823	y6	ATK(ac13C)AAR	661.39	1.02803e+06	4.18008e+06	1.05861e+06	661.393	0.0564407	4.15759e+06	0.998416	4.4789	1	0	SAHA
536.823	y7	LATK(ac13C)AAR	774.474	2500168	9.75011e+06	2.46491e+06	774.477	0.0718622	9.70836e+06	0.998121	3.6392	1	0	SAHA
536.823	y8	QLATK(ac13C)AAR	902.533	538541	2.16501e+06	549684	902.535	0.0902847	2.15255e+06	0.998635	2.1827	1	0	SAHA
536.823	y4	K(ac12C)AAR	487.299	154975	614362	157863	487.302	0.0359289	609333	0.99839	5.7992	1	0	SAHA
536.823	y5	TK(ac12C)AAR	588.346	314992	1.22575e+06	309900	588.355	0.0483082	1.21525e+06	0.99725	15.2955	1	0	SAHA
536.823	y6	ATK(ac12C)AAR	659.384	571327	2.29498e+06	583864	659.388	0.055785	2.28032e+06	0.998277	6.5106	1	0	SAHA
536.823	y7	LATK(ac12C)AAR	772.468	539331	2.13899e+06	542123	772.471	0.0712208	2.12822e+06	0.998331	4.8452	1	0	SAHA
536.823	y8	QLATK(ac12C)AAR	900.526									1	0	SAHA
538.332	b1	K(ac12C)	171.113	27565.9	126064	28642.6	171.113	0.00872175	122041	0.999074	-0.7021	1	0	SAHA
538.332	b2	K(ac12C)Q	299.171	1.08593e+06	4.23074e+06	1.07397e+06	299.174	0.0172185	4.19528e+06	0.997635	8.988	1	0	SAHA
538.332	b3	K(ac12C)QL	412.255	370939	1.43629e+06	366009	412.259	0.0278746	1.42872e+06	0.997924	7.6311	1	0	SAHA
538.332	b4	K(ac12C)QLA	483.293	38388.6	137381	37980.7	483.296	0.0329427	131971	0.996298	7.9449	1	0	SAHA
538.332	b5	K(ac12C)QLAT	584.34	21450.9	82194.2	21788.8	584.343	0.0550126	70407.6	0.9983	5.4562	1	0	SAHA
538.332	b1	K(ac*)	176.138	85405	319590	84004.8	176.139	0.00765721	317665	0.997272	4.2206	1	0	SAHA
538.332	b2	K(ac*)Q	304.197	4268794	1.77195e+07	4.43761e+06	304.2	0.0176238	1.76187e+07	0.99772	8.7312	1	0	SAHA
538.332	b3	K(ac*)QL	417.281	1.36362e+06	5.42733e+06	1.36973e+06	417.285	0.0283512	5.39618e+06	0.998146	8.996	1	0	SAHA
538.332	b4	K(ac*)QLA	488.318	193188	755853	194190	488.318	0.0357695	753149	0.998614	-0.8633	1	0	SAHA
538.332	b5	K(ac*)QLAT	589.366	179722	727906	184572	589.358	0.0479073	724067	0.998829	-13.7933	1	0	SAHA
538.332	y4	K(ac*)AAR	492.324	188923	748037	191057	492.328	0.0364187	745792	0.998317	7.7418	1	0	SAHA
538.332	y5	TK(ac*)AAR	593.372	606815	2.37944e+06	605428	593.377	0.0478346	2.36935e+06	0.998196	8.2264	1	0	SAHA
538.332	y6	ATK(ac*)AAR	664.409	1.33212e+06	5.18688e+06	1.31231e+06	664.415	0.0570237	5.16325e+06	0.997968	8.3698	1	0	SAHA
538.332	y7	LATK(ac*)AAR	777.493	2.25059e+06	8.88922e+06	2.24247e+06	777.498	0.0722312	8.84454e+06	0.99819	6.9127	1	0	SAHA
538.332	y8	QLATK(ac*)AAR	905.552	392022	1.5753e+06	402026	905.557	0.0901915	1.56612e+06	0.998521	5.7578	1	0	SAHA
538.332	y4	K(ac12C)AAR	487.299	823392	3.35546e+06	850962	487.303	0.0356674	3.33779e+06	0.998409	9.3723	1	0	SAHA
538.332	y5	TK(ac12C)AAR	588.346	2.59187e+06	1.01771e+07	2.57368e+06	588.352	0.0475478	1.008e+07	0.997693	8.8739	1	0	SAHA
538.332	y6	ATK(ac12C)AAR	659.384	5.41358e+06	2.20974e+07	5.56406e+06	659.389	0.0562856	2.19552e+07	0.998141	8.1519	1	0	SAHA
538.332	y7	LATK(ac12C)AAR	772.468	9355799	3.71532e+07	9.34815e+06	772.473	0.0715529	3.69526e+07	0.998055	7.0569	1	0	SAHA
538.332	y8	QLATK(ac12C)AAR	900.526	1.57723e+06	6.15783e+06	1.55627e+06	900.532	0.0901393	6.13211e+06	0.99816	6.0882	1	0	SAHA
539.336	b1	K(ac13C)	173.119									1	0	SAHA
539.336	b2	K(ac13C)Q	301.178	43018.2	164432	44317.3	301.179	0.0165771	160987	0.998261	3.3406	1	0	SAHA
539.336	b3	K(ac13C)QL	414.262	42243.5	174626	43129.8	414.251	0.0294095	170158	0.998604	-27.4143	1	0	SAHA
539.336	b4	K(ac13C)QLA	485.299									1	0	SAHA
539.336	b5	K(ac13C)QLAT	586.347									1	0	SAHA
539.336	b1	K(ac*)	176.138									1	0	SAHA
539.336	b2	K(ac*)Q	304.197	773457	3.19263e+06	802264	304.198	0.0176123	3.17659e+06	0.998184	5.2167	1	0	SAHA
539.336	b3	K(ac*)QL	417.281	184032	710237	182541	417.283	0.0282292	706753	0.998464	4.5759	1	0	SAHA
539.336	b4	K(ac*)QLA	488.318	138513	527419	137725	488.306	0.0357216	524801	0.997662	-25.2357	1	0	SAHA
539.336	b5	K(ac*)QLAT	589.366	362827	1.4583e+06	370361	589.351	0.0478464	1.45078e+06	0.998838	-24.5255	1	0	SAHA
539.336	y4	K(ac*)AAR	492.324	25862	97196.9	26040.5	492.317	0.0374231	89540.2	0.999341	-13.8056	1	0	SAHA
539.336	y5	TK(ac*)AAR	593.372	57575.2	223546	59124.8	593.372	0.0467082	219455	0.998274	-0.3186	1	0	SAHA
539.336	y6	ATK(ac*)AAR	664.409	109119	413747	108730	664.411	0.0558673	411212	0.997891	3.0531	1	0	SAHA
539.336	y7	LATK(ac*)AAR	777.493	119540	446824	117645	777.492	0.0704799	443486	0.997714	-1.3066	1	0	SAHA
539.336	y8	QLATK(ac*)AAR	905.552									1	0	SAHA
539.336	y4	K(ac13C)AAR	489.305	75328.6	287404	74222.2	489.306	0.0361372	281356	0.997119	1.0736	1	0	SAHA
539.336	y5	TK(ac13C)AAR	590.353	275329	1.05091e+06	269703	590.355	0.0475323	1.04437e+06	0.997431	2.9614	1	0	SAHA
539.336	y6	ATK(ac13C)AAR	661.39	762627	3.07821e+06	779412	661.392	0.0563515	3.06099e+06	0.998373	2.3525	1	0	SAHA
539.336	y7	LATK(ac13C)AAR	774.474	1773450	6.8905e+06	1.74351e+06	774.475	0.0718441	6.86132e+06	0.997994	1.3831	1	0	SAHA
539.336	y8	QLATK(ac13C)AAR	902.533	348205	1.40718e+06	358296	902.533	0.0901232	1.39973e+06	0.998669	-0.0145	1	0	SAHA
536.823	b1	K(ac12C)	171.113	13827.5	60139	13942.8	171.114	0.0087796	56681.1	0.999132	8.1487	1	0.5	control
536.823	b2	K(ac12C)Q	299.171	501998	1.98441e+06	500419	299.173	0.017223	1.97596e+06	0.998267	5.9815	1	0.5	control
536.823	b3	K(ac12C)QL	412.255	139543	533708	137077	412.257	0.0277502	531148	0.997944	4.4606	1	0.5	control
536.823	b4	K(ac12C)QLA	483.293	15655.9	60772.1	15853.7	483.295	0.0378375	55828.9	0.996252	5.0823	1	0.5	control
536.823	b5	K(ac12C)QLAT	584.34									1	0.5	control
536.823	b1	K(ac13C)	173.119	11394.7	51008.3	11545.6	173.125	0.00844156	47924.4	0.927522	29.2259	1	0.5	control
536.823	b2	K(ac13C)Q	301.178	259104	1.05804e+06	267078	301.179	0.0173734	1.05437e+06	0.998562	4.0129	1	0.5	control
536.823	b3	K(ac13C)QL	414.262	123831	482963	122577	414.261	0.0284637	478868	0.998131	-3.2202	1	0.5	control
536.823	b4	K(ac13C)QLA	485.299	11622.1	41462.9	11696.9	485.292	0.0365895	36200	0.999389	-14.951	1	0.5	control
536.823	b5	K(ac13C)QLAT	586.347									1	0.5	control
536.823	y4	K(ac13C)AAR	489.305	67541.5	253053	66383.9	489.307	0.0354926	251575	0.996766	2.3671	1	0.5	control
536.823	y5	TK(ac13C)AAR	590.353	235015	900126	230296	590.355	0.0474652	896603	0.997752	3.3736	1	0.5	control
536.823	y6	ATK(ac13C)AAR	661.39	542056	2.19357e+06	553919	661.391	0.0564875	2.18146e+06	0.998364	1.9629	1	0.5	control
536.823	y7	LATK(ac13C)AAR	774.474	1.10978e+06	4.31607e+06	1.091e+06	774.475	0.0718275	4.29697e+06	0.997925	0.9712	1	0.5	control
536.823	y8	QLATK(ac13C)AAR	902.533	212215	867997	218975	902.532	0.090426	864334	0.998506	-1.1646	1	0.5	control
536.823	y4	K(ac12C)AAR	487.299	76222.4	295026	76961.7	487.3	0.0351694	292509	0.998344	2.9555	1	0.5	control
536.823	y5	TK(ac12C)AAR	588.346	238298	941276	234140	588.356	0.0490611	931704	0.997586	17.1604	1	0.5	control
536.823	y6	ATK(ac12C)AAR	659.384	417865	1.66883e+06	422612	659.386	0.0562158	1.66105e+06	0.998465	3.1699	1	0.5	control
536.823	y7	LATK(ac12C)AAR	772.468	626901	2.51207e+06	633061	772.47	0.0714186	2.49761e+06	0.998212	2.6374	1	0.5	control
536.823	y8	QLATK(ac12C)AAR	900.526	97655	366716	95944.5	900.527	0.0885703	364065	0.997545	1.4697	1	0.5	control
538.332	b1	K(ac12C)	171.113									1	0.5	control
538.332	b2	K(ac12C)Q	299.171	581065	2.26296e+06	575602	299.174	0.0171808	2.25401e+06	0.998168	7.9836	1	0.5	control
538.332	b3	K(ac12C)QL	412.255	190866	738972	188360	412.258	0.0279659	735557	0.998287	7.0814	1	0.5	control
538.332	b4	K(ac12C)QLA	483.293	33265.4	98083.7	30977.9	483.295	0.027023	91300.4	0.866678	5.0329	1	0.5	control
538.332	b5	K(ac12C)QLAT	584.34									1	0.5	control
538.332	b1	K(ac*)	176.138	66320.7	252218	65614.5	176.138	0.00774099	248633	0.992216	0.9346	1	0.5	control
538.332	b2	K(ac*)Q	304.197	3.49112e+06	1.44521e+07	3.63578e+06	304.199	0.0176247	14365674	0.997891	8.0408	1	0.5	control
538.332	b3	K(ac*)QL	417.281	1.11292e+06	4.40429e+06	1.11707e+06	417.285	0.02832	4.37439e+06	0.997962	8.4541	1	0.5	control
538.332	b4	K(ac*)QLA	488.318	144930	562887	145182	488.317	0.035732	557878	0.998375	-2.3468	1	0.5	control
538.332	b5	K(ac*)QLAT	589.366	171846	708330	178941	589.356	0.0480808	704939	0.99883	-17.388	1	0.5	control
538.332	y4	K(ac*)AAR	492.324	122994	477327	122983	492.326	0.036351	473553	0.998298	3.5921	1	0.5	control
538.332	y5	TK(ac*)AAR	593.372	338117	1.31395e+06	336067	593.377	0.0478501	1.31107e+06	0.998475	9.3669	1	0.5	control
538.332	y6	ATK(ac*)AAR	664.409	772328	3.00169e+06	761707	664.414	0.0570486	2.99204e+06	0.998187	7.2748	1	0.5	control
538.332	y7	LATK(ac*)AAR	777.493	1.30253e+06	5.13763e+06	1.29638e+06	777.498	0.0721831	5.11126e+06	0.998201	5.9093	1	0.5	control
538.332	y8	QLATK(ac*)AAR	905.552	190880	762905	196595	905.558	0.0895515	759214	0.998786	6.52	1	0.5	control
538.332	y4	K(ac12C)AAR	487.299	694750	2.82495e+06	715828	487.303	0.0356653	2.80907e+06	0.998415	8.3336	1	0.5	control
538.332	y5	TK(ac12C)AAR	588.346	2.22246e+06	8.76083e+06	2.20874e+06	588.351	0.047577	8.71936e+06	0.998133	8.0506	1	0.5	control
538.332	y6	ATK(ac12C)AAR	659.384	4.5355e+06	1.84853e+07	4.65329e+06	659.388	0.0563193	1.83707e+07	0.99821	7.3033	1	0.5	control
538.332	y7	LATK(ac12C)AAR	772.468	7.88635e+06	3.13238e+07	7.88437e+06	772.473	0.071553	3.11561e+07	0.998129	6.4051	1	0.5	control
538.332	y8	QLATK(ac12C)AAR	900.526	1306769	5.09881e+06	1.28883e+06	900.531	0.0900809	5.07616e+06	0.998107	5.3555	1	0.5	control
539.336	b1	K(ac13C)	173.119									1	0.5	control
539.336	b2	K(ac13C)Q	301.178	77723	308323	79575.8	301.179	0.0173224	304531	0.998553	2.7302	1	0.5	control
539.336	b3	K(ac13C)QL	414.262	36982.6	149770	36747.3	414.254	0.0296686	146020	0.997355	-19.7189	1	0.5	control
539.336	b4	K(ac13C)QLA	485.299									1	0.5	control
539.336	b5	K(ac13C)QLAT	586.347									1	0.5	control
539.336	b1	K(ac*)	176.138									1	0.5	control
539.336	b2	K(ac*)Q	304.197	830422	3.45121e+06	869773	304.199	0.0176145	3.43046e+06	0.998112	6.2881	1	0.5	control
539.336	b3	K(ac*)QL	417.281	229654	904544	229187	417.284	0.0283771	900821	0.99848	6.5015	1	0.5	control
539.336	b4	K(ac*)QLA	488.318	96121.8	372063	94693.1	488.308	0.0364456	369053	0.998032	-21.4798	1	0.5	control
539.336	b5	K(ac*)QLAT	589.366	238697	975709	246478	589.353	0.047757	970834	0.998538	-21.9456	1	0.5	control
539.336	y4	K(ac*)AAR	492.324	23956.6	87570.4	23567	492.323	0.0348331	84084.1	0.992276	-2.9155	1	0.5	control
539.336	y5	TK(ac*)AAR	593.372	52093.5	201814	52541.4	593.375	0.0478865	198281	0.997963	4.5292	1	0.5	control
539.336	y6	ATK(ac*)AAR	664.409	122184	476378	121551	664.411	0.0570912	474269	0.998463	2.5853	1	0.5	control
539.336	y7	LATK(ac*)AAR	777.493	171777	663495	169698	777.494	0.071582	660765	0.997991	1.4609	1	0.5	control
539.336	y8	QLATK(ac*)AAR	905.552	25509.5	99617.4	26145.1	905.556	0.0873687	97006.3	0.996182	4.8991	1	0.5	control
539.336	y4	K(ac13C)AAR	489.305	111234	424892	109144	489.307	0.0360508	421143	0.997424	3.9871	1	0.5	control
539.336	y5	TK(ac13C)AAR	590.353	380413	1.46341e+06	372743	590.355	0.047736	1.45876e+06	0.99787	3.5218	1	0.5	control
539.336	y6	ATK(ac13C)AAR	661.39	869142	3.53098e+06	891277	661.392	0.0564781	3.51178e+06	0.998307	2.8414	1	0.5	control
539.336	y7	LATK(ac13C)AAR	774.474	1.9182e+06	7.47593e+06	1.88761e+06	774.476	0.0718989	7.44271e+06	0.997983	1.7983	1	0.5	control
539.336	y8	QLATK(ac13C)AAR	902.533	363812	1.487e+06	372681	902.534	0.0900486	1.47773e+06	0.997956	0.9392	1	0.5	control
536.823	b1	K(ac12C)	171.113	23315	97026.1	23775.2	171.113	0.00731189	94075.7	0.950825	2.6152	1	0.5	MS-275
536.823	b2	K(ac12C)Q	299.171	715933	2.82232e+06	711323	299.173	0.0172423	2.81087e+06	0.998323	6.5152	1	0.5	MS-275
536.823	b3	K(ac12C)QL	412.255	199255	774746	196214	412.258	0.0279141	771803	0.998114	5.9076	1	0.5	MS-275
536.823	b4	K(ac12C)QLA	483.293	17426.5	62052	17524.7	483.297	0.0315855	59656.5	0.985775	9.8786	1	0.5	MS-275
536.823	b5	K(ac12C)QLAT	584.34									1	0.5	MS-275
536.823	b1	K(ac13C)	173.119									1	0.5	MS-275
536.823	b2	K(ac13C)Q	301.178	289343	1.18228e+06	298330	301.179	0.0173791	1.17808e+06	0.998528	3.7587	1	0.5	MS-275
536.823	b3	K(ac13C)QL	414.262	117318	457191	115489	414.26	0.0283642	456509	0.998297	-6.2463	1	0.5	MS-275
536.823	b4	K(ac13C)QLA	485.299	20900.5	78849.1	20603.7	485.291	0.0358297	75820.1	0.996973	-17.5938	1	0.5	MS-275
536.823	b5	K(ac13C)QLAT	586.347									1	0.5	MS-275
536.823	y4	K(ac13C)AAR	489.305	82956.1	312591	81518.2	489.306	0.0355709	310299	0.99737	1.7622	1	0.5	MS-275
536.823	y5	TK(ac13C)AAR	590.353	281012	1.08246e+06	275337	590.355	0.0478802	1.07993e+06	0.997991	2.9393	1	0.5	MS-275
536.823	y6	ATK(ac13C)AAR	661.39	699575	2.84861e+06	718365	661.392	0.0564819	2.83189e+06	0.998277	2.9261	1	0.5	MS-275
536.823	y7	LATK(ac13C)AAR	774.474	1.54744e+06	6.0335e+06	1.52337e+06	774.476	0.0719379	6.00779e+06	0.998026	1.8544	1	0.5	MS-275
536.823	y8	QLATK(ac13C)AAR	902.533	301719	1.23944e+06	311215	902.531	0.090167	1.2331e+06	0.99815	-1.6815	1	0.5	MS-275
536.823	y4	K(ac12C)AAR	487.299	106982	424373	109170	487.301	0.0354017	422071	0.998744	5.613	1	0.5	MS-275
536.823	y5	TK(ac12C)AAR	588.346	270545	1.06739e+06	269459	588.35	0.0476898	1.06313e+06	0.99843	6.9275	1	0.5	MS-275
536.823	y6	ATK(ac12C)AAR	659.384	498054	2.00589e+06	506358	659.386	0.0562517	1.99499e+06	0.998306	4.3754	1	0.5	MS-275
536.823	y7	LATK(ac12C)AAR	772.468	678904	2.71419e+06	684625	772.47	0.0714342	2.69924e+06	0.998267	2.7403	1	0.5	MS-275
536.823	y8	QLATK(ac12C)AAR	900.526	81220	311301	79805.5	900.527	0.0900334	308441	0.997572	0.8285	1	0.5	MS-275
538.332	b1	K(ac12C)	171.113	17536.5	76183.7	18207.3	171.113	0.00825829	74104	0.993807	-0.2676	1	0.5	MS-275
538.332	b2	K(ac12C)Q	299.171	620032	2.44604e+06	616888	299.173	0.0172228	2.43594e+06	0.998337	6.0998	1	0.5	MS-275
538.332	b3	K(ac12C)QL	412.255	199697	766027	196514	412.258	0.0276532	761419	0.9978	5.731	1	0.5	MS-275
538.332	b4	K(ac12C)QLA	483.293	24998.9	92701.8	25386.6	483.291	0.0333289	88891.6	0.997351	-2.2771	1	0.5	MS-275
538.332	b5	K(ac12C)QLAT	584.34	15250.6	57434.6	15317.8	584.331	0.0534681	49409.3	0.99953	-16.3973	1	0.5	MS-275
538.332	b1	K(ac*)	176.138	69247.3	281308	68676	176.138	0.00808202	276727	0.992785	-0.2213	1	0.5	MS-275
538.332	b2	K(ac*)Q	304.197	3.5655e+06	1.48286e+07	3.7314e+06	304.199	0.017617	1.47305e+07	0.998038	5.8033	1	0.5	MS-275
538.332	b3	K(ac*)QL	417.281	1.19792e+06	4.71722e+06	1.19175e+06	417.283	0.0283662	4.69413e+06	0.998239	5.2364	1	0.5	MS-275
538.332	b4	K(ac*)QLA	488.318	146059	566385	145920	488.316	0.0357113	564146	0.998605	-3.5325	1	0.5	MS-275
538.332	b5	K(ac*)QLAT	589.366	176174	721914	184635	589.355	0.0476262	719006	0.99883	-18.7414	1	0.5	MS-275
538.332	y4	K(ac*)AAR	492.324	106197	411027	106184	492.326	0.0361261	407308	0.998343	3.41	1	0.5	MS-275
538.332	y5	TK(ac*)AAR	593.372	321425	1.28029e+06	324125	593.374	0.0479055	1.2751e+06	0.998479	3.5654	1	0.5	MS-275
538.332	y6	ATK(ac*)AAR	664.409	696653	2.72976e+06	691473	664.411	0.0568685	2.71583e+06	0.998127	3.1642	1	0.5	MS-275
538.332	y7	LATK(ac*)AAR	777.493	1.19698e+06	4.68649e+06	1.18405e+06	777.495	0.0722277	4.66569e+06	0.998109	2.2416	1	0.5	MS-275
538.332	y8	QLATK(ac*)AAR	905.552	197144	779977	197858	905.549	0.0903824	777151	0.997434	-3.305	1	0.5	MS-275
538.332	y4	K(ac12C)AAR	487.299	689297	2.78403e+06	702299	487.301	0.0357072	2.76711e+06	0.998211	5.3992	1	0.5	MS-275
538.332	y5	TK(ac12C)AAR	588.346	2202034	8.75667e+06	2.20678e+06	588.349	0.0475064	8.70803e+06	0.998185	4.3998	1	0.5	MS-275
538.332	y6	ATK(ac12C)AAR	659.384	4.51232e+06	1.81645e+07	4.57025e+06	659.386	0.0563723	1.80613e+07	0.998184	3.2914	1	0.5	MS-275
538.332	y7	LATK(ac12C)AAR	772.468	7.30757e+06	2.93814e+07	7.39102e+06	772.469	0.0715054	2.92028e+07	0.998148	1.5947	1	0.5	MS-275
538.332	y8	QLATK(ac12C)AAR	900.526	1.24922e+06	4.84408e+06	1.22627e+06	900.526	0.0901134	4.82611e+06	0.997814	0.3231	1	0.5	MS-275
539.336	b1	K(ac13C)	173.119									1	0.5	MS-275
539.336	b2	K(ac13C)Q	301.178	62320.3	245324	62946.4	301.178	0.0173184	244175	0.998274	0.1663	1	0.5	MS-275
539.336	b3	K(ac13C)QL	414.262	42454.5	167084	41722	414.257	0.028993	165584	0.997909	-13.7454	1	0.5	MS-275
539.336	b4	K(ac13C)QLA	485.299	10052.9	36028	10114.7	485.287	0.0369204	31414.5	0.999246	-24.587	1	0.5	MS-275
539.336	b5	K(ac13C)QLAT	586.347									1	0.5	MS-275
539.336	b1	K(ac*)	176.138									1	0.5	MS-275
539.336	b2	K(ac*)Q	304.197	812297	3.38968e+06	852841	304.199	0.017625	3.36891e+06	0.997974	6.5279	1	0.5	MS-275
539.336	b3	K(ac*)QL	417.281	199790	786540	199199	417.284	0.0283826	782931	0.998353	6.0557	1	0.5	MS-275
539.336	b4	K(ac*)QLA	488.318	114956	442178	113170	488.308	0.0357588	440454	0.998138	-21.6977	1	0.5	MS-275
539.336	b5	K(ac*)QLAT	589.366	305477	1.24848e+06	314546	589.352	0.0477067	1.2405e+06	0.998446	-23.1513	1	0.5	MS-275
539.336	y4	K(ac*)AAR	492.324	23021.2	83099.5	22714.4	492.323	0.034691	80334.5	0.995969	-2.0689	1	0.5	MS-275
539.336	y5	TK(ac*)AAR	593.372	49341.3	193326	50248.2	593.373	0.0475386	191541	0.99865	1.2557	1	0.5	MS-275
539.336	y6	ATK(ac*)AAR	664.409	103824	403149	102982	664.411	0.0569516	401180	0.99812	3.3562	1	0.5	MS-275
539.336	y7	LATK(ac*)AAR	777.493	127583	489449	126092	777.494	0.0719248	485259	0.998001	1.4939	1	0.5	MS-275
539.336	y8	QLATK(ac*)AAR	905.552	14730.9	53692.9	15233.4	905.55	0.0794557	51232.2	0.974411	-1.9245	1	0.5	MS-275
539.336	y4	K(ac13C)AAR	489.305	108021	412668	105997	489.31	0.0359404	410544	0.997899	8.7277	1	0.5	MS-275
539.336	y5	TK(ac13C)AAR	590.353	345546	1.33153e+06	338570	590.355	0.0477482	1.32681e+06	0.997846	3.1964	1	0.5	MS-275
539.336	y6	ATK(ac13C)AAR	661.39	780020	3.16738e+06	798677	661.392	0.0565336	3.15016e+06	0.998322	2.2025	1	0.5	MS-275
539.336	y7	LATK(ac13C)AAR	774.474	1.84441e+06	7.18347e+06	1.81399e+06	774.475	0.0719118	7.15238e+06	0.99796	1.0451	1	0.5	MS-275
539.336	y8	QLATK(ac13C)AAR	902.533	377202	1.54611e+06	387267	902.533	0.0902082	1.53771e+06	0.998046	-0.2734	1	0.5	MS-275
536.823	b1	K(ac12C)	171.113	27954.4	106247	27911.6	171.114	0.00732824	103999	0.996797	5.5629	1	0.5	SAHA
536.823	b2	K(ac12C)Q	299.171	1.02617e+06	3.99975e+06	1.01358e+06	299.174	0.0172296	3.9653e+06	0.997501	8.5874	1	0.5	SAHA
536.823	b3	K(ac12C)QL	412.255	222044	863914	220420	412.259	0.0277685	861046	0.998336	9.3895	1	0.5	SAHA
536.823	b4	K(ac12C)QLA	483.293	25576.6	93877.5	25280.9	483.296	0.0341648	90483.2	0.995334	6.8169	1	0.5	SAHA
536.823	b5	K(ac12C)QLAT	584.34									1	0.5	SAHA
536.823	b1	K(ac13C)	173.119									1	0.5	SAHA
536.823	b2	K(ac13C)Q	301.178	320504	1.31991e+06	331437	301.179	0.0173879	1.31352e+06	0.99803	4.1355	1	0.5	SAHA
536.823	b3	K(ac13C)QL	414.262	150361	590087	148397	414.26	0.0286281	587703	0.998312	-5.1544	1	0.5	SAHA
536.823	b4	K(ac13C)QLA	485.299	27860.2	101121	27384.8	485.289	0.0347291	98186.4	0.992973	-21.759	1	0.5	SAHA
536.823	b5	K(ac13C)QLAT	586.347									1	0.5	SAHA
536.823	y4	K(ac13C)AAR	489.305	107802	414718	106049	489.306	0.0362833	411315	0.997837	1.3451	1	0.5	SAHA
536.823	y5	TK(ac13C)AAR	590.353	409045	1.58088e+06	401635	590.356	0.0478096	1.5754e+06	0.998058	5.5724	1	0.5	SAHA
536.823	y6	ATK(ac13C)AAR	661.39	946738	3.87862e+06	978181	661.393	0.0564798	3.85508e+06	0.998265	4.3752	1	0.5	SAHA
536.823	y7	LATK(ac13C)AAR	774.474	2.19936e+06	8.5994e+06	2.17006e+06	774.477	0.0718828	8.5588e+06	0.998052	3.4202	1	0.5	SAHA
536.823	y8	QLATK(ac13C)AAR	902.533	445094	1.81209e+06	454890	902.534	0.0900832	1.80232e+06	0.998152	1.0091	1	0.5	SAHA
536.823	y4	K(ac12C)AAR	487.299	139657	556061	142578	487.302	0.0355719	553537	0.99849	5.7923	1	0.5	SAHA
536.823	y5	TK(ac12C)AAR	588.346	350195	1.3802e+06	344573	588.355	0.0486322	1.37256e+06	0.997765	14.1279	1	0.5	SAHA
536.823	y6	ATK(ac12C)AAR	659.384	585381	2.37344e+06	600068	659.388	0.0560762	2.35875e+06	0.998243	6.4752	1	0.5	SAHA
536.823	y7	LATK(ac12C)AAR	772.468	738513	2.93424e+06	740412	772.471	0.0714976	2.9201e+06	0.998297	4.8722	1	0.5	SAHA
536.823	y8	QLATK(ac12C)AAR	900.526	93338.7	359307	92287.8	900.532	0.0899912	356259	0.998133	6.55	1	0.5	SAHA
538.332	b1	K(ac12C)	171.113	12730.1	54354	12845.4	171.114	0.00852687	51378.2	0.999486	8.103	1	0.5	SAHA
538.332	b2	K(ac12C)Q	299.171	620803	2.4436e+06	615419	299.174	0.0172462	2.43325e+06	0.998249	7.0757	1	0.5	SAHA
538.332	b3	K(ac12C)QL	412.255	185922	718515	183664	412.258	0.027723	716342	0.998355	7.1613	1	0.5	SAHA
538.332	b4	K(ac12C)QLA	483.293	24853.8	87267.3	24582.7	483.295	0.0329036	84970.4	0.995331	5.9999	1	0.5	SAHA
538.332	b5	K(ac12C)QLAT	584.34	11145.2	41387.1	11192	584.33	0.0520454	35717.1	0.999307	-17.1697	1	0.5	SAHA
538.332	b1	K(ac*)	176.138	59034.2	235304	58593.5	176.138	0.00788468	232215	0.989656	-0.7806	1	0.5	SAHA
538.332	b2	K(ac*)Q	304.197	2547747	1.06024e+07	2.66644e+06	304.199	0.0176191	1.05334e+07	0.997962	6.7251	1	0.5	SAHA
538.332	b3	K(ac*)QL	417.281	827742	3.27351e+06	825915	417.284	0.0283725	3.25642e+06	0.998226	6.0755	1	0.5	SAHA
538.332	b4	K(ac*)QLA	488.318	123981	483678	123085	488.315	0.0360937	481404	0.998439	-5.8861	1	0.5	SAHA
538.332	b5	K(ac*)QLAT	589.366	114396	471612	119836	589.354	0.0481031	470260	0.998723	-19.466	1	0.5	SAHA
538.332	y4	K(ac*)AAR	492.324	110632	434100	110698	492.326	0.0363455	431762	0.998519	3.6719	1	0.5	SAHA
538.332	y5	TK(ac*)AAR	593.372	334385	1.33432e+06	335581	593.375	0.0481302	1.32847e+06	0.998352	4.9266	1	0.5	SAHA
538.332	y6	ATK(ac*)AAR	664.409	733082	2.87361e+06	725862	664.412	0.0570555	2.85965e+06	0.998122	4.1811	1	0.5	SAHA
538.332	y7	LATK(ac*)AAR	777.493	1.21483e+06	4.76879e+06	1.20338e+06	777.495	0.0722398	4.74615e+06	0.998107	2.9219	1	0.5	SAHA
538.332	y8	QLATK(ac*)AAR	905.552	202843	812775	205689	905.553	0.090305	808221	0.998194	0.9654	1	0.5	SAHA
538.332	y4	K(ac12C)AAR	487.299	493226	1.99511e+06	504166	487.302	0.0357201	1.98481e+06	0.998365	5.8638	1	0.5	SAHA
538.332	y5	TK(ac12C)AAR	588.346	1.57867e+06	6.26286e+06	1.57708e+06	588.35	0.0475518	6.22892e+06	0.998164	5.3476	1	0.5	SAHA
538.332	y6	ATK(ac12C)AAR	659.384	3148181	1.27242e+07	3.20088e+06	659.386	0.0563687	1.26509e+07	0.998196	4.225	1	0.5	SAHA
538.332	y7	LATK(ac12C)AAR	772.468	5.15433e+06	2.06499e+07	5.1939e+06	772.47	0.071514	2.05254e+07	0.998132	2.7007	1	0.5	SAHA
538.332	y8	QLATK(ac12C)AAR	900.526	872641	3.38887e+06	857193	900.527	0.0901007	3.37518e+06	0.997897	1.0473	1	0.5	SAHA
539.336	b1	K(ac13C)	173.119									1	0.5	SAHA
539.336	b2	K(ac13C)Q	301.178	131456	534569	137281	301.18	0.017561	525212	0.997666	5.8501	1	0.5	SAHA
539.336	b3	K(ac13C)QL	414.262	79813.4	302565	81777.8	414.251	0.0261273	295529	0.994519	-26.4735	1	0.5	SAHA
539.336	b4	K(ac13C)QLA	485.299									1	0.5	SAHA
539.336	b5	K(ac13C)QLAT	586.347									1	0.5	SAHA
539.336	b1	K(ac*)	176.138									1	0.5	SAHA
539.336	b2	K(ac*)Q	304.197	1.42652e+06	5.83534e+06	1.47526e+06	304.2	0.0175845	5.80408e+06	0.998086	8.6768	1	0.5	SAHA
539.336	b3	K(ac*)QL	417.281	364274	1.41811e+06	365289	417.284	0.0280008	1.40964e+06	0.998251	7.5089	1	0.5	SAHA
539.336	b4	K(ac*)QLA	488.318	190396	714992	188495	488.306	0.0353759	702816	0.997348	-24.1193	1	0.5	SAHA
539.336	b5	K(ac*)QLAT	589.366	537164	2.17137e+06	558441	589.356	0.0471734	2.1594e+06	0.998852	-16.9528	1	0.5	SAHA
539.336	y4	K(ac*)AAR	492.324									1	0.5	SAHA
539.336	y5	TK(ac*)AAR	593.372	140237	511791	139324	593.379	0.0459693	494395	0.994319	11.8055	1	0.5	SAHA
539.336	y6	ATK(ac*)AAR	664.409	192352	717670	191048	664.411	0.0555639	706027	0.997705	3.3638	1	0.5	SAHA
539.336	y7	LATK(ac*)AAR	777.493	298683	1.13627e+06	295928	777.495	0.071643	1.12956e+06	0.997556	2.8359	1	0.5	SAHA
539.336	y8	QLATK(ac*)AAR	905.552	43465.4	161290	44538.9	905.571	0.0981438	139343	0.999764	21.7139	1	0.5	SAHA
539.336	y4	K(ac13C)AAR	489.305	197906	744962	195019	489.311	0.0356591	730582	0.997083	11.4642	1	0.5	SAHA
539.336	y5	TK(ac13C)AAR	590.353	564269	2.17474e+06	555422	590.358	0.0475869	2.16389e+06	0.997615	7.9455	1	0.5	SAHA
539.336	y6	ATK(ac13C)AAR	661.39	1.39886e+06	5.75671e+06	1.45626e+06	661.394	0.0564128	5.7246e+06	0.998413	6.049	1	0.5	SAHA
539.336	y7	LATK(ac13C)AAR	774.474	3.1842e+06	1.24449e+07	3.14792e+06	774.478	0.0717126	1.23851e+07	0.9981	4.7341	1	0.5	SAHA
539.336	y8	QLATK(ac13C)AAR	902.533	656776	2.62314e+06	670522	902.535	0.0899677	2.611e+06	0.998619	1.7886	1	0.5	SAHA
536.823	b1	K(ac12C)	171.113	19896.2	73839	19785.3	171.114	0.00727372	71036	0.995575	6.5997	1	1	control
536.823	b2	K(ac12C)Q	299.171	683970	2.68084e+06	677755	299.174	0.0172226	2.67054e+06	0.998218	7.0633	1	1	control
536.823	b3	K(ac12C)QL	412.255	178054	687393	175691	412.258	0.0278224	684082	0.997859	6.5684	1	1	control
536.823	b4	K(ac12C)QLA	483.293	21789.6	82044	21605.2	483.295	0.0351638	78783.6	0.996591	4.7979	1	1	control
536.823	b5	K(ac12C)QLAT	584.34									1	1	control
536.823	b1	K(ac13C)	173.119	6971.37	23558.3	7048.56	173.122	0.00705973	20873.1	0.993674	15.9997	1	1	control
536.823	b2	K(ac13C)Q	301.178	363886	1.51818e+06	380882	301.18	0.0173939	1.51127e+06	0.99819	5.6318	1	1	control
536.823	b3	K(ac13C)QL	414.262	147979	580279	146697	414.261	0.0284025	579605	0.998542	-3.2319	1	1	control
536.823	b4	K(ac13C)QLA	485.299	15372.2	67820.5	15440.9	485.292	0.0430459	63756.7	0.998651	-14.3341	1	1	control
536.823	b5	K(ac13C)QLAT	586.347									1	1	control
536.823	y4	K(ac13C)AAR	489.305	103845	393824	101776	489.307	0.0357322	390110	0.99742	4.2477	1	1	control
536.823	y5	TK(ac13C)AAR	590.353	307103	1.18668e+06	301354	590.356	0.0478388	1.18261e+06	0.99805	4.57	1	1	control
536.823	y6	ATK(ac13C)AAR	661.39	723863	2.95762e+06	746404	661.392	0.0564654	2.94108e+06	0.998336	3.458	1	1	control
536.823	y7	LATK(ac13C)AAR	774.474	1528147	5.96339e+06	1.50581e+06	774.476	0.0718446	5.93565e+06	0.997996	2.132	1	1	control
536.823	y8	QLATK(ac13C)AAR	902.533	294154	1.1978e+06	301417	902.533	0.0903608	1.19333e+06	0.998515	-0.1864	1	1	control
536.823	y4	K(ac12C)AAR	487.299	109261	427072	110389	487.3	0.0354081	425551	0.998613	2.502	1	1	control
536.823	y5	TK(ac12C)AAR	588.346	327519	1.2909e+06	322932	588.353	0.0484753	1.28954e+06	0.998148	11.9084	1	1	control
536.823	y6	ATK(ac12C)AAR	659.384	604533	2.44126e+06	616072	659.387	0.0563215	2.42879e+06	0.998423	4.6147	1	1	control
536.823	y7	LATK(ac12C)AAR	772.468	865805	3.4612e+06	871907	772.47	0.0715159	3.44274e+06	0.998286	2.7767	1	1	control
536.823	y8	QLATK(ac12C)AAR	900.526	132295	507877	129909	900.527	0.0899459	504970	0.997975	0.5711	1	1	control
538.332	b1	K(ac12C)	171.113									1	1	control
538.332	b2	K(ac12C)Q	299.171	325238	1.26927e+06	321252	299.174	0.0172127	1.26437e+06	0.998194	8.1746	1	1	control
538.332	b3	K(ac12C)QL	412.255	105705	405403	104174	412.258	0.0276591	403184	0.998155	5.7416	1	1	control
538.332	b4	K(ac12C)QLA	483.293	14703.8	48258.1	14681.9	483.292	0.0280826	46381.5	0.96403	-0.7573	1	1	control
538.332	b5	K(ac12C)QLAT	584.34	9695.51	38789.1	9708.86	584.335	0.0612989	32841	0.999816	-9.5063	1	1	control
538.332	b1	K(ac*)	176.138	36642.2	145255	36316.4	176.138	0.00804571	142405	0.99275	-0.4034	1	1	control
538.332	b2	K(ac*)Q	304.197	2.08018e+06	8.61009e+06	2.16588e+06	304.199	0.0176179	8.5549e+06	0.997971	7.2215	1	1	control
538.332	b3	K(ac*)QL	417.281	655789	2.60779e+06	657624	417.284	0.028373	2.59346e+06	0.998235	7.3423	1	1	control
538.332	b4	K(ac*)QLA	488.318	97591.7	383781	98340.9	488.317	0.0358324	382099	0.998607	-1.49	1	1	control
538.332	b5	K(ac*)QLAT	589.366	113376	462351	117907	589.355	0.047746	460478	0.998839	-17.6749	1	1	control
538.332	y4	K(ac*)AAR	492.324	63806.7	251749	64959	492.328	0.0357643	250123	0.998573	8.0155	1	1	control
538.332	y5	TK(ac*)AAR	593.372	185676	733802	185941	593.375	0.0479356	730280	0.998383	5.4132	1	1	control
538.332	y6	ATK(ac*)AAR	664.409	397862	1.55254e+06	393169	664.412	0.056927	1.54483e+06	0.997987	4.8857	1	1	control
538.332	y7	LATK(ac*)AAR	777.493	695876	2.73099e+06	690096	777.496	0.0722256	2.71889e+06	0.998232	3.2511	1	1	control
538.332	y8	QLATK(ac*)AAR	905.552	110490	442674	112706	905.554	0.0909829	440963	0.998663	2.7101	1	1	control
538.332	y4	K(ac12C)AAR	487.299	392021	1.59546e+06	402378	487.302	0.0357155	1.58578e+06	0.998258	6.5982	1	1	control
538.332	y5	TK(ac12C)AAR	588.346	1.30043e+06	5.14198e+06	1.29547e+06	588.35	0.0475585	5.11494e+06	0.998154	6.1704	1	1	control
538.332	y6	ATK(ac12C)AAR	659.384	2.61828e+06	1.06187e+07	2.67139e+06	659.387	0.0563456	1.05558e+07	0.998202	4.9364	1	1	control
538.332	y7	LATK(ac12C)AAR	772.468	4448248	1.77603e+07	4.46937e+06	772.47	0.0715236	1.76574e+07	0.998168	3.489	1	1	control
538.332	y8	QLATK(ac12C)AAR	900.526	771689	3.00408e+06	758984	900.528	0.0901793	2.99181e+06	0.997976	2.0605	1	1	control
539.336	b1	K(ac13C)	173.119									1	1	control
539.336	b2	K(ac13C)Q	301.178	128681	524679	134103	301.18	0.0174395	523540	0.99867	4.8527	1	1	control
539.336	b3	K(ac13C)QL	414.262	60045.2	244398	60287.8	414.252	0.0294748	238742	0.997278	-24.5842	1	1	control
539.336	b4	K(ac13C)QLA	485.299	18138.9	68513.9	18462.1	485.283	0.0400076	58882.9	0.996964	-34.0021	1	1	control
539.336	b5	K(ac13C)QLAT	586.347									1	1	control
539.336	b1	K(ac*)	176.138									1	1	control
539.336	b2	K(ac*)Q	304.197	1445993	5.94e+06	1.49829e+06	304.199	0.017606	5.90642e+06	0.9981	8.0364	1	1	control
539.336	b3	K(ac*)QL	417.281	396760	1.56633e+06	399422	417.285	0.0282768	1.55786e+06	0.99827	8.4617	1	1	control
539.336	b4	K(ac*)QLA	488.318	169719	647893	166376	488.309	0.0360183	641819	0.997416	-18.7332	1	1	control
539.336	b5	K(ac*)QLAT	589.366	437082	1.81255e+06	458079	589.354	0.0476985	1.80401e+06	0.998457	-19.6302	1	1	control
539.336	y4	K(ac*)AAR	492.324	42517.7	154369	41778.6	492.321	0.0347752	148643	0.994975	-6.5015	1	1	control
539.336	y5	TK(ac*)AAR	593.372	96483.6	371963	95700.7	593.378	0.0479691	369135	0.996953	10.8291	1	1	control
539.336	y6	ATK(ac*)AAR	664.409	186332	716683	183853	664.413	0.0569564	714591	0.997977	5.9537	1	1	control
539.336	y7	LATK(ac*)AAR	777.493	281585	1.10879e+06	282297	777.5	0.0719849	1.10173e+06	0.998393	8.281	1	1	control
539.336	y8	QLATK(ac*)AAR	905.552	35374.7	124850	35419.9	905.539	0.0815816	119734	0.992136	-13.7576	1	1	control
539.336	y4	K(ac13C)AAR	489.305	201481	769459	197667	489.309	0.0359884	762420	0.997509	7.5758	1	1	control
539.336	y5	TK(ac13C)AAR	590.353	700928	2.71054e+06	689552	590.357	0.0477268	2.7023e+06	0.998051	7.2122	1	1	control
539.336	y6	ATK(ac13C)AAR	661.39	1.48068e+06	6.13929e+06	1.54897e+06	661.395	0.0564466	6.09954e+06	0.998182	6.9015	1	1	control
539.336	y7	LATK(ac13C)AAR	774.474	3.32679e+06	1.30762e+07	3.29888e+06	774.479	0.0718585	1.30131e+07	0.998146	6.1973	1	1	control
539.336	y8	QLATK(ac13C)AAR	902.533	671063	2.69518e+06	677851	902.537	0.0901139	2.68172e+06	0.998277	4.8267	1	1	control
536.823	b1	K(ac12C)	171.113	13057.7	51270.2	13702.6	171.113	0.00727587	50620.6	0.997761	-1.4646	1	1	MS-275
536.823	b2	K(ac12C)Q	299.171	477126	1.87722e+06	472077	299.174	0.0172664	1.86864e+06	0.998111	7.5073	1	1	MS-275
536.823	b3	K(ac12C)QL	412.255	121100	470885	119550	412.258	0.0277789	468657	0.99811	6.5715	1	1	MS-275
536.823	b4	K(ac12C)QLA	483.293	11380.6	44244.3	11325.6	483.293	0.0359628	43444.9	0.996831	1.4905	1	1	MS-275
536.823	b5	K(ac12C)QLAT	584.34									1	1	MS-275
536.823	b1	K(ac13C)	173.119									1	1	MS-275
536.823	b2	K(ac13C)Q	301.178	214077	893640	224256	301.18	0.0173822	889363	0.998163	5.6939	1	1	MS-275
536.823	b3	K(ac13C)QL	414.262	94482.1	372307	93326.1	414.26	0.0287125	370650	0.998202	-4.9381	1	1	MS-275
536.823	b4	K(ac13C)QLA	485.299	11060.1	42093.4	10994	485.295	0.0354059	41428.4	0.994979	-8.7062	1	1	MS-275
536.823	b5	K(ac13C)QLAT	586.347									1	1	MS-275
536.823	y4	K(ac13C)AAR	489.305	62052.1	237577	60845.6	489.307	0.0361073	236419	0.997819	3.9899	1	1	MS-275
536.823	y5	TK(ac13C)AAR	590.353	223475	864215	219472	590.356	0.0477482	860962	0.998	5.5991	1	1	MS-275
536.823	y6	ATK(ac13C)AAR	661.39	490454	2.01038e+06	506840	661.393	0.0564753	1.99834e+06	0.99825	4.0266	1	1	MS-275
536.823	y7	LATK(ac13C)AAR	774.474	1.0818e+06	4.23039e+06	1.06739e+06	774.477	0.0718806	4.21048e+06	0.998048	3.1137	1	1	MS-275
536.823	y8	QLATK(ac13C)AAR	902.533	218859	889158	223388	902.534	0.090206	885080	0.998351	1.1138	1	1	MS-275
536.823	y4	K(ac12C)AAR	487.299	71281.6	283681	72584.7	487.301	0.0355587	282146	0.998544	4.8485	1	1	MS-275
536.823	y5	TK(ac12C)AAR	588.346	186680	734885	185662	588.35	0.047594	731695	0.998339	6.9124	1	1	MS-275
536.823	y6	ATK(ac12C)AAR	659.384	332109	1.34676e+06	339532	659.387	0.0562307	1.33874e+06	0.998229	5.4346	1	1	MS-275
536.823	y7	LATK(ac12C)AAR	772.468	497211	1.98073e+06	498696	772.471	0.0715173	1.96981e+06	0.998178	4.3142	1	1	MS-275
536.823	y8	QLATK(ac12C)AAR	900.526	61963.2	239043	60936.2	900.528	0.0903255	237879	0.998106	2.2577	1	1	MS-275
538.332	b1	K(ac12C)	171.113	12398.9	51195.5	12663	171.113	0.00809651	48703.3	0.999083	4.0627	1	1	MS-275
538.332	b2	K(ac12C)Q	299.171	472199	1.84617e+06	466296	299.174	0.0172341	1.83872e+06	0.998194	8.2181	1	1	MS-275
538.332	b3	K(ac12C)QL	412.255	147895	572040	146188	412.258	0.0276662	569832	0.998172	7.4011	1	1	MS-275
538.332	b4	K(ac12C)QLA	483.293	19920.9	75211.7	19826.2	483.294	0.0350834	72262.9	0.995234	3.4778	1	1	MS-275
538.332	b5	K(ac12C)QLAT	584.34									1	1	MS-275
538.332	b1	K(ac*)	176.138	44991.8	174468	44218.2	176.139	0.0079434	171166	0.99232	2.8134	1	1	MS-275
538.332	b2	K(ac*)Q	304.197	2.82322e+06	1.16369e+07	2.92543e+06	304.199	0.0176307	1.15628e+07	0.997973	7.9409	1	1	MS-275
538.332	b3	K(ac*)QL	417.281	887198	3.53815e+06	892159	417.284	0.028347	3.51794e+06	0.998225	8.0949	1	1	MS-275
538.332	b4	K(ac*)QLA	488.318	131501	517035	131617	488.316	0.0360382	514638	0.998465	-3.5174	1	1	MS-275
538.332	b5	K(ac*)QLAT	589.366	129200	521805	133689	589.356	0.0474971	519433	0.998824	-16.4983	1	1	MS-275
538.332	y4	K(ac*)AAR	492.324	76151.7	300424	76947.7	492.327	0.0364271	297496	0.998387	6.081	1	1	MS-275
538.332	y5	TK(ac*)AAR	593.372	241388	944653	240098	593.377	0.0478877	940284	0.998236	8.2019	1	1	MS-275
538.332	y6	ATK(ac*)AAR	664.409	551416	2.15113e+06	543804	664.413	0.0570162	2.14058e+06	0.998021	6.3307	1	1	MS-275
538.332	y7	LATK(ac*)AAR	777.493	840953	3.31241e+06	836440	777.497	0.0722036	3.29688e+06	0.998246	4.7391	1	1	MS-275
538.332	y8	QLATK(ac*)AAR	905.552	131765	533886	136160	905.558	0.0900727	530387	0.998511	6.7711	1	1	MS-275
538.332	y4	K(ac12C)AAR	487.299	520445	2.12846e+06	537564	487.303	0.0357158	2.11658e+06	0.998398	7.9837	1	1	MS-275
538.332	y5	TK(ac12C)AAR	588.346	1.62263e+06	6.40092e+06	1.61296e+06	588.351	0.0475617	6.36769e+06	0.998124	7.0547	1	1	MS-275
538.332	y6	ATK(ac12C)AAR	659.384	3416305	1.39311e+07	3.50488e+06	659.388	0.0563404	1.38476e+07	0.998232	6.4069	1	1	MS-275
538.332	y7	LATK(ac12C)AAR	772.468	5669175	2.2548e+07	5.67419e+06	772.471	0.0715412	2.24197e+07	0.998138	5.0057	1	1	MS-275
538.332	y8	QLATK(ac12C)AAR	900.526	951057	3.71137e+06	937457	900.53	0.0900915	3.69468e+06	0.99802	4.0038	1	1	MS-275
539.336	b1	K(ac13C)	173.119									1	1	MS-275
539.336	b2	K(ac13C)Q	301.178	97132.6	380526	98766.3	301.178	0.017332	373623	0.997998	0.3293	1	1	MS-275
539.336	b3	K(ac13C)QL	414.262	64285.1	257607	65241.1	414.251	0.0285082	251488	0.998343	-26.9769	1	1	MS-275
539.336	b4	K(ac13C)QLA	485.299									1	1	MS-275
539.336	b5	K(ac13C)QLAT	586.347									1	1	MS-275
539.336	b1	K(ac*)	176.138									1	1	MS-275
539.336	b2	K(ac*)Q	304.197	1.36637e+06	5.68626e+06	1.43297e+06	304.199	0.0175999	5.65102e+06	0.998027	6.1929	1	1	MS-275
539.336	b3	K(ac*)QL	417.281	395056	1.55541e+06	393891	417.283	0.028418	1.54921e+06	0.998501	5.375	1	1	MS-275
539.336	b4	K(ac*)QLA	488.318	206761	799414	202985	488.308	0.0366064	792943	0.997531	-19.7923	1	1	MS-275
539.336	b5	K(ac*)QLAT	589.366	471683	1.91462e+06	487619	589.352	0.0476978	1.905e+06	0.99884	-22.6018	1	1	MS-275
539.336	y4	K(ac*)AAR	492.324	33752.6	130407	33890.5	492.318	0.0391255	119209	0.999474	-12.1701	1	1	MS-275
539.336	y5	TK(ac*)AAR	593.372	84045.2	315136	84850.5	593.374	0.0463502	310833	0.997733	3.0125	1	1	MS-275
539.336	y6	ATK(ac*)AAR	664.409	185578	700838	182640	664.415	0.0560861	694539	0.99712	8.6661	1	1	MS-275
539.336	y7	LATK(ac*)AAR	777.493	218143	842390	216886	777.496	0.071707	834107	0.998243	4.3256	1	1	MS-275
539.336	y8	QLATK(ac*)AAR	905.552									1	1	MS-275
539.336	y4	K(ac13C)AAR	489.305	175548	660684	172332	489.31	0.035526	655472	0.997434	8.9063	1	1	MS-275
539.336	y5	TK(ac13C)AAR	590.353	604593	2.32973e+06	592855	590.355	0.0477447	2.32251e+06	0.997886	4.0244	1	1	MS-275
539.336	y6	ATK(ac13C)AAR	661.39	1.49795e+06	6.10121e+06	1.54217e+06	661.392	0.0564156	6.06688e+06	0.998368	3.1257	1	1	MS-275
539.336	y7	LATK(ac13C)AAR	774.474	3.19944e+06	1.24751e+07	3.15298e+06	774.476	0.0718346	1.24193e+07	0.998059	2.2164	1	1	MS-275
539.336	y8	QLATK(ac13C)AAR	902.533	618482	2.51589e+06	633418	902.533	0.0901104	2.5036e+06	0.998338	0.021	1	1	MS-275
536.823	b1	K(ac12C)	171.113	28610.4	107111	28173.4	171.114	0.00744927	105409	0.993528	6.7885	1	1	SAHA
536.823	b2	K(ac12C)Q	299.171	1.31889e+06	5.1399e+06	1.30264e+06	299.174	0.0172351	5.09515e+06	0.997593	8.2569	1	1	SAHA
536.823	b3	K(ac12C)QL	412.255	292907	1.14464e+06	290337	412.259	0.027772	1.139e+06	0.998196	8.3256	1	1	SAHA
536.823	b4	K(ac12C)QLA	483.293	29752.7	114625	29292.9	483.299	0.0366662	109898	0.997047	12.6726	1	1	SAHA
536.823	b5	K(ac12C)QLAT	584.34									1	1	SAHA
536.823	b1	K(ac13C)	173.119									1	1	SAHA
536.823	b2	K(ac13C)Q	301.178	386517	1.59737e+06	401219	301.179	0.0173947	1.59054e+06	0.998178	4.4638	1	1	SAHA
536.823	b3	K(ac13C)QL	414.262	186550	728320	184546	414.261	0.0283594	725302	0.998357	-4.0517	1	1	SAHA
536.823	b4	K(ac13C)QLA	485.299	38468.7	147557	37848.4	485.292	0.0359461	144279	0.996647	-14.1659	1	1	SAHA
536.823	b5	K(ac13C)QLAT	586.347									1	1	SAHA
536.823	y4	K(ac13C)AAR	489.305	130432	497585	128118	489.307	0.0360043	493286	0.997657	2.7437	1	1	SAHA
536.823	y5	TK(ac13C)AAR	590.353	486833	1.88537e+06	478306	590.357	0.0478504	1.87912e+06	0.997893	6.0097	1	1	SAHA
536.823	y6	ATK(ac13C)AAR	661.39	1.23528e+06	5.08232e+06	1.28233e+06	661.394	0.0564689	5.05162e+06	0.998272	5.1578	1	1	SAHA
536.823	y7	LATK(ac13C)AAR	774.474	2.7484e+06	1.07811e+07	2.71864e+06	774.478	0.071893	1.07286e+07	0.998094	4.7341	1	1	SAHA
536.823	y8	QLATK(ac13C)AAR	902.533	567605	2.27348e+06	576096	902.536	0.0902272	2.24734e+06	0.998207	3.021	1	1	SAHA
536.823	y4	K(ac12C)AAR	487.299	175178	703848	180142	487.302	0.0354577	699483	0.998327	7.0411	1	1	SAHA
536.823	y5	TK(ac12C)AAR	588.346	421476	1.65e+06	415028	588.354	0.0480064	1.64572e+06	0.997773	12.7407	1	1	SAHA
536.823	y6	ATK(ac12C)AAR	659.384	738902	3.00715e+06	760000	659.388	0.0561563	2.98919e+06	0.998315	7.0675	1	1	SAHA
536.823	y7	LATK(ac12C)AAR	772.468	929810	3.68751e+06	929140	772.472	0.0715105	3.66783e+06	0.998133	5.9157	1	1	SAHA
536.823	y8	QLATK(ac12C)AAR	900.526	100647	383177	99399.2	900.531	0.0889108	379728	0.997906	5.4469	1	1	SAHA
538.332	b1	K(ac12C)	171.113	25548.6	108331	26252.7	171.112	0.00830676	102350	0.99945	-4.7529	1	1	SAHA
538.332	b2	K(ac12C)Q	299.171	1.07849e+06	4.24436e+06	1.06953e+06	299.173	0.0172179	4.2241e+06	0.998148	6.6627	1	1	SAHA
538.332	b3	K(ac12C)QL	412.255	321556	1.24199e+06	317109	412.258	0.0276805	1.23697e+06	0.998006	6.3631	1	1	SAHA
538.332	b4	K(ac12C)QLA	483.293	39368.6	151949	40624.6	483.29	0.0338131	148343	0.997272	-5.6863	1	1	SAHA
538.332	b5	K(ac12C)QLAT	584.34									1	1	SAHA
538.332	b1	K(ac*)	176.138	101197	401192	99969.9	176.138	0.00794135	394474	0.993982	0.9428	1	1	SAHA
538.332	b2	K(ac*)Q	304.197	4.57119e+06	1.90372e+07	4.78938e+06	304.199	0.0176187	1.89139e+07	0.998013	6.2419	1	1	SAHA
538.332	b3	K(ac*)QL	417.281	1.50152e+06	5.9352e+06	1.49883e+06	417.283	0.0283503	5.90347e+06	0.998219	5.8811	1	1	SAHA
538.332	b4	K(ac*)QLA	488.318	220314	857386	218559	488.315	0.0359856	853304	0.99839	-6.5345	1	1	SAHA
538.332	b5	K(ac*)QLAT	589.366	246896	1.00785e+06	258200	589.354	0.0474029	1.00215e+06	0.998899	-20.4304	1	1	SAHA
538.332	y4	K(ac*)AAR	492.324	191880	748292	192317	492.326	0.0360933	744627	0.99861	3.75	1	1	SAHA
538.332	y5	TK(ac*)AAR	593.372	648590	2.57515e+06	649546	593.375	0.0479793	2.5633e+06	0.998309	5.3476	1	1	SAHA
538.332	y6	ATK(ac*)AAR	664.409	1.23902e+06	4.85509e+06	1.22747e+06	664.411	0.0570489	4.83328e+06	0.998212	3.6213	1	1	SAHA
538.332	y7	LATK(ac*)AAR	777.493	2.20345e+06	8.63748e+06	2.18073e+06	777.495	0.0722338	8.5978e+06	0.998107	2.0822	1	1	SAHA
538.332	y8	QLATK(ac*)AAR	905.552	363412	1.44459e+06	369363	905.553	0.0901969	1.44166e+06	0.998297	1.1474	1	1	SAHA
538.332	y4	K(ac12C)AAR	487.299	876077	3.54599e+06	897152	487.302	0.0356567	3.52598e+06	0.998369	6.088	1	1	SAHA
538.332	y5	TK(ac12C)AAR	588.346	2.85358e+06	1.13231e+07	2.85204e+06	588.349	0.0475407	1.12614e+07	0.998178	4.848	1	1	SAHA
538.332	y6	ATK(ac12C)AAR	659.384	5.84336e+06	2.36034e+07	5.93857e+06	659.386	0.0563519	2.34665e+07	0.998175	3.779	1	1	SAHA
538.332	y7	LATK(ac12C)AAR	772.468	9743238	3.9043e+07	9.82131e+06	772.469	0.0715221	3.88101e+07	0.998153	2.269	1	1	SAHA
538.332	y8	QLATK(ac12C)AAR	900.526	1.59167e+06	6.15955e+06	1.56306e+06	900.526	0.0900333	6.13909e+06	0.99798	0.423	1	1	SAHA
539.336	b1	K(ac13C)	173.119									1	1	SAHA
539.336	b2	K(ac13C)Q	301.178	69447.2	269406	70229.7	301.178	0.0171256	267034	0.998696	-0.6233	1	1	SAHA
539.336	b3	K(ac13C)QL	414.262	50134.1	204455	51834.6	414.249	0.0285689	200237	0.997656	-31.1674	1	1	SAHA
539.336	b4	K(ac13C)QLA	485.299									1	1	SAHA
539.336	b5	K(ac13C)QLAT	586.347									1	1	SAHA
539.336	b1	K(ac*)	176.138									1	1	SAHA
539.336	b2	K(ac*)Q	304.197	1.02595e+06	4.27374e+06	1.07697e+06	304.199	0.0175978	4.24623e+06	0.998043	5.9882	1	1	SAHA
539.336	b3	K(ac*)QL	417.281	259959	1.01924e+06	259639	417.283	0.0282907	1.01566e+06	0.998608	5.9611	1	1	SAHA
539.336	b4	K(ac*)QLA	488.318	163160	631710	161690	488.306	0.0361779	626277	0.998207	-25.3881	1	1	SAHA
539.336	b5	K(ac*)QLAT	589.366	401925	1.63639e+06	413401	589.352	0.0476917	1.62684e+06	0.998553	-24.2032	1	1	SAHA
539.336	y4	K(ac*)AAR	492.324	42740.4	159497	42521.6	492.325	0.0354283	157285	0.996694	0.9141	1	1	SAHA
539.336	y5	TK(ac*)AAR	593.372	73180.3	283750	73205.1	593.376	0.0479789	281499	0.998364	6.1832	1	1	SAHA
539.336	y6	ATK(ac*)AAR	664.409	143041	543907	141831	664.411	0.0560825	539150	0.998163	3.7383	1	1	SAHA
539.336	y7	LATK(ac*)AAR	777.493	182250	701449	180453	777.495	0.0716038	698012	0.998299	2.3153	1	1	SAHA
539.336	y8	QLATK(ac*)AAR	905.552	23975.8	88365.4	23973.4	905.548	0.0851364	84365.6	0.991441	-3.6099	1	1	SAHA
539.336	y4	K(ac13C)AAR	489.305	134330	510729	131605	489.308	0.0358885	505858	0.997274	5.8364	1	1	SAHA
539.336	y5	TK(ac13C)AAR	590.353	413640	1.5932e+06	405455	590.355	0.0479052	1.58984e+06	0.998061	3.0649	1	1	SAHA
539.336	y6	ATK(ac13C)AAR	661.39	1.02934e+06	4.16946e+06	1.05189e+06	661.391	0.0564561	4.14518e+06	0.998252	1.1605	1	1	SAHA
539.336	y7	LATK(ac13C)AAR	774.474	2.39562e+06	9.32792e+06	2.35618e+06	774.475	0.0718943	9.28728e+06	0.99793	0.5382	1	1	SAHA
539.336	y8	QLATK(ac13C)AAR	902.533	488464	2.00163e+06	502271	902.532	0.0902654	1.99192e+06	0.998277	-1.1698	1	1	SAHA
536.823	b1	K(ac12C)	171.113	8229.04	29786.5	7954.1	171.114	0.00685103	28618.4	0.969964	9.8204	1	1.5	control
536.823	b2	K(ac12C)Q	299.171	304697	1.18374e+06	300264	299.174	0.0172384	1.17433e+06	0.997481	9.26	1	1.5	control
536.823	b3	K(ac12C)QL	412.255	81143.5	316500	80749.3	412.259	0.0277269	315287	0.998459	9.686	1	1.5	control
536.823	b4	K(ac12C)QLA	483.293	8664.41	32837.2	8529.81	483.298	0.0358335	31531.1	0.997246	11.2316	1	1.5	control
536.823	b5	K(ac12C)QLAT	584.34									1	1.5	control
536.823	b1	K(ac13C)	173.119	4333.83	16127.3	4362.42	173.122	0.00766439	14864.2	0.998727	16.573	1	1.5	control
536.823	b2	K(ac13C)Q	301.178	195335	800264	201429	301.181	0.0173527	796515	0.998148	8.8752	1	1.5	control
536.823	b3	K(ac13C)QL	414.262	68374.5	272061	68430.6	414.262	0.0285728	271062	0.998493	0.0977	1	1.5	control
536.823	b4	K(ac13C)QLA	485.299	9701.55	39505.4	9840.73	485.298	0.0366264	38440.4	0.997875	-3.1168	1	1.5	control
536.823	b5	K(ac13C)QLAT	586.347									1	1.5	control
536.823	y4	K(ac13C)AAR	489.305	43382.8	165153	42562.8	489.309	0.036019	163865	0.997496	7.2473	1	1.5	control
536.823	y5	TK(ac13C)AAR	590.353	161778	627708	159577	590.358	0.0476664	625262	0.997981	8.9594	1	1.5	control
536.823	y6	ATK(ac13C)AAR	661.39	345977	1.43954e+06	363443	661.395	0.0563619	1.42984e+06	0.998114	7.8103	1	1.5	control
536.823	y7	LATK(ac13C)AAR	774.474	698853	2.74868e+06	693385	774.479	0.0717735	2.73419e+06	0.998081	6.3963	1	1.5	control
536.823	y8	QLATK(ac13C)AAR	902.533	135188	543791	136736	902.537	0.0904388	541713	0.998522	4.18	1	1.5	control
536.823	y4	K(ac12C)AAR	487.299	52628	211176	54316.6	487.302	0.0355307	210360	0.998774	7.5818	1	1.5	control
536.823	y5	TK(ac12C)AAR	588.346	142401	554331	140673	588.352	0.0475267	552444	0.998179	10.2725	1	1.5	control
536.823	y6	ATK(ac12C)AAR	659.384	279912	1.14433e+06	288888	659.389	0.0561934	1.13734e+06	0.998255	7.929	1	1.5	control
536.823	y7	LATK(ac12C)AAR	772.468	431275	1.7038e+06	429212	772.474	0.0715416	1.69496e+06	0.998046	7.6588	1	1.5	control
536.823	y8	QLATK(ac12C)AAR	900.526	72761.9	284544	72047.1	900.533	0.0901762	283543	0.998339	7.2873	1	1.5	control
538.332	b1	K(ac12C)	171.113	17673.5	71231.4	17885.3	171.114	0.00790406	68038.5	0.9989	8.0598	1	1.5	control
538.332	b2	K(ac12C)Q	299.171	643191	2.50446e+06	634231	299.174	0.0172447	2.49701e+06	0.998327	8.7246	1	1.5	control
538.332	b3	K(ac12C)QL	412.255	193798	749696	192502	412.259	0.0276564	745984	0.998272	9.0907	1	1.5	control
538.332	b4	K(ac12C)QLA	483.293	33009.9	121701	32394	483.298	0.0346787	117140	0.996616	10.8388	1	1.5	control
538.332	b5	K(ac12C)QLAT	584.34									1	1.5	control
538.332	b1	K(ac*)	176.138	67810.9	267257	66795.6	176.139	0.00803037	264966	0.996307	2.2659	1	1.5	control
538.332	b2	K(ac*)Q	304.197	3371226	1.38566e+07	3.4834e+06	304.199	0.0176357	1.37719e+07	0.997933	8.3643	1	1.5	control
538.332	b3	K(ac*)QL	417.281	1.05621e+06	4.20386e+06	1.06275e+06	417.284	0.028326	4.18115e+06	0.998311	8.2123	1	1.5	control
538.332	b4	K(ac*)QLA	488.318	174296	683913	173882	488.316	0.0361784	677148	0.998049	-4.9284	1	1.5	control
538.332	b5	K(ac*)QLAT	589.366	194264	791958	200390	589.356	0.0481279	788012	0.998579	-15.7965	1	1.5	control
538.332	y4	K(ac*)AAR	492.324	117976	467470	120263	492.328	0.0361433	465521	0.998779	8.1747	1	1.5	control
538.332	y5	TK(ac*)AAR	593.372	367617	1.44457e+06	366592	593.376	0.0479378	1.43763e+06	0.998318	6.9532	1	1.5	control
538.332	y6	ATK(ac*)AAR	664.409	745316	2.91342e+06	736040	664.413	0.0571386	2.90135e+06	0.998185	5.5051	1	1.5	control
538.332	y7	LATK(ac*)AAR	777.493	1221320	4.81629e+06	1.21591e+06	777.497	0.0721926	4.79293e+06	0.998245	5.164	1	1.5	control
538.332	y8	QLATK(ac*)AAR	905.552	198481	794703	202611	905.554	0.090555	790491	0.998637	2.8681	1	1.5	control
538.332	y4	K(ac12C)AAR	487.299	647217	2.65606e+06	671728	487.303	0.035666	2.64028e+06	0.998311	8.9407	1	1.5	control
538.332	y5	TK(ac12C)AAR	588.346	2.06282e+06	8.12908e+06	2.04768e+06	588.351	0.0475929	8.08822e+06	0.99807	7.6806	1	1.5	control
538.332	y6	ATK(ac12C)AAR	659.384	4220451	1.72263e+07	4.33607e+06	659.388	0.0563163	1.71218e+07	0.998239	6.7345	1	1.5	control
538.332	y7	LATK(ac12C)AAR	772.468	7.41316e+06	2.9453e+07	7.41321e+06	772.472	0.0715336	2.92883e+07	0.99813	5.3566	1	1.5	control
538.332	y8	QLATK(ac12C)AAR	900.526	1.22921e+06	4.80062e+06	1.2116e+06	900.53	0.0901581	4.7794e+06	0.998048	3.9352	1	1.5	control
539.336	b1	K(ac13C)	173.119									1	1.5	control
539.336	b2	K(ac13C)Q	301.178	134112	537551	138219	301.179	0.0172396	535170	0.998677	3.0713	1	1.5	control
539.336	b3	K(ac13C)QL	414.262	59500.6	229902	58501	414.256	0.0285145	228305	0.996332	-14.5045	1	1.5	control
539.336	b4	K(ac13C)QLA	485.299	13142.7	48958.1	13396.5	485.283	0.0389499	42252	0.999038	-34.0941	1	1.5	control
539.336	b5	K(ac13C)QLAT	586.347									1	1.5	control
539.336	b1	K(ac*)	176.138									1	1.5	control
539.336	b2	K(ac*)Q	304.197	1.27534e+06	5.28497e+06	1.32996e+06	304.199	0.0176314	5.2524e+06	0.998114	6.8798	1	1.5	control
539.336	b3	K(ac*)QL	417.281	354838	1.40307e+06	354928	417.284	0.0283965	1.39722e+06	0.998442	6.3877	1	1.5	control
539.336	b4	K(ac*)QLA	488.318	97030.4	373268	95321.2	488.308	0.0362339	369967	0.997928	-20.1825	1	1.5	control
539.336	b5	K(ac*)QLAT	589.366	271646	1.12211e+06	283495	589.353	0.0476807	1.11615e+06	0.998639	-20.8773	1	1.5	control
539.336	y4	K(ac*)AAR	492.324	42700.4	161248	41955.9	492.32	0.0360211	159873	0.995998	-8.1245	1	1.5	control
539.336	y5	TK(ac*)AAR	593.372	118746	466385	119219	593.374	0.0482678	465418	0.998389	4.2425	1	1.5	control
539.336	y6	ATK(ac*)AAR	664.409	193398	747218	191940	664.411	0.0566406	743658	0.998368	2.8614	1	1.5	control
539.336	y7	LATK(ac*)AAR	777.493	300538	1.17066e+06	297949	777.495	0.0720574	1.16723e+06	0.998445	2.8991	1	1.5	control
539.336	y8	QLATK(ac*)AAR	905.552	46633	175809	47744.3	905.554	0.0865832	173671	0.998162	3.0496	1	1.5	control
539.336	y4	K(ac13C)AAR	489.305	220128	842961	215762	489.309	0.0360028	841236	0.997985	7.0381	1	1.5	control
539.336	y5	TK(ac13C)AAR	590.353	665816	2.56968e+06	653544	590.356	0.0476725	2.55993e+06	0.997974	5.198	1	1.5	control
539.336	y6	ATK(ac13C)AAR	661.39	1462305	5.99604e+06	1.51245e+06	661.393	0.056445	5.96048e+06	0.998246	4.1044	1	1.5	control
539.336	y7	LATK(ac13C)AAR	774.474	2.94676e+06	1.15249e+07	2.90818e+06	774.477	0.071861	1.147e+07	0.998034	3.1483	1	1.5	control
539.336	y8	QLATK(ac13C)AAR	902.533	548152	2.22608e+06	558934	902.534	0.0901453	2.21465e+06	0.998153	1.2607	1	1.5	control
536.823	b1	K(ac12C)	171.113	13170.6	50711.8	13173.5	171.114	0.00732041	49351.9	0.996757	5.1429	1	1.5	MS-275
536.823	b2	K(ac12C)Q	299.171	463251	1.83032e+06	460002	299.173	0.0172639	1.82197e+06	0.998217	6.1548	1	1.5	MS-275
536.823	b3	K(ac12C)QL	412.255	128869	499171	127053	412.258	0.0277841	497313	0.998224	5.8783	1	1.5	MS-275
536.823	b4	K(ac12C)QLA	483.293	15300.5	57459.1	15038.4	483.298	0.0355372	55281.4	0.996239	11.6924	1	1.5	MS-275
536.823	b5	K(ac12C)QLAT	584.34									1	1.5	MS-275
536.823	b1	K(ac13C)	173.119	5555.49	21388.9	5592.18	173.122	0.00766142	20549.5	0.99899	13.3147	1	1.5	MS-275
536.823	b2	K(ac13C)Q	301.178	234933	968362	243802	301.179	0.0173671	964171	0.998409	4.1398	1	1.5	MS-275
536.823	b3	K(ac13C)QL	414.262	104579	410017	103227	414.26	0.0285756	408133	0.998262	-5.4375	1	1.5	MS-275
536.823	b4	K(ac13C)QLA	485.299	13213.7	49917.2	13080.8	485.293	0.0361499	48164.2	0.994798	-13.2071	1	1.5	MS-275
536.823	b5	K(ac13C)QLAT	586.347									1	1.5	MS-275
536.823	y4	K(ac13C)AAR	489.305	70237.9	271075	68952.3	489.307	0.0360743	269019	0.9977	2.6222	1	1.5	MS-275
536.823	y5	TK(ac13C)AAR	590.353	226819	874833	222366	590.355	0.0477781	872043	0.997971	3.5445	1	1.5	MS-275
536.823	y6	ATK(ac13C)AAR	661.39	519859	2.11529e+06	533380	661.392	0.0565247	2.10379e+06	0.998308	2.1178	1	1.5	MS-275
536.823	y7	LATK(ac13C)AAR	774.474	1.07538e+06	4.18763e+06	1.05773e+06	774.475	0.0719087	4.16981e+06	0.997942	0.5286	1	1.5	MS-275
536.823	y8	QLATK(ac13C)AAR	902.533	210876	860996	216552	902.532	0.0899318	856478	0.998127	-0.8923	1	1.5	MS-275
536.823	y4	K(ac12C)AAR	487.299	67261.9	265081	67813	487.3	0.0355192	263395	0.998442	1.979	1	1.5	MS-275
536.823	y5	TK(ac12C)AAR	588.346	201847	798161	202050	588.349	0.0474149	794024	0.998332	4.3594	1	1.5	MS-275
536.823	y6	ATK(ac12C)AAR	659.384	378413	1.52145e+06	383874	659.386	0.056273	1.51319e+06	0.998266	3.1634	1	1.5	MS-275
536.823	y7	LATK(ac12C)AAR	772.468	544681	2.18291e+06	550150	772.469	0.0714441	2.17029e+06	0.998217	1.5284	1	1.5	MS-275
536.823	y8	QLATK(ac12C)AAR	900.526	79863.8	304844	78351.5	900.525	0.0895912	304298	0.998064	-0.9441	1	1.5	MS-275
538.332	b1	K(ac12C)	171.113	14806.9	60442.8	15284.2	171.113	0.00825291	55396.6	0.99782	1.2122	1	1.5	MS-275
538.332	b2	K(ac12C)Q	299.171	853447	3.31458e+06	842589	299.174	0.0172219	3.30376e+06	0.998166	8.3446	1	1.5	MS-275
538.332	b3	K(ac12C)QL	412.255	258974	998391	255652	412.258	0.0277069	992758	0.99804	6.5466	1	1.5	MS-275
538.332	b4	K(ac12C)QLA	483.293	43111.1	159426	42940.8	483.294	0.0340108	153274	0.994882	2.6738	1	1.5	MS-275
538.332	b5	K(ac12C)QLAT	584.34	24984.2	104783	25111.2	584.337	0.0572971	94283.7	0.997129	-6.0271	1	1.5	MS-275
538.332	b1	K(ac*)	176.138	90615.7	360888	89398	176.138	0.00798335	359921	0.994673	1.1151	1	1.5	MS-275
538.332	b2	K(ac*)Q	304.197	5255747	2.1658e+07	5.44716e+06	304.199	0.0176254	2.15227e+07	0.997973	7.8571	1	1.5	MS-275
538.332	b3	K(ac*)QL	417.281	1.74784e+06	6.9692e+06	1.75799e+06	417.284	0.0283545	6.92989e+06	0.998214	8.0953	1	1.5	MS-275
538.332	b4	K(ac*)QLA	488.318	239107	939433	238643	488.316	0.0359475	933262	0.998383	-4.3189	1	1.5	MS-275
538.332	b5	K(ac*)QLAT	589.366	266873	1.08596e+06	276574	589.356	0.0477725	1.08101e+06	0.998854	-16.8836	1	1.5	MS-275
538.332	y4	K(ac*)AAR	492.324	155273	604122	155652	492.326	0.0363631	599534	0.998336	3.6349	1	1.5	MS-275
538.332	y5	TK(ac*)AAR	593.372	535045	2.10845e+06	534020	593.376	0.0480135	2.09847e+06	0.998312	6.6056	1	1.5	MS-275
538.332	y6	ATK(ac*)AAR	664.409	1.00697e+06	3.94303e+06	994283	664.413	0.0572944	3.927e+06	0.998182	5.3758	1	1.5	MS-275
538.332	y7	LATK(ac*)AAR	777.493	1.67865e+06	6.61957e+06	1.66974e+06	777.497	0.072229	6.58719e+06	0.998211	4.7199	1	1.5	MS-275
538.332	y8	QLATK(ac*)AAR	905.552	267735	1.07998e+06	274842	905.556	0.0905614	1.07417e+06	0.998634	4.6774	1	1.5	MS-275
538.332	y4	K(ac12C)AAR	487.299	1.02569e+06	4.20156e+06	1.061e+06	487.303	0.0357172	4.17782e+06	0.99839	8.2205	1	1.5	MS-275
538.332	y5	TK(ac12C)AAR	588.346	3212736	1.26608e+07	3.19267e+06	588.351	0.0475347	1.25967e+07	0.99812	7.1429	1	1.5	MS-275
538.332	y6	ATK(ac12C)AAR	659.384	6.64181e+06	2.70698e+07	6.81002e+06	659.388	0.0563198	2.69019e+07	0.998189	6.2023	1	1.5	MS-275
538.332	y7	LATK(ac12C)AAR	772.468	11256012	4.47955e+07	1.12742e+07	772.471	0.0715227	4.45395e+07	0.99814	4.6525	1	1.5	MS-275
538.332	y8	QLATK(ac12C)AAR	900.526	1.85904e+06	7.24576e+06	1.8312e+06	900.529	0.0900389	7.21327e+06	0.997999	3.4065	1	1.5	MS-275
539.336	b1	K(ac13C)	173.119									1	1.5	MS-275
539.336	b2	K(ac13C)Q	301.178	116150	466278	118892	301.179	0.0173812	464035	0.998248	2.1898	1	1.5	MS-275
539.336	b3	K(ac13C)QL	414.262	68212.5	277351	68990.3	414.251	0.0293164	275168	0.997636	-26.206	1	1.5	MS-275
539.336	b4	K(ac13C)QLA	485.299									1	1.5	MS-275
539.336	b5	K(ac13C)QLAT	586.347									1	1.5	MS-275
539.336	b1	K(ac*)	176.138									1	1.5	MS-275
539.336	b2	K(ac*)Q	304.197	1456502	6.02747e+06	1.51749e+06	304.199	0.0176216	5.99142e+06	0.998013	7.0801	1	1.5	MS-275
539.336	b3	K(ac*)QL	417.281	374560	1.47442e+06	374214	417.284	0.0282775	1.46696e+06	0.998313	6.0915	1	1.5	MS-275
539.336	b4	K(ac*)QLA	488.318	154064	592723	151159	488.308	0.0360495	588810	0.998029	-19.9767	1	1.5	MS-275
539.336	b5	K(ac*)QLAT	589.366	433701	1.77868e+06	449318	589.353	0.0476564	1.76852e+06	0.998533	-22.3398	1	1.5	MS-275
539.336	y4	K(ac*)AAR	492.324	29443.7	108992	29921.3	492.327	0.034488	104875	0.995547	6.7012	1	1.5	MS-275
539.336	y5	TK(ac*)AAR	593.372	85129.5	325730	85073.5	593.376	0.0472767	323201	0.997645	7.1695	1	1.5	MS-275
539.336	y6	ATK(ac*)AAR	664.409	189852	732237	188203	664.411	0.0565931	728311	0.998334	3.4996	1	1.5	MS-275
539.336	y7	LATK(ac*)AAR	777.493	216604	836096	214733	777.495	0.0717472	832063	0.998304	3.0142	1	1.5	MS-275
539.336	y8	QLATK(ac*)AAR	905.552	38359.8	142835	38300.2	905.546	0.0880513	137241	0.997479	-6.2798	1	1.5	MS-275
539.336	y4	K(ac13C)AAR	489.305	203452	778882	199352	489.308	0.0360699	774947	0.997715	5.9703	1	1.5	MS-275
539.336	y5	TK(ac13C)AAR	590.353	659003	2.54708e+06	646952	590.356	0.0477466	2.53767e+06	0.998004	5.2399	1	1.5	MS-275
539.336	y6	ATK(ac13C)AAR	661.39	1.49708e+06	6.12827e+06	1.54591e+06	661.393	0.0564466	6.09116e+06	0.99825	3.782	1	1.5	MS-275
539.336	y7	LATK(ac13C)AAR	774.474	3.24828e+06	1.26886e+07	3.20187e+06	774.476	0.0718981	1.26303e+07	0.998025	2.3235	1	1.5	MS-275
539.336	y8	QLATK(ac13C)AAR	902.533	611711	2.4912e+06	624858	902.534	0.0903048	2.47895e+06	0.998284	0.8267	1	1.5	MS-275
536.823	b1	K(ac12C)	171.113	38152	145185	38702.4	171.113	0.00726721	141944	0.996294	2.9175	1	1.5	SAHA
536.823	b2	K(ac12C)Q	299.171	1.36181e+06	5.37705e+06	1.35342e+06	299.173	0.0172381	5.35322e+06	0.998253	5.8891	1	1.5	SAHA
536.823	b3	K(ac12C)QL	412.255	344018	1.32862e+06	339038	412.258	0.0276953	1.32304e+06	0.998119	5.549	1	1.5	SAHA
536.823	b4	K(ac12C)QLA	483.293	37391.2	133849	37189.5	483.295	0.0330847	128606	0.99452	4.8585	1	1.5	SAHA
536.823	b5	K(ac12C)QLAT	584.34									1	1.5	SAHA
536.823	b1	K(ac13C)	173.119									1	1.5	SAHA
536.823	b2	K(ac13C)Q	301.178	463019	1.90057e+06	477419	301.179	0.0173388	1.8896e+06	0.9981	3.0661	1	1.5	SAHA
536.823	b3	K(ac13C)QL	414.262	212100	822401	208277	414.258	0.0285114	815133	0.997738	-8.9671	1	1.5	SAHA
536.823	b4	K(ac13C)QLA	485.299	44720.2	162247	44271.2	485.293	0.0341635	156886	0.996451	-12.1075	1	1.5	SAHA
536.823	b5	K(ac13C)QLAT	586.347									1	1.5	SAHA
536.823	y4	K(ac13C)AAR	489.305	156885	591888	154536	489.305	0.0356348	588296	0.997521	-0.3339	1	1.5	SAHA
536.823	y5	TK(ac13C)AAR	590.353	539838	2.07293e+06	528986	590.355	0.0477159	2.0673e+06	0.997947	2.4406	1	1.5	SAHA
536.823	y6	ATK(ac13C)AAR	661.39	1.34197e+06	5.4515e+06	1.37648e+06	661.392	0.056487	5.42212e+06	0.99836	2.0427	1	1.5	SAHA
536.823	y7	LATK(ac13C)AAR	774.474	3.03419e+06	1.18241e+07	2.98597e+06	774.475	0.07188	1.17706e+07	0.997968	0.9924	1	1.5	SAHA
536.823	y8	QLATK(ac13C)AAR	902.533	612438	2.50812e+06	629929	902.532	0.0902204	2.49622e+06	0.998314	-1.3246	1	1.5	SAHA
536.823	y4	K(ac12C)AAR	487.299	185049	723499	186363	487.299	0.0355943	721181	0.998554	1.5946	1	1.5	SAHA
536.823	y5	TK(ac12C)AAR	588.346	458141	1.80263e+06	453735	588.351	0.0480581	1.79837e+06	0.998473	8.6518	1	1.5	SAHA
536.823	y6	ATK(ac12C)AAR	659.384	829864	3.31242e+06	840041	659.385	0.0560929	3.29628e+06	0.998444	2.5422	1	1.5	SAHA
536.823	y7	LATK(ac12C)AAR	772.468	1081278	4.31229e+06	1.08962e+06	772.469	0.0713798	4.29014e+06	0.998348	2.4558	1	1.5	SAHA
536.823	y8	QLATK(ac12C)AAR	900.526	127486	481953	125393	900.527	0.088847	478121	0.996662	1.076	1	1.5	SAHA
538.332	b1	K(ac12C)	171.113	23737.4	97928.2	24139.3	171.114	0.00814034	93305.9	0.998238	5.6065	1	1.5	SAHA
538.332	b2	K(ac12C)Q	299.171	1.07118e+06	4.2075e+06	1.05882e+06	299.174	0.0172442	4.18754e+06	0.998006	7.814	1	1.5	SAHA
538.332	b3	K(ac12C)QL	412.255	350480	1.35569e+06	345413	412.258	0.0277369	1.35037e+06	0.998175	5.7162	1	1.5	SAHA
538.332	b4	K(ac12C)QLA	483.293	43707.4	164570	44086.5	483.293	0.0344258	158319	0.996187	0.4066	1	1.5	SAHA
538.332	b5	K(ac12C)QLAT	584.34									1	1.5	SAHA
538.332	b1	K(ac*)	176.138	73811	281690	72841.9	176.139	0.00799895	275771	0.992373	4.7042	1	1.5	SAHA
538.332	b2	K(ac*)Q	304.197	4072772	1.68291e+07	4.23253e+06	304.199	0.0176267	1.6722e+07	0.998008	7.3903	1	1.5	SAHA
538.332	b3	K(ac*)QL	417.281	1.28581e+06	5.09183e+06	1.28806e+06	417.284	0.0283234	5.06613e+06	0.998346	6.9012	1	1.5	SAHA
538.332	b4	K(ac*)QLA	488.318	195478	768985	197333	488.318	0.0357112	765298	0.998648	-0.8278	1	1.5	SAHA
538.332	b5	K(ac*)QLAT	589.366	206845	838959	213255	589.356	0.0481971	837049	0.998615	-15.9011	1	1.5	SAHA
538.332	y4	K(ac*)AAR	492.324	189126	746060	191073	492.327	0.0362547	743020	0.998294	6.2187	1	1.5	SAHA
538.332	y5	TK(ac*)AAR	593.372	619981	2.4545e+06	619599	593.375	0.0480277	2.44464e+06	0.998414	6.0402	1	1.5	SAHA
538.332	y6	ATK(ac*)AAR	664.409	1.36573e+06	5.3451e+06	1.35152e+06	664.412	0.0571193	5.32297e+06	0.998265	4.185	1	1.5	SAHA
538.332	y7	LATK(ac*)AAR	777.493	2.22517e+06	8.74747e+06	2.20723e+06	777.496	0.0722062	8.70502e+06	0.998125	3.2864	1	1.5	SAHA
538.332	y8	QLATK(ac*)AAR	905.552	395233	1.58601e+06	401337	905.553	0.0906445	1.57939e+06	0.998492	1.141	1	1.5	SAHA
538.332	y4	K(ac12C)AAR	487.299	764221	3.10713e+06	785829	487.302	0.0357352	3.09077e+06	0.998469	7.003	1	1.5	SAHA
538.332	y5	TK(ac12C)AAR	588.346	2578603	1.01939e+07	2.56903e+06	588.35	0.0475517	1.01409e+07	0.998171	6.0445	1	1.5	SAHA
538.332	y6	ATK(ac12C)AAR	659.384	5.17372e+06	2.09746e+07	5.27778e+06	659.387	0.0563336	2.08506e+07	0.998199	4.777	1	1.5	SAHA
538.332	y7	LATK(ac12C)AAR	772.468	8832136	3.5284e+07	8.87672e+06	772.47	0.0715271	3.50754e+07	0.998139	3.2647	1	1.5	SAHA
538.332	y8	QLATK(ac12C)AAR	900.526	1.53405e+06	5.96217e+06	1.50863e+06	900.528	0.0900141	5.9364e+06	0.997924	1.8482	1	1.5	SAHA
539.336	b1	K(ac13C)	173.119									1	1.5	SAHA
539.336	b2	K(ac13C)Q	301.178	90178.6	361783	92273.2	301.179	0.0174187	360190	0.998946	1.7695	1	1.5	SAHA
539.336	b3	K(ac13C)QL	414.262	48080.1	198056	48949	414.251	0.0295066	193616	0.997812	-28.1923	1	1.5	SAHA
539.336	b4	K(ac13C)QLA	485.299									1	1.5	SAHA
539.336	b5	K(ac13C)QLAT	586.347									1	1.5	SAHA
539.336	b1	K(ac*)	176.138									1	1.5	SAHA
539.336	b2	K(ac*)Q	304.197	884848	3.64983e+06	919863	304.199	0.0176009	3.62775e+06	0.997977	7.4468	1	1.5	SAHA
539.336	b3	K(ac*)QL	417.281	201619	783189	200986	417.283	0.0281595	778817	0.998403	5.2776	1	1.5	SAHA
539.336	b4	K(ac*)QLA	488.318	125185	477815	122954	488.308	0.0360298	474070	0.997829	-20.4731	1	1.5	SAHA
539.336	b5	K(ac*)QLAT	589.366	340547	1.41361e+06	356535	589.354	0.0476438	1.4056e+06	0.998474	-20.214	1	1.5	SAHA
539.336	y4	K(ac*)AAR	492.324	28162.1	102947	28105.7	492.321	0.0342977	98614	0.991959	-5.5188	1	1.5	SAHA
539.336	y5	TK(ac*)AAR	593.372	68586.9	260278	68956	593.375	0.0470579	256053	0.997754	5.1123	1	1.5	SAHA
539.336	y6	ATK(ac*)AAR	664.409	147949	566810	145682	664.414	0.0567366	561106	0.997706	7.5069	1	1.5	SAHA
539.336	y7	LATK(ac*)AAR	777.493	170407	658267	169714	777.497	0.0714804	654811	0.99845	5.0798	1	1.5	SAHA
539.336	y8	QLATK(ac*)AAR	905.552	20148.1	64400.6	18939.5	905.571	0.0806983	60123.8	0.933593	21.1212	1	1.5	SAHA
539.336	y4	K(ac13C)AAR	489.305	101824	386822	99803.4	489.308	0.0359002	383422	0.997348	5.1585	1	1.5	SAHA
539.336	y5	TK(ac13C)AAR	590.353	354721	1.36409e+06	348298	590.356	0.0476714	1.36004e+06	0.997972	5.4261	1	1.5	SAHA
539.336	y6	ATK(ac13C)AAR	661.39	836784	3.43058e+06	867673	661.393	0.0564005	3.41113e+06	0.998393	4.7595	1	1.5	SAHA
539.336	y7	LATK(ac13C)AAR	774.474	2.00129e+06	7.83535e+06	1.97641e+06	774.477	0.0718321	7.79567e+06	0.998012	3.6189	1	1.5	SAHA
539.336	y8	QLATK(ac13C)AAR	902.533	438850	1.77071e+06	446227	902.535	0.0902422	1.76341e+06	0.998507	2.2786	1	1.5	SAHA
536.823	b1	K(ac12C)	171.113	18161	67058.6	18050.3	171.114	0.00714504	65496.1	0.994412	5.7611	1	2	control
536.823	b2	K(ac12C)Q	299.171	638424	2.47924e+06	629223	299.174	0.0172227	2.45969e+06	0.997349	9.1611	1	2	control
536.823	b3	K(ac12C)QL	412.255	183480	719175	182021	412.259	0.0279458	716783	0.998424	8.4051	1	2	control
536.823	b4	K(ac12C)QLA	483.293	21149.8	75048.7	20873.7	483.296	0.0337169	73129.2	0.991966	6.1283	1	2	control
536.823	b5	K(ac12C)QLAT	584.34									1	2	control
536.823	b1	K(ac13C)	173.119	6680.07	23661.2	6744.11	173.123	0.00764717	20673.8	0.997655	18.9174	1	2	control
536.823	b2	K(ac13C)Q	301.178	388422	1.6018e+06	402103	301.181	0.0173842	1.59445e+06	0.998095	8.1697	1	2	control
536.823	b3	K(ac13C)QL	414.262	148034	595396	149617	414.263	0.0284305	592573	0.998238	3.0503	1	2	control
536.823	b4	K(ac13C)QLA	485.299	23645.1	89134.6	23350.6	485.291	0.0357833	85824.6	0.996293	-17.2291	1	2	control
536.823	b5	K(ac13C)QLAT	586.347									1	2	control
536.823	y4	K(ac13C)AAR	489.305	105566	399730	103440	489.308	0.035778	396232	0.99731	6.134	1	2	control
536.823	y5	TK(ac13C)AAR	590.353	310694	1.20471e+06	305690	590.357	0.047795	1.20045e+06	0.998013	7.1873	1	2	control
536.823	y6	ATK(ac13C)AAR	661.39	701924	2.91755e+06	736512	661.395	0.0564473	2.89908e+06	0.998206	7.3887	1	2	control
536.823	y7	LATK(ac13C)AAR	774.474	1.42582e+06	5.60815e+06	1.4149e+06	774.479	0.0718142	5.57994e+06	0.998143	6.3943	1	2	control
536.823	y8	QLATK(ac13C)AAR	902.533	251364	1.01119e+06	254615	902.536	0.0903733	1.00727e+06	0.998578	3.612	1	2	control
536.823	y4	K(ac12C)AAR	487.299	105722	427780	108548	487.302	0.0357783	425108	0.998535	6.4009	1	2	control
536.823	y5	TK(ac12C)AAR	588.346	294238	1.14634e+06	289550	588.354	0.0481268	1.14011e+06	0.997959	13.182	1	2	control
536.823	y6	ATK(ac12C)AAR	659.384	543466	2.21817e+06	560137	659.388	0.0562413	2.20542e+06	0.998337	7.5381	1	2	control
536.823	y7	LATK(ac12C)AAR	772.468	877267	3.46485e+06	874010	772.473	0.0714982	3.44742e+06	0.998136	7.0644	1	2	control
536.823	y8	QLATK(ac12C)AAR	900.526	132267	513302	131021	900.533	0.0897203	510310	0.998129	7.5193	1	2	control
538.332	b1	K(ac12C)	171.113	13878.1	55426.9	14388.1	171.113	0.00793393	51055.3	0.998384	0.7803	1	2	control
538.332	b2	K(ac12C)Q	299.171	683413	2.66911e+06	674783	299.174	0.0172438	2.65935e+06	0.998225	8.2382	1	2	control
538.332	b3	K(ac12C)QL	412.255	209253	808630	205960	412.257	0.0277129	805210	0.998009	4.9579	1	2	control
538.332	b4	K(ac12C)QLA	483.293	44230.6	164131	43614.7	483.297	0.0348823	158294	0.995472	8.9925	1	2	control
538.332	b5	K(ac12C)QLAT	584.34	24616.1	98821.6	25393.1	584.352	0.0506111	90637.5	0.998973	20.8308	1	2	control
538.332	b1	K(ac*)	176.138	66489.2	266051	65823.8	176.138	0.00813306	260119	0.994218	-0.0288	1	2	control
538.332	b2	K(ac*)Q	304.197	3.93725e+06	1.62492e+07	4.08934e+06	304.199	0.0176227	1.6149e+07	0.998026	7.4504	1	2	control
538.332	b3	K(ac*)QL	417.281	1.21103e+06	4.81138e+06	1.21578e+06	417.284	0.0283505	4.78652e+06	0.998326	7.5113	1	2	control
538.332	b4	K(ac*)QLA	488.318	188826	735098	188071	488.316	0.0359022	731822	0.99849	-5.0516	1	2	control
538.332	b5	K(ac*)QLAT	589.366	206074	828932	211906	589.357	0.0475209	824790	0.998754	-15.2466	1	2	control
538.332	y4	K(ac*)AAR	492.324	132540	522410	132998	492.326	0.0363831	519505	0.998567	4.0279	1	2	control
538.332	y5	TK(ac*)AAR	593.372	363685	1.4247e+06	362994	593.376	0.0480088	1.42036e+06	0.998624	6.4797	1	2	control
538.332	y6	ATK(ac*)AAR	664.409	776012	3.03582e+06	767508	664.412	0.0570307	3.02151e+06	0.998133	4.5515	1	2	control
538.332	y7	LATK(ac*)AAR	777.493	1.32208e+06	5.21256e+06	1.31424e+06	777.496	0.0722979	5.18769e+06	0.998225	4.3383	1	2	control
538.332	y8	QLATK(ac*)AAR	905.552	203080	814084	207885	905.555	0.0903419	809519	0.998545	3.4394	1	2	control
538.332	y4	K(ac12C)AAR	487.299	736726	3.00167e+06	759678	487.302	0.0356768	2.98523e+06	0.998436	7.5042	1	2	control
538.332	y5	TK(ac12C)AAR	588.346	2.47204e+06	9.75257e+06	2.45924e+06	588.35	0.0475641	9.70447e+06	0.998194	6.5977	1	2	control
538.332	y6	ATK(ac12C)AAR	659.384	4935605	2.00789e+07	5.05119e+06	659.387	0.0563393	1.99577e+07	0.998212	5.6281	1	2	control
538.332	y7	LATK(ac12C)AAR	772.468	8.32345e+06	3.31508e+07	8.34388e+06	772.471	0.0715085	3.29587e+07	0.998137	4.2422	1	2	control
538.332	y8	QLATK(ac12C)AAR	900.526	1.34964e+06	5.25281e+06	1.32904e+06	900.529	0.0900511	5.23118e+06	0.998054	3.1104	1	2	control
539.336	b1	K(ac13C)	173.119									1	2	control
539.336	b2	K(ac13C)Q	301.178	117841	477032	122997	301.18	0.0171544	474458	0.998464	4.9202	1	2	control
539.336	b3	K(ac13C)QL	414.262	56595.5	223868	55721.3	414.258	0.0292329	222309	0.997914	-9.2999	1	2	control
539.336	b4	K(ac13C)QLA	485.299									1	2	control
539.336	b5	K(ac13C)QLAT	586.347									1	2	control
539.336	b1	K(ac*)	176.138									1	2	control
539.336	b2	K(ac*)Q	304.197	1.35774e+06	5.56996e+06	1.40154e+06	304.199	0.0176365	5.53836e+06	0.99795	8.4995	1	2	control
539.336	b3	K(ac*)QL	417.281	373502	1.49166e+06	376230	417.284	0.028353	1.48302e+06	0.998258	8.3622	1	2	control
539.336	b4	K(ac*)QLA	488.318	137426	525089	134559	488.31	0.0361298	520560	0.997561	-17.1285	1	2	control
539.336	b5	K(ac*)QLAT	589.366	282535	1.17209e+06	296234	589.354	0.0477114	1.16658e+06	0.998486	-19.3799	1	2	control
539.336	y4	K(ac*)AAR	492.324	39178.6	148082	39515.9	492.327	0.0352535	145900	0.997906	5.4829	1	2	control
539.336	y5	TK(ac*)AAR	593.372	86917.9	333828	86818.9	593.376	0.0475512	331159	0.998289	6.8492	1	2	control
539.336	y6	ATK(ac*)AAR	664.409	177387	686958	175057	664.413	0.0571293	682415	0.99819	6.2339	1	2	control
539.336	y7	LATK(ac*)AAR	777.493	273592	1.06963e+06	272715	777.498	0.0718897	1.06571e+06	0.998496	5.7075	1	2	control
539.336	y8	QLATK(ac*)AAR	905.552	34064.4	133180	35861.2	905.564	0.0868782	131210	0.996684	13.0608	1	2	control
539.336	y4	K(ac13C)AAR	489.305	221160	853586	217164	489.31	0.0361295	851612	0.998177	8.7059	1	2	control
539.336	y5	TK(ac13C)AAR	590.353	661950	2.56957e+06	651486	590.357	0.0478464	2.56087e+06	0.998154	7.2862	1	2	control
539.336	y6	ATK(ac13C)AAR	661.39	1.51499e+06	6.27837e+06	1.58276e+06	661.394	0.0564745	6.23873e+06	0.998206	6.428	1	2	control
539.336	y7	LATK(ac13C)AAR	774.474	3106609	1.22117e+07	3.07916e+06	774.479	0.0718395	1.21493e+07	0.998097	5.7685	1	2	control
539.336	y8	QLATK(ac13C)AAR	902.533	587215	2.36676e+06	593860	902.537	0.0901784	2.35425e+06	0.998168	4.1693	1	2	control
536.823	b1	K(ac12C)	171.113	17245.1	67102.2	17280.5	171.114	0.00747751	65536.4	0.998026	4.9505	1	2	MS-275
536.823	b2	K(ac12C)Q	299.171	670960	2.62053e+06	662631	299.174	0.0172322	2.61051e+06	0.998172	8.0502	1	2	MS-275
536.823	b3	K(ac12C)QL	412.255	178412	690887	176311	412.258	0.0277667	688888	0.998366	6.9741	1	2	MS-275
536.823	b4	K(ac12C)QLA	483.293	18388.3	67661.8	18113.4	483.298	0.0346918	65382.3	0.995684	10.8481	1	2	MS-275
536.823	b5	K(ac12C)QLAT	584.34									1	2	MS-275
536.823	b1	K(ac13C)	173.119	5902.5	19808.3	6095.88	173.12	0.00692428	17587.4	0.997593	5.1248	1	2	MS-275
536.823	b2	K(ac13C)Q	301.178	297950	1.23707e+06	311663	301.18	0.0173378	1.23129e+06	0.998077	6.6276	1	2	MS-275
536.823	b3	K(ac13C)QL	414.262	141483	559635	140593	414.261	0.0285618	557302	0.998348	-2.2819	1	2	MS-275
536.823	b4	K(ac13C)QLA	485.299	18980.5	70605.7	18621.1	485.291	0.0351537	67732.5	0.9967	-17.2015	1	2	MS-275
536.823	b5	K(ac13C)QLAT	586.347	7482.91	28406.9	7520.77	586.337	0.0544785	24387.1	0.998815	-17.3702	1	2	MS-275
536.823	y4	K(ac13C)AAR	489.305	97799.3	371261	95932	489.309	0.0356748	369348	0.997512	7.7476	1	2	MS-275
536.823	y5	TK(ac13C)AAR	590.353	301046	1.16864e+06	295927	590.357	0.0478811	1.16424e+06	0.998042	6.3065	1	2	MS-275
536.823	y6	ATK(ac13C)AAR	661.39	662800	2.74051e+06	691648	661.394	0.0564462	2.72348e+06	0.998243	6.1617	1	2	MS-275
536.823	y7	LATK(ac13C)AAR	774.474	1.49827e+06	5.88039e+06	1.4837e+06	774.478	0.0718164	5.85085e+06	0.998083	5.253	1	2	MS-275
536.823	y8	QLATK(ac13C)AAR	902.533	282212	1.13656e+06	286027	902.536	0.0903509	1.13209e+06	0.998532	3.3753	1	2	MS-275
536.823	y4	K(ac12C)AAR	487.299	99023.6	399223	102408	487.303	0.0354749	397192	0.998733	7.8005	1	2	MS-275
536.823	y5	TK(ac12C)AAR	588.346	276842	1.0792e+06	272437	588.354	0.0479561	1.07699e+06	0.997896	13.0572	1	2	MS-275
536.823	y6	ATK(ac12C)AAR	659.384	498787	2.03759e+06	514692	659.389	0.0562072	2.02568e+06	0.998316	7.7405	1	2	MS-275
536.823	y7	LATK(ac12C)AAR	772.468	719715	2.85088e+06	718290	772.472	0.0715287	2.83623e+06	0.998158	6.2042	1	2	MS-275
536.823	y8	QLATK(ac12C)AAR	900.526	112174	431966	110445	900.529	0.0901406	430011	0.998148	2.8041	1	2	MS-275
538.332	b1	K(ac12C)	171.113	15511.9	69557	15993.4	171.112	0.00955744	62400.4	0.997959	-2.0638	1	2	MS-275
538.332	b2	K(ac12C)Q	299.171	750771	2.94997e+06	744797	299.173	0.0172337	2.93859e+06	0.998333	6.3976	1	2	MS-275
538.332	b3	K(ac12C)QL	412.255	252221	964767	247742	412.257	0.0276825	963409	0.998201	3.4477	1	2	MS-275
538.332	b4	K(ac12C)QLA	483.293	42005.3	156119	41815.3	483.294	0.034127	149727	0.99565	2.5058	1	2	MS-275
538.332	b5	K(ac12C)QLAT	584.34	16542.4	61246.5	16593.1	584.312	0.0479699	52924.1	0.893828	-48.73	1	2	MS-275
538.332	b1	K(ac*)	176.138	101614	399129	99972.8	176.139	0.00790245	392191	0.993989	2.1467	1	2	MS-275
538.332	b2	K(ac*)Q	304.197	5023491	2.09698e+07	5.27537e+06	304.199	0.0176183	2.08306e+07	0.998003	5.7266	1	2	MS-275
538.332	b3	K(ac*)QL	417.281	1.64887e+06	6.50851e+06	1.64314e+06	417.283	0.0283726	6.47587e+06	0.99825	5.1657	1	2	MS-275
538.332	b4	K(ac*)QLA	488.318	246161	960165	244490	488.315	0.0361206	955954	0.998381	-6.3935	1	2	MS-275
538.332	b5	K(ac*)QLAT	589.366	253315	1.04346e+06	265117	589.354	0.0478178	1.03862e+06	0.998831	-19.2534	1	2	MS-275
538.332	y4	K(ac*)AAR	492.324	138609	530871	137644	492.324	0.0360319	526567	0.998078	0.021	1	2	MS-275
538.332	y5	TK(ac*)AAR	593.372	408252	1.61685e+06	407969	593.375	0.0479168	1.60894e+06	0.998139	5.8986	1	2	MS-275
538.332	y6	ATK(ac*)AAR	664.409	890879	3.49217e+06	882943	664.411	0.0569887	3.47503e+06	0.998085	3.1287	1	2	MS-275
538.332	y7	LATK(ac*)AAR	777.493	1.49348e+06	5.84329e+06	1.47667e+06	777.494	0.0723027	5.81987e+06	0.998156	1.2466	1	2	MS-275
538.332	y8	QLATK(ac*)AAR	905.552	232989	923867	234201	905.549	0.0905988	921014	0.998025	-3.1106	1	2	MS-275
538.332	y4	K(ac12C)AAR	487.299	988278	3.98708e+06	1.00798e+06	487.301	0.035686	3.96596e+06	0.998333	4.8899	1	2	MS-275
538.332	y5	TK(ac12C)AAR	588.346	3.00496e+06	1.19347e+07	3.00708e+06	588.349	0.0475143	1.18681e+07	0.998158	4.2328	1	2	MS-275
538.332	y6	ATK(ac12C)AAR	659.384	6.33295e+06	2.55423e+07	6.42541e+06	659.386	0.0563651	2.5396e+07	0.998162	3.1149	1	2	MS-275
538.332	y7	LATK(ac12C)AAR	772.468	10344055	4.15353e+07	1.0449e+07	772.469	0.0714899	4.1279e+07	0.998109	1.3324	1	2	MS-275
538.332	y8	QLATK(ac12C)AAR	900.526	1737094	6.73491e+06	1.70536e+06	900.526	0.0900104	6.7075e+06	0.997787	-0.1748	1	2	MS-275
539.336	b1	K(ac13C)	173.119									1	2	MS-275
539.336	b2	K(ac13C)Q	301.178	91167.8	360572	92270.3	301.178	0.0174051	359371	0.998706	-0.3212	1	2	MS-275
539.336	b3	K(ac13C)QL	414.262	43361.4	171531	43197.5	414.253	0.0286842	169893	0.998284	-21.9839	1	2	MS-275
539.336	b4	K(ac13C)QLA	485.299	8789.47	30619.2	8875.81	485.286	0.0350518	26909.4	0.999152	-26.6867	1	2	MS-275
539.336	b5	K(ac13C)QLAT	586.347									1	2	MS-275
539.336	b1	K(ac*)	176.138									1	2	MS-275
539.336	b2	K(ac*)Q	304.197	1.16409e+06	4.8534e+06	1.22201e+06	304.199	0.017618	4.82304e+06	0.998063	5.8158	1	2	MS-275
539.336	b3	K(ac*)QL	417.281	304047	1.19267e+06	302689	417.283	0.0283076	1.18743e+06	0.998402	4.7831	1	2	MS-275
539.336	b4	K(ac*)QLA	488.318	143648	554600	141298	488.307	0.0361437	553697	0.998442	-21.813	1	2	MS-275
539.336	b5	K(ac*)QLAT	589.366	373364	1.52272e+06	384819	589.352	0.0476265	1.51376e+06	0.998545	-23.6329	1	2	MS-275
539.336	y4	K(ac*)AAR	492.324	23656.2	85894	23450.1	492.324	0.0343278	84771.6	0.994363	-0.2957	1	2	MS-275
539.336	y5	TK(ac*)AAR	593.372	65090.1	256801	65594.4	593.374	0.0483732	254302	0.998449	3.3624	1	2	MS-275
539.336	y6	ATK(ac*)AAR	664.409	128230	496505	127103	664.411	0.0569521	494297	0.998416	3.5253	1	2	MS-275
539.336	y7	LATK(ac*)AAR	777.493	169471	657625	167651	777.494	0.0719285	655473	0.998384	1.7394	1	2	MS-275
539.336	y8	QLATK(ac*)AAR	905.552	20959.1	79846.4	21740.2	905.557	0.086077	78729.5	0.998237	6.2612	1	2	MS-275
539.336	y4	K(ac13C)AAR	489.305	165286	635047	162125	489.309	0.0358951	632915	0.997916	7.867	1	2	MS-275
539.336	y5	TK(ac13C)AAR	590.353	542180	2.09175e+06	531506	590.355	0.047743	2.08414e+06	0.997894	3.4248	1	2	MS-275
539.336	y6	ATK(ac13C)AAR	661.39	1.22907e+06	5.01176e+06	1.26258e+06	661.392	0.0565268	4.98272e+06	0.998235	2.3468	1	2	MS-275
539.336	y7	LATK(ac13C)AAR	774.474	2.58238e+06	1.00711e+07	2.54209e+06	774.475	0.0719102	1.00263e+07	0.997974	1.1436	1	2	MS-275
539.336	y8	QLATK(ac13C)AAR	902.533	494634	2.02074e+06	506027	902.533	0.0903171	2.01039e+06	0.998113	0.11	1	2	MS-275
536.823	b1	K(ac12C)	171.113	20363.5	77423.2	20387.9	171.114	0.00739009	76223.9	0.997771	4.6185	1	2	SAHA
536.823	b2	K(ac12C)Q	299.171	686460	2.70962e+06	681304	299.173	0.0172609	2.69761e+06	0.998223	6.2274	1	2	SAHA
536.823	b3	K(ac12C)QL	412.255	160091	622461	157922	412.258	0.0279175	620543	0.998339	6.0373	1	2	SAHA
536.823	b4	K(ac12C)QLA	483.293	14050.5	50609.6	14034.5	483.293	0.0334219	50163.9	0.996262	1.5706	1	2	SAHA
536.823	b5	K(ac12C)QLAT	584.34									1	2	SAHA
536.823	b1	K(ac13C)	173.119									1	2	SAHA
536.823	b2	K(ac13C)Q	301.178	209430	859351	215607	301.179	0.0174009	855308	0.998327	2.8371	1	2	SAHA
536.823	b3	K(ac13C)QL	414.262	105813	414329	103850	414.258	0.0287681	412099	0.998111	-10.297	1	2	SAHA
536.823	b4	K(ac13C)QLA	485.299	13855	52370.6	13853	485.295	0.0351365	51649.1	0.996155	-9.1138	1	2	SAHA
536.823	b5	K(ac13C)QLAT	586.347									1	2	SAHA
536.823	y4	K(ac13C)AAR	489.305	80620.1	312764	79440.1	489.305	0.0361075	311737	0.99826	-0.8151	1	2	SAHA
536.823	y5	TK(ac13C)AAR	590.353	281110	1.08429e+06	275415	590.354	0.0477867	1.08029e+06	0.997804	2.3525	1	2	SAHA
536.823	y6	ATK(ac13C)AAR	661.39	672425	2.7388e+06	689771	661.392	0.0565839	2.7237e+06	0.998289	2.0038	1	2	SAHA
536.823	y7	LATK(ac13C)AAR	774.474	1.50195e+06	5.85196e+06	1.47747e+06	774.475	0.0718843	5.82544e+06	0.997893	0.5428	1	2	SAHA
536.823	y8	QLATK(ac13C)AAR	902.533	304154	1.24609e+06	312230	902.532	0.0901924	1.23946e+06	0.997886	-1.0866	1	2	SAHA
536.823	y4	K(ac12C)AAR	487.299	88236	350387	89045.8	487.3	0.0357328	349268	0.998696	2.2855	1	2	SAHA
536.823	y5	TK(ac12C)AAR	588.346	213140	844092	213098	588.349	0.0474734	839476	0.998214	4.7482	1	2	SAHA
536.823	y6	ATK(ac12C)AAR	659.384	353416	1.42144e+06	358766	659.386	0.056215	1.41366e+06	0.998202	3.2023	1	2	SAHA
536.823	y7	LATK(ac12C)AAR	772.468	465119	1.86234e+06	469315	772.469	0.0714781	1.8518e+06	0.998234	1.8764	1	2	SAHA
536.823	y8	QLATK(ac12C)AAR	900.526	51841.8	197162	50828.7	900.524	0.0898786	195695	0.997337	-1.8843	1	2	SAHA
538.332	b1	K(ac12C)	171.113	14202.3	51837.2	14959.7	171.113	0.0061815	50584.3	0.969918	-0.5526	1	2	SAHA
538.332	b2	K(ac12C)Q	299.171	826369	3.23576e+06	815374	299.174	0.0172525	3.22204e+06	0.99813	8.3238	1	2	SAHA
538.332	b3	K(ac12C)QL	412.255	246966	964535	244446	412.259	0.0278621	960926	0.998302	7.6295	1	2	SAHA
538.332	b4	K(ac12C)QLA	483.293	36122	134392	36137.5	483.293	0.034123	132379	0.997426	1.2915	1	2	SAHA
538.332	b5	K(ac12C)QLAT	584.34	14798.2	43865.3	13851	584.337	0.0348542	40558.6	0.824146	-5.1358	1	2	SAHA
538.332	b1	K(ac*)	176.138	64934.3	262438	64139.8	176.138	0.00804162	258437	0.989025	0.1643	1	2	SAHA
538.332	b2	K(ac*)Q	304.197	3112554	1.28089e+07	3.22053e+06	304.199	0.0176293	1.27287e+07	0.997954	8.0278	1	2	SAHA
538.332	b3	K(ac*)QL	417.281	972166	3.87968e+06	977909	417.284	0.0283514	3.85693e+06	0.998181	8.0336	1	2	SAHA
538.332	b4	K(ac*)QLA	488.318	145014	571442	145252	488.317	0.036053	568658	0.998573	-3.2365	1	2	SAHA
538.332	b5	K(ac*)QLAT	589.366	151621	617915	157297	589.356	0.0477949	615098	0.99881	-17.2005	1	2	SAHA
538.332	y4	K(ac*)AAR	492.324	155167	619761	157759	492.328	0.0363506	616440	0.998646	7.7132	1	2	SAHA
538.332	y5	TK(ac*)AAR	593.372	464596	1.84216e+06	463166	593.376	0.0481161	1.83322e+06	0.998189	6.8521	1	2	SAHA
538.332	y6	ATK(ac*)AAR	664.409	930504	3.62861e+06	917759	664.413	0.0570171	3.61183e+06	0.998058	6.118	1	2	SAHA
538.332	y7	LATK(ac*)AAR	777.493	1.50663e+06	5.95166e+06	1.49978e+06	777.497	0.0722444	5.92108e+06	0.998164	5.013	1	2	SAHA
538.332	y8	QLATK(ac*)AAR	905.552	243635	988034	249120	905.555	0.0905585	982652	0.998233	3.3607	1	2	SAHA
538.332	y4	K(ac12C)AAR	487.299	568164	2.32518e+06	587520	487.303	0.0357053	2.31162e+06	0.998357	8.0823	1	2	SAHA
538.332	y5	TK(ac12C)AAR	588.346	1.79198e+06	7.06426e+06	1.78003e+06	588.351	0.0475725	7.02824e+06	0.998122	7.2018	1	2	SAHA
538.332	y6	ATK(ac12C)AAR	659.384	3617299	1.47517e+07	3.71208e+06	659.388	0.0563067	1.46607e+07	0.998199	6.3113	1	2	SAHA
538.332	y7	LATK(ac12C)AAR	772.468	5839491	2.32345e+07	5.84645e+06	772.471	0.0715492	2.3103e+07	0.998149	4.7197	1	2	SAHA
538.332	y8	QLATK(ac12C)AAR	900.526	944083	3.68033e+06	930228	900.529	0.0900704	3.66447e+06	0.998054	3.5805	1	2	SAHA
539.336	b1	K(ac13C)	173.119									1	2	SAHA
539.336	b2	K(ac13C)Q	301.178	153787	617016	158993	301.179	0.0170929	608058	0.995013	3.7241	1	2	SAHA
539.336	b3	K(ac13C)QL	414.262	95836.2	374524	94677.5	414.255	0.0284853	370476	0.997379	-17.8193	1	2	SAHA
539.336	b4	K(ac13C)QLA	485.299									1	2	SAHA
539.336	b5	K(ac13C)QLAT	586.347									1	2	SAHA
539.336	b1	K(ac*)	176.138									1	2	SAHA
539.336	b2	K(ac*)Q	304.197	1732838	7.19316e+06	1.81304e+06	304.199	0.0175908	7.14689e+06	0.998039	6.3591	1	2	SAHA
539.336	b3	K(ac*)QL	417.281	412371	1.61437e+06	410729	417.283	0.0282642	1.6075e+06	0.998428	4.9258	1	2	SAHA
539.336	b4	K(ac*)QLA	488.318	225223	867879	222622	488.306	0.0360475	860117	0.99823	-24.0572	1	2	SAHA
539.336	b5	K(ac*)QLAT	589.366	718035	2.94657e+06	742312	589.352	0.0478219	2.93089e+06	0.998629	-22.7771	1	2	SAHA
539.336	y4	K(ac*)AAR	492.324	80301.2	305935	79979.8	492.325	0.0356947	299049	0.997048	0.9217	1	2	SAHA
539.336	y5	TK(ac*)AAR	593.372	155377	603025	155629	593.375	0.0478771	597606	0.998473	5.6359	1	2	SAHA
539.336	y6	ATK(ac*)AAR	664.409	277920	1.07058e+06	274200	664.413	0.0567506	1.0647e+06	0.997833	5.498	1	2	SAHA
539.336	y7	LATK(ac*)AAR	777.493	348354	1.34114e+06	344635	777.494	0.0720589	1.32908e+06	0.998046	1.3746	1	2	SAHA
539.336	y8	QLATK(ac*)AAR	905.552	45350.5	151600	47448.6	905.564	0.0722414	141218	0.964282	13.9183	1	2	SAHA
539.336	y4	K(ac13C)AAR	489.305	223136	846162	218886	489.309	0.0358872	840035	0.997394	6.9301	1	2	SAHA
539.336	y5	TK(ac13C)AAR	590.353	702368	2.69077e+06	688228	590.355	0.0475499	2.68253e+06	0.997877	2.7466	1	2	SAHA
539.336	y6	ATK(ac13C)AAR	661.39	1676117	6.83202e+06	1.72421e+06	661.392	0.0564783	6.79355e+06	0.998336	2.7135	1	2	SAHA
539.336	y7	LATK(ac13C)AAR	774.474	3.8991e+06	1.51858e+07	3.83989e+06	774.475	0.071837	1.512e+07	0.998026	1.4674	1	2	SAHA
539.336	y8	QLATK(ac13C)AAR	902.533	822744	3.35054e+06	845278	902.532	0.08993	3.33577e+06	0.99843	-0.9704	1	2	SAHA
536.823	b1	K(ac12C)	171.113	21584.4	87754.2	21778.6	171.114	0.00815665	83778.4	0.99559	6.7535	1	4	control
536.823	b2	K(ac12C)Q	299.171	856748	3.38293e+06	854868	299.173	0.0171806	3.36771e+06	0.998314	4.7011	1	4	control
536.823	b3	K(ac12C)QL	412.255	246413	946693	242121	412.257	0.0278056	944485	0.998192	3.533	1	4	control
536.823	b4	K(ac12C)QLA	483.293	37332.1	135227	36641.7	483.296	0.0335583	129786	0.995139	7.5357	1	4	control
536.823	b5	K(ac12C)QLAT	584.34									1	4	control
536.823	b1	K(ac13C)	173.119	15215.8	54099	15383.3	173.123	0.00768131	47262.2	0.997311	18.8351	1	4	control
536.823	b2	K(ac13C)Q	301.178	615590	2.53367e+06	637525	301.179	0.0173252	2.52062e+06	0.998193	3.6731	1	4	control
536.823	b3	K(ac13C)QL	414.262	214459	834203	212156	414.26	0.0282336	829940	0.998214	-4.4397	1	4	control
536.823	b4	K(ac13C)QLA	485.299	33009.4	104802	31078.9	485.288	0.0285997	100291	0.926519	-24.0202	1	4	control
536.823	b5	K(ac13C)QLAT	586.347									1	4	control
536.823	y4	K(ac13C)AAR	489.305	142860	534623	140342	489.306	0.0353166	530620	0.997366	1.4357	1	4	control
536.823	y5	TK(ac13C)AAR	590.353	461775	1.77795e+06	452337	590.354	0.0478578	1.77383e+06	0.997908	0.7955	1	4	control
536.823	y6	ATK(ac13C)AAR	661.39	976911	3.93495e+06	994449	661.39	0.056429	3.91353e+06	0.998292	-0.0866	1	4	control
536.823	y7	LATK(ac13C)AAR	774.474	1.93277e+06	7.48987e+06	1.89687e+06	774.473	0.0718536	7.46143e+06	0.997774	-1.904	1	4	control
536.823	y8	QLATK(ac13C)AAR	902.533	293441	1.20562e+06	303790	902.53	0.0903845	1.20077e+06	0.997348	-3.7515	1	4	control
536.823	y4	K(ac12C)AAR	487.299	149558	581318	150027	487.299	0.035504	575348	0.998439	0.5219	1	4	control
536.823	y5	TK(ac12C)AAR	588.346	438059	1.73269e+06	435997	588.35	0.0480149	1.72824e+06	0.998536	6.5956	1	4	control
536.823	y6	ATK(ac12C)AAR	659.384	809944	3.2238e+06	815353	659.384	0.0561789	3.20744e+06	0.998193	0.6257	1	4	control
536.823	y7	LATK(ac12C)AAR	772.468	1.35013e+06	5.45777e+06	1.37742e+06	772.466	0.0713646	5.42559e+06	0.998244	-1.7137	1	4	control
536.823	y8	QLATK(ac12C)AAR	900.526	203220	768909	199174	900.524	0.0889928	761893	0.997296	-2.5541	1	4	control
538.332	b1	K(ac12C)	171.113	12473.9	50852.3	12539.8	171.114	0.00743827	48535.1	0.938837	9.8204	1	4	control
538.332	b2	K(ac12C)Q	299.171	553763	2.16926e+06	547214	299.174	0.0172354	2.15984e+06	0.998086	7.9124	1	4	control
538.332	b3	K(ac12C)QL	412.255	166472	638012	164265	412.258	0.0276044	634456	0.998056	6.4103	1	4	control
538.332	b4	K(ac12C)QLA	483.293	15805.2	61449.1	16274.4	483.29	0.0367285	56791.1	0.998542	-4.4101	1	4	control
538.332	b5	K(ac12C)QLAT	584.34									1	4	control
538.332	b1	K(ac*)	176.138	58431.1	233448	57909.3	176.138	0.00796175	230099	0.991942	-0.3962	1	4	control
538.332	b2	K(ac*)Q	304.197	2.80733e+06	1.15699e+07	2.90949e+06	304.199	0.0176279	1.14989e+07	0.997912	7.8629	1	4	control
538.332	b3	K(ac*)QL	417.281	908034	3.61534e+06	911894	417.284	0.0283742	3.59554e+06	0.998247	7.667	1	4	control
538.332	b4	K(ac*)QLA	488.318	123741	482685	123000	488.315	0.0359758	480221	0.998353	-5.6812	1	4	control
538.332	b5	K(ac*)QLAT	589.366	159001	649395	165020	589.356	0.0478321	645984	0.998857	-17.1974	1	4	control
538.332	y4	K(ac*)AAR	492.324	106538	417538	107342	492.327	0.0360625	415483	0.998743	5.2068	1	4	control
538.332	y5	TK(ac*)AAR	593.372	296241	1.17284e+06	295822	593.376	0.0479119	1.16669e+06	0.998091	6.2005	1	4	control
538.332	y6	ATK(ac*)AAR	664.409	678174	2.64983e+06	669593	664.413	0.0571095	2.63842e+06	0.99817	5.5603	1	4	control
538.332	y7	LATK(ac*)AAR	777.493	1.11586e+06	4.39456e+06	1.10858e+06	777.496	0.0722409	4.37328e+06	0.998196	4.1198	1	4	control
538.332	y8	QLATK(ac*)AAR	905.552	184564	739094	188087	905.554	0.0906382	735103	0.998622	2.4151	1	4	control
538.332	y4	K(ac12C)AAR	487.299	543403	2.21653e+06	560321	487.302	0.0356724	2.20344e+06	0.998356	7.5119	1	4	control
538.332	y5	TK(ac12C)AAR	588.346	1.72165e+06	6.79222e+06	1.71212e+06	588.35	0.0475528	6.75799e+06	0.998131	6.8265	1	4	control
538.332	y6	ATK(ac12C)AAR	659.384	3.49392e+06	1.42211e+07	3.57843e+06	659.387	0.0563372	1.41353e+07	0.998237	5.8959	1	4	control
538.332	y7	LATK(ac12C)AAR	772.468	6.02964e+06	2.40111e+07	6.04256e+06	772.471	0.0715215	2.38729e+07	0.998135	4.4405	1	4	control
538.332	y8	QLATK(ac12C)AAR	900.526	1.01029e+06	3.93577e+06	995462	900.529	0.0900848	3.91967e+06	0.998114	3.6657	1	4	control
539.336	b1	K(ac13C)	173.119									1	4	control
539.336	b2	K(ac13C)Q	301.178	209406	860433	217209	301.179	0.0173461	856612	0.998497	4.0052	1	4	control
539.336	b3	K(ac13C)QL	414.262	87715.8	339880	86332.2	414.259	0.0283172	336515	0.997519	-7.5376	1	4	control
539.336	b4	K(ac13C)QLA	485.299	15897.9	68177.6	16416.3	485.3	0.0423686	61771.3	0.999156	1.7935	1	4	control
539.336	b5	K(ac13C)QLAT	586.347									1	4	control
539.336	b1	K(ac*)	176.138									1	4	control
539.336	b2	K(ac*)Q	304.197	1510762	6.30463e+06	1.58677e+06	304.199	0.0176235	6.26458e+06	0.998077	5.7448	1	4	control
539.336	b3	K(ac*)QL	417.281	472816	1.8636e+06	470321	417.283	0.0284662	1.85588e+06	0.998382	4.552	1	4	control
539.336	b4	K(ac*)QLA	488.318	108379	412028	106194	488.311	0.0358353	408451	0.997457	-14.9113	1	4	control
539.336	b5	K(ac*)QLAT	589.366	210431	855868	217334	589.352	0.047722	850817	0.998737	-23.2174	1	4	control
539.336	y4	K(ac*)AAR	492.324	42535.6	158639	42105.3	492.324	0.0354996	155931	0.997509	-0.9959	1	4	control
539.336	y5	TK(ac*)AAR	593.372	143745	564838	145381	593.373	0.0476883	562182	0.9987	2.3494	1	4	control
539.336	y6	ATK(ac*)AAR	664.409	274766	1.07444e+06	272807	664.411	0.0568279	1.06913e+06	0.998145	2.3525	1	4	control
539.336	y7	LATK(ac*)AAR	777.493	477558	1.86136e+06	471999	777.494	0.0720718	1.85335e+06	0.998124	1.0874	1	4	control
539.336	y8	QLATK(ac*)AAR	905.552	70055.1	274602	70747.6	905.551	0.0899165	271651	0.998399	-0.8392	1	4	control
539.336	y4	K(ac13C)AAR	489.305	270828	1.04211e+06	265327	489.308	0.0360739	1.03963e+06	0.99774	5.1018	1	4	control
539.336	y5	TK(ac13C)AAR	590.353	865496	3.34794e+06	848686	590.355	0.04784	3.33622e+06	0.997955	3.897	1	4	control
539.336	y6	ATK(ac13C)AAR	661.39	1.80524e+06	7.37682e+06	1.85687e+06	661.392	0.0565566	7.33443e+06	0.998195	2.7078	1	4	control
539.336	y7	LATK(ac13C)AAR	774.474	3.42138e+06	1.33402e+07	3.3682e+06	774.475	0.0718659	1.32796e+07	0.997914	1.2497	1	4	control
539.336	y8	QLATK(ac13C)AAR	902.533	584597	2.39138e+06	600005	902.532	0.0900967	2.37886e+06	0.997943	-0.8767	1	4	control
536.823	b1	K(ac12C)	171.113	17305.5	65866.5	17195.2	171.114	0.00725294	64020.7	0.995402	5.8481	1	4	MS-275
536.823	b2	K(ac12C)Q	299.171	646168	2.53588e+06	640218	299.174	0.0172148	2.52488e+06	0.998142	7.029	1	4	MS-275
536.823	b3	K(ac12C)QL	412.255	190437	741575	188120	412.258	0.0278643	738572	0.998278	6.896	1	4	MS-275
536.823	b4	K(ac12C)QLA	483.293	15697.3	56609.1	15482.8	483.298	0.0332561	54152.9	0.990761	12.1632	1	4	MS-275
536.823	b5	K(ac12C)QLAT	584.34	7660.42	30180.2	7878.43	584.347	0.0576308	25676.5	0.999199	10.8184	1	4	MS-275
536.823	b1	K(ac13C)	173.119	8726.88	35249.6	8875.11	173.123	0.00836673	32176.2	0.997652	22.5557	1	4	MS-275
536.823	b2	K(ac13C)Q	301.178	403636	1.68534e+06	423249	301.18	0.0173493	1.6768e+06	0.998113	5.7626	1	4	MS-275
536.823	b3	K(ac13C)QL	414.262	152823	605038	152756	414.262	0.0283249	603803	0.998685	-0.239	1	4	MS-275
536.823	b4	K(ac13C)QLA	485.299	16320.4	59657.5	16223.6	485.294	0.0339776	57090.6	0.994888	-11.836	1	4	MS-275
536.823	b5	K(ac13C)QLAT	586.347									1	4	MS-275
536.823	y4	K(ac13C)AAR	489.305	106369	409081	104482	489.306	0.0360742	406974	0.997966	1.9744	1	4	MS-275
536.823	y5	TK(ac13C)AAR	590.353	345064	1.33528e+06	338876	590.356	0.0477107	1.32973e+06	0.997911	5.6412	1	4	MS-275
536.823	y6	ATK(ac13C)AAR	661.39	701243	2.88057e+06	727262	661.393	0.0564694	2.86392e+06	0.99834	4.9069	1	4	MS-275
536.823	y7	LATK(ac13C)AAR	774.474	1.45977e+06	5.71041e+06	1.44115e+06	774.477	0.0718616	5.68366e+06	0.998071	3.4644	1	4	MS-275
536.823	y8	QLATK(ac13C)AAR	902.533	258343	1.05203e+06	263768	902.534	0.0900939	1.04624e+06	0.997958	0.825	1	4	MS-275
536.823	y4	K(ac12C)AAR	487.299	108419	436731	111843	487.302	0.0354233	434006	0.998295	7.7866	1	4	MS-275
536.823	y5	TK(ac12C)AAR	588.346	320861	1.25875e+06	315611	588.355	0.04843	1.25757e+06	0.998041	13.802	1	4	MS-275
536.823	y6	ATK(ac12C)AAR	659.384	585802	2.37274e+06	598660	659.387	0.0562593	2.35925e+06	0.998331	5.4021	1	4	MS-275
536.823	y7	LATK(ac12C)AAR	772.468	941058	3.75578e+06	945464	772.47	0.0715216	3.73477e+06	0.998193	3.6177	1	4	MS-275
536.823	y8	QLATK(ac12C)AAR	900.526	138877	536879	136720	900.529	0.0900774	535572	0.998318	2.9353	1	4	MS-275
538.332	b1	K(ac12C)	171.113	7204.23	28292.6	7343.39	171.112	0.00795906	26038.9	0.998002	-7.3442	1	4	MS-275
538.332	b2	K(ac12C)Q	299.171	372541	1.46066e+06	368824	299.174	0.0172196	1.45448e+06	0.998198	7.278	1	4	MS-275
538.332	b3	K(ac12C)QL	412.255	120015	463563	118353	412.258	0.0278157	460939	0.998083	6.2343	1	4	MS-275
538.332	b4	K(ac12C)QLA	483.293	15072.1	53095.4	15172.2	483.295	0.0312714	50944.3	0.992427	4.9058	1	4	MS-275
538.332	b5	K(ac12C)QLAT	584.34									1	4	MS-275
538.332	b1	K(ac*)	176.138	41093.1	161838	40387	176.139	0.00796422	158745	0.995464	3.1026	1	4	MS-275
538.332	b2	K(ac*)Q	304.197	2131836	8.85458e+06	2.22789e+06	304.199	0.0176123	8.79632e+06	0.997978	6.6403	1	4	MS-275
538.332	b3	K(ac*)QL	417.281	689699	2.72744e+06	688833	417.284	0.0283764	2.71412e+06	0.998316	6.088	1	4	MS-275
538.332	b4	K(ac*)QLA	488.318	100845	393313	100388	488.315	0.0360043	391375	0.99851	-5.4414	1	4	MS-275
538.332	b5	K(ac*)QLAT	589.366	130220	534215	136031	589.354	0.0478961	532152	0.998822	-20.2972	1	4	MS-275
538.332	y4	K(ac*)AAR	492.324	73280.4	285326	73553.7	492.326	0.0360838	282277	0.998422	4.0555	1	4	MS-275
538.332	y5	TK(ac*)AAR	593.372	204733	811837	205346	593.375	0.047975	808593	0.998389	4.7143	1	4	MS-275
538.332	y6	ATK(ac*)AAR	664.409	430547	1.68454e+06	426409	664.412	0.0570445	1.67743e+06	0.998276	3.8979	1	4	MS-275
538.332	y7	LATK(ac*)AAR	777.493	714653	2.80459e+06	707791	777.495	0.0722505	2.7914e+06	0.998126	2.5094	1	4	MS-275
538.332	y8	QLATK(ac*)AAR	905.552	104500	419594	106064	905.552	0.0902903	417364	0.997498	0.6025	1	4	MS-275
538.332	y4	K(ac12C)AAR	487.299	424328	1.71886e+06	434365	487.302	0.0356836	1.70906e+06	0.998353	5.9961	1	4	MS-275
538.332	y5	TK(ac12C)AAR	588.346	1.30214e+06	5.15716e+06	1.29994e+06	588.35	0.0475265	5.1294e+06	0.99817	5.3276	1	4	MS-275
538.332	y6	ATK(ac12C)AAR	659.384	2.66139e+06	1.07567e+07	2.70683e+06	659.386	0.0563534	1.06948e+07	0.998207	4.0206	1	4	MS-275
538.332	y7	LATK(ac12C)AAR	772.468	4.43911e+06	1.77674e+07	4.46978e+06	772.47	0.0715182	1.76618e+07	0.998146	2.686	1	4	MS-275
538.332	y8	QLATK(ac12C)AAR	900.526	734193	2.84839e+06	721473	900.527	0.0900297	2.83734e+06	0.997918	1.1283	1	4	MS-275
539.336	b1	K(ac13C)	173.119									1	4	MS-275
539.336	b2	K(ac13C)Q	301.178	122764	499821	126823	301.179	0.0174369	497241	0.998599	3.6735	1	4	MS-275
539.336	b3	K(ac13C)QL	414.262	49127.9	188030	48147.8	414.257	0.0281261	186226	0.997516	-12.1287	1	4	MS-275
539.336	b4	K(ac13C)QLA	485.299	8373.26	30216.5	8556.59	485.297	0.037176	26306.4	0.994516	-4.4373	1	4	MS-275
539.336	b5	K(ac13C)QLAT	586.347									1	4	MS-275
539.336	b1	K(ac*)	176.138									1	4	MS-275
539.336	b2	K(ac*)Q	304.197	1.04074e+06	4.32917e+06	1.08975e+06	304.199	0.0176228	4.302e+06	0.998084	6.3543	1	4	MS-275
539.336	b3	K(ac*)QL	417.281	306367	1.21098e+06	305924	417.283	0.028399	1.20516e+06	0.998347	5.9325	1	4	MS-275
539.336	b4	K(ac*)QLA	488.318	98427.9	376955	96453.3	488.309	0.0361617	373495	0.997711	-17.8739	1	4	MS-275
539.336	b5	K(ac*)QLAT	589.366	212447	857090	218068	589.351	0.0476028	851845	0.998672	-24.629	1	4	MS-275
539.336	y4	K(ac*)AAR	492.324	25632.8	94334.3	25555.8	492.325	0.0348608	93089.7	0.997254	1.6369	1	4	MS-275
539.336	y5	TK(ac*)AAR	593.372	84070.5	330465	84413	593.374	0.0479044	328611	0.998275	4.3386	1	4	MS-275
539.336	y6	ATK(ac*)AAR	664.409	156972	614469	156241	664.41	0.0570549	611126	0.998238	1.306	1	4	MS-275
539.336	y7	LATK(ac*)AAR	777.493	255768	995356	252762	777.494	0.0720602	991681	0.998155	1.0822	1	4	MS-275
539.336	y8	QLATK(ac*)AAR	905.552	31636.2	119241	32007.8	905.551	0.0871331	117392	0.99797	-0.5046	1	4	MS-275
539.336	y4	K(ac13C)AAR	489.305	173276	664680	169823	489.309	0.0359244	662608	0.997788	6.8783	1	4	MS-275
539.336	y5	TK(ac13C)AAR	590.353	519848	2.01226e+06	509916	590.356	0.047783	2.0038e+06	0.997868	4.4513	1	4	MS-275
539.336	y6	ATK(ac13C)AAR	661.39	1.14401e+06	4.67758e+06	1.17878e+06	661.392	0.0564842	4.65014e+06	0.998211	3.2517	1	4	MS-275
539.336	y7	LATK(ac13C)AAR	774.474	2.33642e+06	9.11389e+06	2.30072e+06	774.476	0.0718797	9.07261e+06	0.99796	1.5924	1	4	MS-275
539.336	y8	QLATK(ac13C)AAR	902.533	423603	1.73385e+06	434843	902.532	0.0902994	1.72571e+06	0.998224	-0.7539	1	4	MS-275
536.823	b1	K(ac12C)	171.113	14463.2	59180.6	14209.3	171.114	0.00738915	57489.5	0.958703	9.6466	1	4	SAHA
536.823	b2	K(ac12C)Q	299.171	580482	2.27534e+06	572750	299.174	0.017266	2.2654e+06	0.998117	8.5575	1	4	SAHA
536.823	b3	K(ac12C)QL	412.255	154471	602385	153052	412.259	0.0278204	600041	0.998276	8.4106	1	4	SAHA
536.823	b4	K(ac12C)QLA	483.293	13511.7	51717.5	13292.6	483.298	0.0355256	50355.9	0.99658	10.1649	1	4	SAHA
536.823	b5	K(ac12C)QLAT	584.34	4791.22	19428.8	4941.73	584.346	0.0516566	17818.4	0.998511	9.3225	1	4	SAHA
536.823	b1	K(ac13C)	173.119									1	4	SAHA
536.823	b2	K(ac13C)Q	301.178	249331	1.0433e+06	261585	301.18	0.0173771	1.03797e+06	0.998083	6.2998	1	4	SAHA
536.823	b3	K(ac13C)QL	414.262	99934.8	396508	99258.7	414.261	0.0286142	396018	0.998574	-2.3128	1	4	SAHA
536.823	b4	K(ac13C)QLA	485.299	14705.2	56122.3	14618.2	485.294	0.0354905	55037.5	0.997619	-10.9967	1	4	SAHA
536.823	b5	K(ac13C)QLAT	586.347	4696.81	16156.5	4738.2	586.344	0.0456675	14240.7	0.999291	-5.2029	1	4	SAHA
536.823	y4	K(ac13C)AAR	489.305	79326.4	303803	77730.5	489.308	0.0359388	302997	0.997728	5.3397	1	4	SAHA
536.823	y5	TK(ac13C)AAR	590.353	273378	1.06085e+06	268748	590.357	0.0477772	1.05637e+06	0.998016	6.6446	1	4	SAHA
536.823	y6	ATK(ac13C)AAR	661.39	607619	2.51109e+06	632476	661.394	0.0565159	2.49594e+06	0.998234	5.7543	1	4	SAHA
536.823	y7	LATK(ac13C)AAR	774.474	1.29181e+06	5.06826e+06	1.27816e+06	774.478	0.0718544	5.04326e+06	0.998088	4.9283	1	4	SAHA
536.823	y8	QLATK(ac13C)AAR	902.533	253902	1.02857e+06	257310	902.536	0.0904011	1.02306e+06	0.998093	3.4807	1	4	SAHA
536.823	y4	K(ac12C)AAR	487.299	82501	335278	85196.7	487.303	0.0356714	333130	0.998331	8.1249	1	4	SAHA
536.823	y5	TK(ac12C)AAR	588.346	209104	822939	207910	588.351	0.0475369	819150	0.998232	7.1463	1	4	SAHA
536.823	y6	ATK(ac12C)AAR	659.384	402444	1.6423e+06	413919	659.388	0.0562883	1.63275e+06	0.998311	7.1371	1	4	SAHA
536.823	y7	LATK(ac12C)AAR	772.468	580958	2.30387e+06	580308	772.472	0.0715182	2.29135e+06	0.998149	5.9971	1	4	SAHA
536.823	y8	QLATK(ac12C)AAR	900.526	82049.4	317317	80835.6	900.53	0.089906	316432	0.998287	3.7843	1	4	SAHA
538.332	b1	K(ac12C)	171.113	30191	127118	30501.7	171.114	0.00840363	120489	0.999076	7.1453	1	4	SAHA
538.332	b2	K(ac12C)Q	299.171	1227445	4.82151e+06	1.21632e+06	299.173	0.0172309	4.80077e+06	0.998241	7.0069	1	4	SAHA
538.332	b3	K(ac12C)QL	412.255	403632	1.56097e+06	397621	412.258	0.0278033	1.55558e+06	0.998086	5.8813	1	4	SAHA
538.332	b4	K(ac12C)QLA	483.293	64816.1	253412	65412.3	483.292	0.0353355	248370	0.997781	-2.0212	1	4	SAHA
538.332	b5	K(ac12C)QLAT	584.34									1	4	SAHA
538.332	b1	K(ac*)	176.138	80783.6	316305	79668.6	176.139	0.00798087	309304	0.995634	1.5178	1	4	SAHA
538.332	b2	K(ac*)Q	304.197	4.21104e+06	1.74778e+07	4.396e+06	304.199	0.0176217	1.73666e+07	0.997981	6.8854	1	4	SAHA
538.332	b3	K(ac*)QL	417.281	1.35398e+06	5.36282e+06	1.35325e+06	417.284	0.0283676	5.33388e+06	0.998228	6.4244	1	4	SAHA
538.332	b4	K(ac*)QLA	488.318	205519	800241	204747	488.316	0.0358499	796268	0.998498	-4.9785	1	4	SAHA
538.332	b5	K(ac*)QLAT	589.366	214682	875853	223831	589.355	0.0475658	871084	0.998802	-17.8463	1	4	SAHA
538.332	y4	K(ac*)AAR	492.324	228179	898802	230309	492.327	0.0360426	894492	0.997996	6.3355	1	4	SAHA
538.332	y5	TK(ac*)AAR	593.372	729502	2.89804e+06	729880	593.375	0.0480457	2.8841e+06	0.998265	5.8345	1	4	SAHA
538.332	y6	ATK(ac*)AAR	664.409	1.54101e+06	6.04331e+06	1.52624e+06	664.412	0.0571327	6.01651e+06	0.998223	3.8478	1	4	SAHA
538.332	y7	LATK(ac*)AAR	777.493	2.59729e+06	1.02044e+07	2.57533e+06	777.496	0.0722118	1.01546e+07	0.998129	3.2798	1	4	SAHA
538.332	y8	QLATK(ac*)AAR	905.552	415548	1.67895e+06	424248	905.555	0.0902514	1.66895e+06	0.998164	3.1189	1	4	SAHA
538.332	y4	K(ac12C)AAR	487.299	753218	3.04868e+06	772402	487.302	0.0357068	3.0341e+06	0.998569	6.5431	1	4	SAHA
538.332	y5	TK(ac12C)AAR	588.346	2.6308e+06	1.04016e+07	2.62263e+06	588.35	0.0475558	1.03487e+07	0.998226	5.9263	1	4	SAHA
538.332	y6	ATK(ac12C)AAR	659.384	5371006	2.17454e+07	5.47407e+06	659.387	0.056339	2.16194e+07	0.99825	4.7123	1	4	SAHA
538.332	y7	LATK(ac12C)AAR	772.468	8998823	3.59655e+07	9.04795e+06	772.47	0.0715072	3.57519e+07	0.998132	3.3196	1	4	SAHA
538.332	y8	QLATK(ac12C)AAR	900.526	1.52881e+06	5.94298e+06	1.50334e+06	900.528	0.0900294	5.91742e+06	0.997962	2.0592	1	4	SAHA
539.336	b1	K(ac13C)	173.119									1	4	SAHA
539.336	b2	K(ac13C)Q	301.178	152719	622481	157310	301.179	0.0172869	618634	0.99736	3.3324	1	4	SAHA
539.336	b3	K(ac13C)QL	414.262	74826.6	289750	73534.1	414.258	0.0286508	287963	0.997362	-10.6635	1	4	SAHA
539.336	b4	K(ac13C)QLA	485.299	12397.5	45535.9	12716.7	485.282	0.0377248	39464	0.999342	-35.7577	1	4	SAHA
539.336	b5	K(ac13C)QLAT	586.347									1	4	SAHA
539.336	b1	K(ac*)	176.138									1	4	SAHA
539.336	b2	K(ac*)Q	304.197	1.03989e+06	4.29644e+06	1.08096e+06	304.199	0.0176196	4.2698e+06	0.997893	7.5967	1	4	SAHA
539.336	b3	K(ac*)QL	417.281	284937	1.12115e+06	285127	417.284	0.0283922	1.11796e+06	0.998668	6.654	1	4	SAHA
539.336	b4	K(ac*)QLA	488.318	132921	508837	130759	488.308	0.0359013	503934	0.997967	-21.6691	1	4	SAHA
539.336	b5	K(ac*)QLAT	589.366	337727	1.39791e+06	352715	589.354	0.0476172	1.38969e+06	0.998182	-20.2909	1	4	SAHA
539.336	y4	K(ac*)AAR	492.324	59181.9	222040	58560.4	492.324	0.0355651	220741	0.997746	-1.3111	1	4	SAHA
539.336	y5	TK(ac*)AAR	593.372	138955	538548	138548	593.376	0.0476828	535292	0.998463	7.5121	1	4	SAHA
539.336	y6	ATK(ac*)AAR	664.409	243040	944907	240324	664.412	0.0567674	940596	0.99819	4.7693	1	4	SAHA
539.336	y7	LATK(ac*)AAR	777.493	326146	1.27349e+06	323663	777.496	0.0720215	1.26845e+06	0.998391	3.8332	1	4	SAHA
539.336	y8	QLATK(ac*)AAR	905.552	37700.7	145939	39313.2	905.559	0.0870767	143925	0.998702	8.1876	1	4	SAHA
539.336	y4	K(ac13C)AAR	489.305	130394	499665	128002	489.31	0.0361637	495287	0.997673	8.5588	1	4	SAHA
539.336	y5	TK(ac13C)AAR	590.353	467527	1.80521e+06	459391	590.357	0.0477839	1.80007e+06	0.998072	6.274	1	4	SAHA
539.336	y6	ATK(ac13C)AAR	661.39	1.14472e+06	4.69516e+06	1.18452e+06	661.393	0.0564515	4.66726e+06	0.998264	4.3754	1	4	SAHA
539.336	y7	LATK(ac13C)AAR	774.474	2.41757e+06	9.45109e+06	2.3855e+06	774.477	0.0718578	9.40653e+06	0.99805	3.217	1	4	SAHA
539.336	y8	QLATK(ac13C)AAR	902.533	472858	1.91216e+06	480373	902.535	0.0904635	1.9046e+06	0.998497	2.7483	1	4	SAHA
536.823	b1	K(ac12C)	171.113	12839.1	47854.9	13231.3	171.113	0.00730312	44602.5	0.998767	2.9544	1	6	control
536.823	b2	K(ac12C)Q	299.171	435687	1.70027e+06	431742	299.174	0.0172315	1.69439e+06	0.998173	7.2008	1	6	control
536.823	b3	K(ac12C)QL	412.255	126360	488688	124682	412.258	0.0277982	485566	0.998072	6.3634	1	6	control
536.823	b4	K(ac12C)QLA	483.293	14008.4	58763.8	14413.5	483.289	0.0409534	53463	0.998948	-6.9185	1	6	control
536.823	b5	K(ac12C)QLAT	584.34									1	6	control
536.823	b1	K(ac13C)	173.119									1	6	control
536.823	b2	K(ac13C)Q	301.178	314543	1.30728e+06	329965	301.18	0.0173478	1.30052e+06	0.997831	6.4521	1	6	control
536.823	b3	K(ac13C)QL	414.262	112314	443931	112291	414.262	0.0282675	441387	0.998481	-0.1814	1	6	control
536.823	b4	K(ac13C)QLA	485.299	14434.2	53522.2	14475.8	485.291	0.0394563	46236.7	0.999172	-16.9386	1	6	control
536.823	b5	K(ac13C)QLAT	586.347									1	6	control
536.823	y4	K(ac13C)AAR	489.305	80212.4	303710	78647.4	489.308	0.0358007	301161	0.997442	4.4296	1	6	control
536.823	y5	TK(ac13C)AAR	590.353	237983	914104	233684	590.356	0.0476724	911561	0.998134	5.1303	1	6	control
536.823	y6	ATK(ac13C)AAR	661.39	477662	1.96353e+06	497889	661.394	0.0563874	1.95348e+06	0.998547	5.9811	1	6	control
536.823	y7	LATK(ac13C)AAR	774.474	932914	3.64603e+06	921206	774.477	0.0718856	3.63052e+06	0.998166	3.6817	1	6	control
536.823	y8	QLATK(ac13C)AAR	902.533	168310	675426	172268	902.533	0.0900962	672347	0.99863	0.4083	1	6	control
536.823	y4	K(ac12C)AAR	487.299	71552.9	276969	72307.2	487.3	0.0352622	274660	0.998437	2.711	1	6	control
536.823	y5	TK(ac12C)AAR	588.346	221662	865123	217732	588.355	0.0482262	859199	0.997971	14.4264	1	6	control
536.823	y6	ATK(ac12C)AAR	659.384	454362	1.83315e+06	465250	659.387	0.055916	1.82174e+06	0.998286	5.8525	1	6	control
536.823	y7	LATK(ac12C)AAR	772.468	769927	3.05926e+06	771755	772.471	0.0714925	3.04332e+06	0.998277	4.5648	1	6	control
536.823	y8	QLATK(ac12C)AAR	900.526	122578	467115	120635	900.528	0.0892609	462680	0.997782	2.1821	1	6	control
538.332	b1	K(ac12C)	171.113	7867.51	32422.4	8074.14	171.113	0.00844659	29597.3	0.998399	1.6945	1	6	control
538.332	b2	K(ac12C)Q	299.171	365650	1.42945e+06	360970	299.174	0.0172293	1.42332e+06	0.997981	8.5102	1	6	control
538.332	b3	K(ac12C)QL	412.255	102522	397653	101400	412.258	0.0278632	395606	0.998236	7.4566	1	6	control
538.332	b4	K(ac12C)QLA	483.293	16564.9	59142.1	16314.6	483.298	0.033021	56776.2	0.994116	11.5426	1	6	control
538.332	b5	K(ac12C)QLAT	584.34									1	6	control
538.332	b1	K(ac*)	176.138	35603.4	139913	35280.7	176.138	0.00796305	137017	0.994975	-0.1441	1	6	control
538.332	b2	K(ac*)Q	304.197	1.63757e+06	6.7426e+06	1.69595e+06	304.199	0.0176202	6.70096e+06	0.997875	8.1229	1	6	control
538.332	b3	K(ac*)QL	417.281	538840	2.14621e+06	541881	417.284	0.0283684	2.13489e+06	0.998265	8.1871	1	6	control
538.332	b4	K(ac*)QLA	488.318	81161.5	315739	81549	488.317	0.0356453	312858	0.998296	-2.3198	1	6	control
538.332	b5	K(ac*)QLAT	589.366	92993.5	375297	95379.8	589.357	0.0478763	373494	0.998936	-14.3352	1	6	control
538.332	y4	K(ac*)AAR	492.324	67636.8	262684	68870.2	492.328	0.0354769	259979	0.998706	7.8112	1	6	control
538.332	y5	TK(ac*)AAR	593.372	190838	744875	189974	593.376	0.0478174	741753	0.998441	7.6368	1	6	control
538.332	y6	ATK(ac*)AAR	664.409	431252	1.68052e+06	425638	664.413	0.0570539	1.67382e+06	0.998214	5.9181	1	6	control
538.332	y7	LATK(ac*)AAR	777.493	708039	2.78881e+06	704299	777.497	0.0722068	2.77541e+06	0.998267	4.9085	1	6	control
538.332	y8	QLATK(ac*)AAR	905.552	120248	484539	123066	905.556	0.0907766	482071	0.998549	4.2412	1	6	control
538.332	y4	K(ac12C)AAR	487.299	313767	1.28329e+06	324448	487.303	0.0356871	1.27606e+06	0.998405	8.1975	1	6	control
538.332	y5	TK(ac12C)AAR	588.346	983227	3.87188e+06	976404	588.351	0.0475764	3.85358e+06	0.998129	7.6209	1	6	control
538.332	y6	ATK(ac12C)AAR	659.384	2.05561e+06	8.37847e+06	2.10932e+06	659.388	0.0563143	8.32741e+06	0.99824	6.533	1	6	control
538.332	y7	LATK(ac12C)AAR	772.468	3584884	1.42487e+07	3.5868e+06	772.472	0.0715341	1.41703e+07	0.998143	5.2776	1	6	control
538.332	y8	QLATK(ac12C)AAR	900.526	580459	2.26342e+06	571968	900.53	0.0900201	2.25279e+06	0.997994	3.8016	1	6	control
539.336	b1	K(ac13C)	173.119									1	6	control
539.336	b2	K(ac13C)Q	301.178	168173	697452	175918	301.18	0.0173677	694032	0.998074	6.8041	1	6	control
539.336	b3	K(ac13C)QL	414.262	63912.5	248100	63752.1	414.262	0.0281416	246078	0.998062	-0.7859	1	6	control
539.336	b4	K(ac13C)QLA	485.299									1	6	control
539.336	b5	K(ac13C)QLAT	586.347									1	6	control
539.336	b1	K(ac*)	176.138									1	6	control
539.336	b2	K(ac*)Q	304.197	1.07014e+06	4.40773e+06	1.10924e+06	304.199	0.017625	4.38191e+06	0.997921	8.0075	1	6	control
539.336	b3	K(ac*)QL	417.281	310254	1.22897e+06	311183	417.284	0.0283418	1.2229e+06	0.998256	7.449	1	6	control
539.336	b4	K(ac*)QLA	488.318	69590.4	264762	68482.8	488.313	0.0357039	262496	0.997939	-10.0425	1	6	control
539.336	b5	K(ac*)QLAT	589.366	115379	477136	120799	589.355	0.0478293	474465	0.998713	-19.1597	1	6	control
539.336	y4	K(ac*)AAR	492.324	33825.1	131622	34391	492.328	0.0357939	129319	0.997061	8.1373	1	6	control
539.336	y5	TK(ac*)AAR	593.372	96632.9	380340	97067.7	593.374	0.0481866	379034	0.99854	4.3094	1	6	control
539.336	y6	ATK(ac*)AAR	664.409	232323	904755	229943	664.412	0.056986	901668	0.998336	4.4135	1	6	control
539.336	y7	LATK(ac*)AAR	777.493	370498	1.44939e+06	367595	777.496	0.0719651	1.44233e+06	0.998228	3.6029	1	6	control
539.336	y8	QLATK(ac*)AAR	905.552	56294.4	221821	57439.8	905.553	0.0893711	219795	0.996872	1.9607	1	6	control
539.336	y4	K(ac13C)AAR	489.305	186385	716681	182875	489.309	0.0358732	714057	0.997858	8.0574	1	6	control
539.336	y5	TK(ac13C)AAR	590.353	582362	2.26064e+06	572521	590.357	0.0477975	2.2511e+06	0.997966	6.64	1	6	control
539.336	y6	ATK(ac13C)AAR	661.39	1.19744e+06	4.94742e+06	1.24674e+06	661.394	0.0565031	4.91677e+06	0.998233	5.8272	1	6	control
539.336	y7	LATK(ac13C)AAR	774.474	2378877	9.33181e+06	2.35316e+06	774.478	0.0718394	9.2846e+06	0.998056	4.8034	1	6	control
539.336	y8	QLATK(ac13C)AAR	902.533	412237	1.6621e+06	417732	902.536	0.090153	1.65412e+06	0.99829	3.657	1	6	control
536.823	b1	K(ac12C)	171.113	20117.9	75950.2	20116.4	171.114	0.00728623	74480	0.996566	5.3377	1	6	MS-275
536.823	b2	K(ac12C)Q	299.171	878311	3.41674e+06	866999	299.174	0.0172392	3.38758e+06	0.997785	8.3975	1	6	MS-275
536.823	b3	K(ac12C)QL	412.255	258136	1.00856e+06	255753	412.259	0.0278703	1.00472e+06	0.998324	8.2865	1	6	MS-275
536.823	b4	K(ac12C)QLA	483.293	28200.7	105763	27755.4	483.298	0.0349992	103734	0.995339	11.6371	1	6	MS-275
536.823	b5	K(ac12C)QLAT	584.34	10610.4	44550.8	11060.7	584.348	0.0534793	40647.7	0.998515	13.7006	1	6	MS-275
536.823	b1	K(ac13C)	173.119	14015.9	61724.5	14024.5	173.123	0.006702	57868.1	0.607708	19.2277	1	6	MS-275
536.823	b2	K(ac13C)Q	301.178	584145	2.42064e+06	606912	301.18	0.0173614	2.40765e+06	0.99802	7.6968	1	6	MS-275
536.823	b3	K(ac13C)QL	414.262	208950	833877	209874	414.263	0.0284299	829904	0.998511	1.3485	1	6	MS-275
536.823	b4	K(ac13C)QLA	485.299	27311.4	107594	27761.1	485.298	0.0357919	105719	0.997773	-3.4816	1	6	MS-275
536.823	b5	K(ac13C)QLAT	586.347									1	6	MS-275
536.823	y4	K(ac13C)AAR	489.305	154160	593728	151245	489.309	0.0360737	592198	0.998082	8.132	1	6	MS-275
536.823	y5	TK(ac13C)AAR	590.353	467409	1.80451e+06	459492	590.357	0.0477868	1.79316e+06	0.997925	6.5223	1	6	MS-275
536.823	y6	ATK(ac13C)AAR	661.39	965229	3.99666e+06	1.00696e+06	661.394	0.0564878	3.97202e+06	0.998218	6.2056	1	6	MS-275
536.823	y7	LATK(ac13C)AAR	774.474	1.90569e+06	7.47679e+06	1.88552e+06	774.478	0.0718821	7.44082e+06	0.998121	4.8613	1	6	MS-275
536.823	y8	QLATK(ac13C)AAR	902.533	311390	1.25821e+06	316203	902.535	0.0899971	1.25112e+06	0.998087	2.7879	1	6	MS-275
536.823	y4	K(ac12C)AAR	487.299	134803	537227	137477	487.301	0.0355875	534659	0.998461	5.3159	1	6	MS-275
536.823	y5	TK(ac12C)AAR	588.346	402279	1.57974e+06	399295	588.351	0.0475137	1.57235e+06	0.998181	7.8115	1	6	MS-275
536.823	y6	ATK(ac12C)AAR	659.384	840761	3.41968e+06	862801	659.388	0.0561893	3.39865e+06	0.998242	6.5185	1	6	MS-275
536.823	y7	LATK(ac12C)AAR	772.468	1.38086e+06	5.48345e+06	1.38096e+06	772.472	0.071521	5.45357e+06	0.998161	5.4511	1	6	MS-275
536.823	y8	QLATK(ac12C)AAR	900.526	215638	838229	212701	900.53	0.0898702	834676	0.998177	4.5107	1	6	MS-275
538.332	b1	K(ac12C)	171.113	13807.9	59335.9	13837.9	171.114	0.00855465	56035.4	0.997634	9.8204	1	6	MS-275
538.332	b2	K(ac12C)Q	299.171	445394	1.73625e+06	439028	299.174	0.0172428	1.72996e+06	0.998213	8.9498	1	6	MS-275
538.332	b3	K(ac12C)QL	412.255	141028	544309	139770	412.259	0.0276082	543052	0.998441	8.1113	1	6	MS-275
538.332	b4	K(ac12C)QLA	483.293	20080.2	75960.2	20067.7	483.294	0.0349934	73009.5	0.996131	3.3012	1	6	MS-275
538.332	b5	K(ac12C)QLAT	584.34									1	6	MS-275
538.332	b1	K(ac*)	176.138	47362.9	189992	46561.2	176.139	0.00808225	186031	0.99428	4.0152	1	6	MS-275
538.332	b2	K(ac*)Q	304.197	2.49721e+06	1.0265e+07	2.58108e+06	304.199	0.0176316	1.02013e+07	0.997986	8.3708	1	6	MS-275
538.332	b3	K(ac*)QL	417.281	787504	3.13803e+06	791364	417.284	0.028363	3.1206e+06	0.998262	7.9296	1	6	MS-275
538.332	b4	K(ac*)QLA	488.318	127141	499226	126905	488.316	0.0359049	497746	0.998533	-4.4065	1	6	MS-275
538.332	b5	K(ac*)QLAT	589.366	139883	573498	145462	589.355	0.0478196	570391	0.99883	-17.6577	1	6	MS-275
538.332	y4	K(ac*)AAR	492.324	79151.7	311668	79958.3	492.327	0.0362842	310836	0.998281	6.3457	1	6	MS-275
538.332	y5	TK(ac*)AAR	593.372	237205	931454	236668	593.376	0.0479341	927384	0.998431	6.7221	1	6	MS-275
538.332	y6	ATK(ac*)AAR	664.409	501378	1.9587e+06	495640	664.412	0.0570201	1.94993e+06	0.998166	4.864	1	6	MS-275
538.332	y7	LATK(ac*)AAR	777.493	869882	3.42539e+06	864698	777.497	0.0721962	3.40874e+06	0.998191	4.4577	1	6	MS-275
538.332	y8	QLATK(ac*)AAR	905.552	140389	563134	143394	905.555	0.0908584	560693	0.998462	3.132	1	6	MS-275
538.332	y4	K(ac12C)AAR	487.299	481190	1.96843e+06	496932	487.303	0.035725	1.95701e+06	0.998361	7.9806	1	6	MS-275
538.332	y5	TK(ac12C)AAR	588.346	1.49585e+06	5.88903e+06	1.48594e+06	588.351	0.0475301	5.85956e+06	0.998142	7.381	1	6	MS-275
538.332	y6	ATK(ac12C)AAR	659.384	3.08098e+06	1.25581e+07	3.15905e+06	659.388	0.0563324	1.24819e+07	0.998193	6.257	1	6	MS-275
538.332	y7	LATK(ac12C)AAR	772.468	5.12568e+06	2.03972e+07	5.13273e+06	772.471	0.071533	2.02795e+07	0.998129	4.8101	1	6	MS-275
538.332	y8	QLATK(ac12C)AAR	900.526	826685	3.22394e+06	814395	900.529	0.0900798	3.20954e+06	0.997979	3.5584	1	6	MS-275
539.336	b1	K(ac13C)	173.119	6810.26	23598.7	6873.42	173.122	0.00737105	20760.2	0.998316	11.9893	1	6	MS-275
539.336	b2	K(ac13C)Q	301.178	201971	836372	210985	301.18	0.017415	833789	0.998615	6.8192	1	6	MS-275
539.336	b3	K(ac13C)QL	414.262	82757.6	325721	81437.1	414.259	0.0289158	322865	0.997303	-8.3392	1	6	MS-275
539.336	b4	K(ac13C)QLA	485.299	13805.1	57356	13929.7	485.294	0.0398236	54512.1	0.99714	-10.5136	1	6	MS-275
539.336	b5	K(ac13C)QLAT	586.347									1	6	MS-275
539.336	b1	K(ac*)	176.138									1	6	MS-275
539.336	b2	K(ac*)Q	304.197	1483448	6.08649e+06	1.53113e+06	304.2	0.0176326	6.04939e+06	0.998031	8.6054	1	6	MS-275
539.336	b3	K(ac*)QL	417.281	425215	1.69375e+06	427060	417.284	0.0284268	1.6854e+06	0.998388	7.7733	1	6	MS-275
539.336	b4	K(ac*)QLA	488.318	120112	461007	117768	488.312	0.0361171	459084	0.997983	-13.281	1	6	MS-275
539.336	b5	K(ac*)QLAT	589.366	228278	944058	238572	589.355	0.0476812	939233	0.998652	-18.6793	1	6	MS-275
539.336	y4	K(ac*)AAR	492.324	50384.6	193366	50050.6	492.324	0.0360806	191855	0.99791	0.4619	1	6	MS-275
539.336	y5	TK(ac*)AAR	593.372	124854	485783	124522	593.376	0.0476669	484100	0.998133	7.5863	1	6	MS-275
539.336	y6	ATK(ac*)AAR	664.409	258146	1.00064e+06	254689	664.413	0.0569774	997466	0.998305	6.0386	1	6	MS-275
539.336	y7	LATK(ac*)AAR	777.493	450322	1.77006e+06	447861	777.497	0.0720924	1.76148e+06	0.998267	4.7663	1	6	MS-275
539.336	y8	QLATK(ac*)AAR	905.552	65175.7	258530	66636	905.556	0.0898454	257678	0.998275	4.2231	1	6	MS-275
539.336	y4	K(ac13C)AAR	489.305	261996	1.01223e+06	257376	489.31	0.0360443	1.00926e+06	0.99811	9.589	1	6	MS-275
539.336	y5	TK(ac13C)AAR	590.353	763991	2.96448e+06	751363	590.357	0.047775	2.95249e+06	0.998046	7.0232	1	6	MS-275
539.336	y6	ATK(ac13C)AAR	661.39	1.66494e+06	6.89219e+06	1.73608e+06	661.394	0.0564851	6.84939e+06	0.998182	6.0674	1	6	MS-275
539.336	y7	LATK(ac13C)AAR	774.474	3.19638e+06	1.25411e+07	3.1614e+06	774.478	0.0718901	1.24802e+07	0.998084	4.6433	1	6	MS-275
539.336	y8	QLATK(ac13C)AAR	902.533	575750	2.32917e+06	584231	902.536	0.0903561	2.31809e+06	0.99827	3.0157	1	6	MS-275
536.823	b1	K(ac12C)	171.113	29300.1	120973	29613.1	171.114	0.00818565	115019	0.99924	7.0362	1	6	SAHA
536.823	b2	K(ac12C)Q	299.171	1346413	5.23893e+06	1.33155e+06	299.174	0.0172193	5.19268e+06	0.99796	7.6243	1	6	SAHA
536.823	b3	K(ac12C)QL	412.255	355591	1.38311e+06	352138	412.259	0.0277597	1.37742e+06	0.998294	8.0169	1	6	SAHA
536.823	b4	K(ac12C)QLA	483.293	31545.2	108836	33269.2	483.289	0.0278726	104296	0.960554	-6.4239	1	6	SAHA
536.823	b5	K(ac12C)QLAT	584.34									1	6	SAHA
536.823	b1	K(ac13C)	173.119	14839.2	59129.7	15210.4	173.124	0.00810256	54281	0.997287	24.178	1	6	SAHA
536.823	b2	K(ac13C)Q	301.178	641689	2.68415e+06	673022	301.18	0.0173887	2.67128e+06	0.998058	5.8988	1	6	SAHA
536.823	b3	K(ac13C)QL	414.262	286756	1.12666e+06	284624	414.261	0.0283688	1.12499e+06	0.998556	-2.6558	1	6	SAHA
536.823	b4	K(ac13C)QLA	485.299	40755.4	147801	40025.8	485.292	0.0338115	141855	0.995532	-15.2679	1	6	SAHA
536.823	b5	K(ac13C)QLAT	586.347									1	6	SAHA
536.823	y4	K(ac13C)AAR	489.305	201544	764025	197722	489.307	0.035747	757277	0.997558	3.1389	1	6	SAHA
536.823	y5	TK(ac13C)AAR	590.353	623797	2.42083e+06	612816	590.357	0.0478091	2.41029e+06	0.99798	5.9607	1	6	SAHA
536.823	y6	ATK(ac13C)AAR	661.39	1.39577e+06	5.72891e+06	1.44549e+06	661.393	0.0564755	5.696e+06	0.998317	4.5215	1	6	SAHA
536.823	y7	LATK(ac13C)AAR	774.474	2.98447e+06	1.1669e+07	2.94668e+06	774.477	0.0718593	1.1616e+07	0.998105	3.5547	1	6	SAHA
536.823	y8	QLATK(ac13C)AAR	902.533	548793	2.22707e+06	558356	902.535	0.0902816	2.21589e+06	0.998234	2.2581	1	6	SAHA
536.823	y4	K(ac12C)AAR	487.299	192619	773242	197261	487.302	0.0357913	770027	0.99872	6.2428	1	6	SAHA
536.823	y5	TK(ac12C)AAR	588.346	518453	2.03669e+06	513738	588.352	0.0478612	2.03114e+06	0.998276	8.8534	1	6	SAHA
536.823	y6	ATK(ac12C)AAR	659.384	965835	3.90903e+06	988689	659.387	0.0562045	3.88822e+06	0.99845	5.8567	1	6	SAHA
536.823	y7	LATK(ac12C)AAR	772.468	1.51154e+06	6.01753e+06	1.51549e+06	772.471	0.0715672	5.98564e+06	0.998253	4.4044	1	6	SAHA
536.823	y8	QLATK(ac12C)AAR	900.526	224525	865623	221691	900.531	0.0899057	861345	0.998304	5.0441	1	6	SAHA
538.332	b1	K(ac12C)	171.113	15833.1	59109.9	15578.6	171.114	0.00733972	57557.3	0.995668	8.5423	1	6	SAHA
538.332	b2	K(ac12C)Q	299.171	700799	2.73637e+06	690323	299.174	0.0172577	2.7252e+06	0.998125	9.2259	1	6	SAHA
538.332	b3	K(ac12C)QL	412.255	225341	878320	223222	412.259	0.0278262	875049	0.998344	8.1309	1	6	SAHA
538.332	b4	K(ac12C)QLA	483.293	26065.6	93693.9	25614.3	483.297	0.0337625	90602.6	0.996361	8.2028	1	6	SAHA
538.332	b5	K(ac12C)QLAT	584.34	10182.4	36020.3	10357.5	584.342	0.0474536	31490.4	0.996558	3.1269	1	6	SAHA
538.332	b1	K(ac*)	176.138	49360.5	193479	48516.8	176.139	0.00784384	192565	0.994069	2.2933	1	6	SAHA
538.332	b2	K(ac*)Q	304.197	2.32632e+06	9.5342e+06	2.39703e+06	304.2	0.0176358	9.47593e+06	0.997946	8.8825	1	6	SAHA
538.332	b3	K(ac*)QL	417.281	743542	2.97352e+06	750301	417.285	0.0283601	2.95724e+06	0.998314	9.023	1	6	SAHA
538.332	b4	K(ac*)QLA	488.318	103700	407358	104182	488.317	0.0358608	405417	0.998693	-2.299	1	6	SAHA
538.332	b5	K(ac*)QLAT	589.366	124374	504109	127682	589.357	0.0479812	501419	0.998888	-14.6804	1	6	SAHA
538.332	y4	K(ac*)AAR	492.324	134802	537400	137358	492.328	0.0361503	534303	0.998569	8.449	1	6	SAHA
538.332	y5	TK(ac*)AAR	593.372	375528	1.47785e+06	373175	593.377	0.0481023	1.47234e+06	0.998401	8.3722	1	6	SAHA
538.332	y6	ATK(ac*)AAR	664.409	827596	3.21986e+06	814696	664.414	0.0570287	3.20531e+06	0.998002	7.6317	1	6	SAHA
538.332	y7	LATK(ac*)AAR	777.493	1.36292e+06	5.39922e+06	1.36051e+06	777.498	0.072258	5.37146e+06	0.998233	6.5186	1	6	SAHA
538.332	y8	QLATK(ac*)AAR	905.552	207083	840070	213485	905.557	0.0901331	835554	0.998574	6.1076	1	6	SAHA
538.332	y4	K(ac12C)AAR	487.299	440624	1.81433e+06	457747	487.303	0.0356592	1.80217e+06	0.998147	9.0681	1	6	SAHA
538.332	y5	TK(ac12C)AAR	588.346	1.38861e+06	5.45695e+06	1.37629e+06	588.351	0.0475456	5.42966e+06	0.998061	8.4527	1	6	SAHA
538.332	y6	ATK(ac12C)AAR	659.384	2.7453e+06	1.12409e+07	2.82898e+06	659.388	0.0563162	1.1172e+07	0.998234	7.5492	1	6	SAHA
538.332	y7	LATK(ac12C)AAR	772.468	4.67672e+06	1.85366e+07	4.66608e+06	772.473	0.0715543	1.84351e+07	0.998122	6.4008	1	6	SAHA
538.332	y8	QLATK(ac12C)AAR	900.526	764259	2.98821e+06	754723	900.531	0.0900626	2.97453e+06	0.998105	5.4377	1	6	SAHA
539.336	b1	K(ac13C)	173.119									1	6	SAHA
539.336	b2	K(ac13C)Q	301.178	203460	826376	209990	301.179	0.0174573	822840	0.998745	3.4146	1	6	SAHA
539.336	b3	K(ac13C)QL	414.262	76249.9	297534	75490.5	414.26	0.0283295	294671	0.997264	-4.803	1	6	SAHA
539.336	b4	K(ac13C)QLA	485.299									1	6	SAHA
539.336	b5	K(ac13C)QLAT	586.347									1	6	SAHA
539.336	b1	K(ac*)	176.138									1	6	SAHA
539.336	b2	K(ac*)Q	304.197	1.14571e+06	4.72516e+06	1.19187e+06	304.199	0.0175907	4.69654e+06	0.998019	7.4314	1	6	SAHA
539.336	b3	K(ac*)QL	417.281	297261	1.16214e+06	297493	417.284	0.0282229	1.15569e+06	0.99848	6.6347	1	6	SAHA
539.336	b4	K(ac*)QLA	488.318	111319	419006	109572	488.307	0.0354529	416177	0.997814	-21.8194	1	6	SAHA
539.336	b5	K(ac*)QLAT	589.366	298431	1.22393e+06	312618	589.354	0.0474373	1.21712e+06	0.998776	-20.1975	1	6	SAHA
539.336	y4	K(ac*)AAR	492.324	69065.8	254551	67815.9	492.32	0.0357257	250216	0.995997	-7.794	1	6	SAHA
539.336	y5	TK(ac*)AAR	593.372	134845	513691	135407	593.375	0.0466795	509107	0.997772	5.6671	1	6	SAHA
539.336	y6	ATK(ac*)AAR	664.409	283893	1.10058e+06	280652	664.412	0.0568166	1.0931e+06	0.998125	4.8752	1	6	SAHA
539.336	y7	LATK(ac*)AAR	777.493	420494	1.63687e+06	417200	777.496	0.0717812	1.63031e+06	0.998413	3.4907	1	6	SAHA
539.336	y8	QLATK(ac*)AAR	905.552	56555.1	214808	58170.3	905.555	0.0866352	211646	0.997494	3.3459	1	6	SAHA
539.336	y4	K(ac13C)AAR	489.305	155605	588578	152520	489.309	0.0358136	584191	0.996834	7.0705	1	6	SAHA
539.336	y5	TK(ac13C)AAR	590.353	551244	2.13465e+06	541881	590.357	0.0477799	2.12737e+06	0.998148	6.5168	1	6	SAHA
539.336	y6	ATK(ac13C)AAR	661.39	1.20622e+06	4.96403e+06	1.25276e+06	661.394	0.056371	4.93203e+06	0.99819	5.2248	1	6	SAHA
539.336	y7	LATK(ac13C)AAR	774.474	2.55906e+06	1.00144e+07	2.52862e+06	774.477	0.0718872	9.97017e+06	0.998159	4.0265	1	6	SAHA
539.336	y8	QLATK(ac13C)AAR	902.533	503109	2.03202e+06	511880	902.535	0.0900583	2.0218e+06	0.998306	2.2074	1	6	SAHA
536.823	b1	K(ac12C)	171.113	18846	77465.2	19057.9	171.114	0.00816378	73721.6	0.998734	6.5235	1	8	control
536.823	b2	K(ac12C)Q	299.171	574071	2.23769e+06	567970	299.174	0.0172183	2.22987e+06	0.99796	7.7349	1	8	control
536.823	b3	K(ac12C)QL	412.255	198245	767926	196267	412.259	0.0276393	764565	0.998252	7.7501	1	8	control
536.823	b4	K(ac12C)QLA	483.293	20645.1	73652.3	20683.6	483.297	0.0318791	70503.6	0.991666	8.4812	1	8	control
536.823	b5	K(ac12C)QLAT	584.34									1	8	control
536.823	b1	K(ac13C)	173.119	13122	52648.9	13205.2	173.122	0.00809001	50343.6	0.998558	12.9982	1	8	control
536.823	b2	K(ac13C)Q	301.178	459842	1.91305e+06	481458	301.18	0.0173691	1.90514e+06	0.998345	6.5001	1	8	control
536.823	b3	K(ac13C)QL	414.262	165297	656429	164679	414.262	0.0286	653260	0.998517	-1.3497	1	8	control
536.823	b4	K(ac13C)QLA	485.299	18768.3	76707.3	18949.1	485.293	0.0386552	73061.4	0.999186	-12.1226	1	8	control
536.823	b5	K(ac13C)QLAT	586.347									1	8	control
536.823	y4	K(ac13C)AAR	489.305	113342	433007	111399	489.306	0.0358297	428587	0.997776	1.5998	1	8	control
536.823	y5	TK(ac13C)AAR	590.353	319811	1.23348e+06	313952	590.356	0.0476282	1.22836e+06	0.997915	5.1647	1	8	control
536.823	y6	ATK(ac13C)AAR	661.39	756370	3.09901e+06	780963	661.393	0.0565229	3.08058e+06	0.998264	3.7898	1	8	control
536.823	y7	LATK(ac13C)AAR	774.474	1349106	5.26669e+06	1.32994e+06	774.476	0.0718917	5.24382e+06	0.998043	2.3561	1	8	control
536.823	y8	QLATK(ac13C)AAR	902.533	239640	962850	244821	902.534	0.0899713	959371	0.998564	1.2219	1	8	control
536.823	y4	K(ac12C)AAR	487.299	112473	443534	114512	487.301	0.0353233	441305	0.998713	4.6174	1	8	control
536.823	y5	TK(ac12C)AAR	588.346	322636	1.26547e+06	318371	588.353	0.048146	1.26332e+06	0.998298	11.2016	1	8	control
536.823	y6	ATK(ac12C)AAR	659.384	642625	2.59183e+06	654366	659.386	0.0562835	2.57852e+06	0.998393	4.3131	1	8	control
536.823	y7	LATK(ac12C)AAR	772.468	1.13337e+06	4.53152e+06	1.14082e+06	772.47	0.0714962	4.50578e+06	0.998208	2.9121	1	8	control
536.823	y8	QLATK(ac12C)AAR	900.526	177300	678683	174188	900.527	0.0896987	677520	0.998151	0.519	1	8	control
538.332	b1	K(ac12C)	171.113									1	8	control
538.332	b2	K(ac12C)Q	299.171	662987	2.57976e+06	654694	299.174	0.0172215	2.57004e+06	0.998092	8.3784	1	8	control
538.332	b3	K(ac12C)QL	412.255	197830	745683	195838	412.259	0.0271913	739228	0.998129	7.8584	1	8	control
538.332	b4	K(ac12C)QLA	483.293	32057	117127	32314.9	483.295	0.0378219	101585	0.999709	5.6254	1	8	control
538.332	b5	K(ac12C)QLAT	584.34									1	8	control
538.332	b1	K(ac*)	176.138	53472.3	194372	53328.7	176.139	0.00716805	189460	0.982882	4.505	1	8	control
538.332	b2	K(ac*)Q	304.197	2920819	1.19739e+07	3.01255e+06	304.2	0.0176209	1.19022e+07	0.997825	8.7881	1	8	control
538.332	b3	K(ac*)QL	417.281	939250	3.73184e+06	945921	417.285	0.0283276	3.71442e+06	0.998288	8.5849	1	8	control
538.332	b4	K(ac*)QLA	488.318	143223	553571	142837	488.316	0.0356334	548023	0.998284	-4.7556	1	8	control
538.332	b5	K(ac*)QLAT	589.366	180695	726760	184733	589.358	0.0484774	721065	0.998125	-13.5553	1	8	control
538.332	y4	K(ac*)AAR	492.324	107666	421375	112347	492.331	0.0350449	414290	0.998477	12.9058	1	8	control
538.332	y5	TK(ac*)AAR	593.372	398375	1.56392e+06	398703	593.375	0.0481117	1.5562e+06	0.998572	5.6002	1	8	control
538.332	y6	ATK(ac*)AAR	664.409	788954	3.06114e+06	777482	664.414	0.057004	3.05132e+06	0.998055	7.2454	1	8	control
538.332	y7	LATK(ac*)AAR	777.493	1.41945e+06	5.60049e+06	1.41557e+06	777.498	0.072154	5.57314e+06	0.998277	6.1049	1	8	control
538.332	y8	QLATK(ac*)AAR	905.552	232742	924278	239288	905.556	0.0895999	921958	0.998687	5.2381	1	8	control
538.332	y4	K(ac12C)AAR	487.299	605616	2.47532e+06	631235	487.304	0.0355899	2.46095e+06	0.998324	9.8799	1	8	control
538.332	y5	TK(ac12C)AAR	588.346	1.86012e+06	7.29752e+06	1.84283e+06	588.352	0.0475336	7.26356e+06	0.998056	8.7229	1	8	control
538.332	y6	ATK(ac12C)AAR	659.384	3895997	1.59484e+07	4.01735e+06	659.389	0.056275	1.58486e+07	0.998222	7.7497	1	8	control
538.332	y7	LATK(ac12C)AAR	772.468	6.8638e+06	2.72004e+07	6.84999e+06	772.473	0.0715377	2.70544e+07	0.99812	6.3566	1	8	control
538.332	y8	QLATK(ac12C)AAR	900.526	1.1405e+06	4.44338e+06	1.12605e+06	900.531	0.090055	4.4269e+06	0.998282	5.2361	1	8	control
539.336	b1	K(ac13C)	173.119									1	8	control
539.336	b2	K(ac13C)Q	301.178	336353	1.3726e+06	352028	301.18	0.0172702	1.36628e+06	0.998549	6.731	1	8	control
539.336	b3	K(ac13C)QL	414.262	130090	496921	129259	414.261	0.0278733	493874	0.997791	-2.4081	1	8	control
539.336	b4	K(ac13C)QLA	485.299									1	8	control
539.336	b5	K(ac13C)QLAT	586.347									1	8	control
539.336	b1	K(ac*)	176.138	33153.7	147180	33525.7	176.141	0.00917224	137331	0.978806	12.8672	1	8	control
539.336	b2	K(ac*)Q	304.197	1.91048e+06	7.81769e+06	1.97121e+06	304.2	0.0176177	7.77553e+06	0.99806	8.7304	1	8	control
539.336	b3	K(ac*)QL	417.281	533178	2.12607e+06	537315	417.285	0.0282654	2.11139e+06	0.997928	8.499	1	8	control
539.336	b4	K(ac*)QLA	488.318	113841	437625	112065	488.313	0.0362235	434465	0.997913	-11.1934	1	8	control
539.336	b5	K(ac*)QLAT	589.366	197914	803148	203682	589.357	0.0481756	801103	0.998541	-15.6177	1	8	control
539.336	y4	K(ac*)AAR	492.324	70078.8	263953	70370.4	492.327	0.0351568	260287	0.995437	4.8202	1	8	control
539.336	y5	TK(ac*)AAR	593.372	202220	772905	200561	593.378	0.0476704	767213	0.997883	9.9196	1	8	control
539.336	y6	ATK(ac*)AAR	664.409	491942	1.89358e+06	483968	664.415	0.0568526	1.88848e+06	0.99818	8.4978	1	8	control
539.336	y7	LATK(ac*)AAR	777.493	786854	3.08837e+06	785583	777.498	0.0720425	3.07834e+06	0.998478	6.6451	1	8	control
539.336	y8	QLATK(ac*)AAR	905.552	102339	412823	107208	905.561	0.0901794	405379	0.997888	9.7753	1	8	control
539.336	y4	K(ac13C)AAR	489.305	334502	1.27687e+06	329058	489.311	0.0357463	1.2716e+06	0.997409	10.63	1	8	control
539.336	y5	TK(ac13C)AAR	590.353	1.04093e+06	4.04496e+06	1.02644e+06	590.358	0.0476399	4.0271e+06	0.997961	8.8248	1	8	control
539.336	y6	ATK(ac13C)AAR	661.39	2.34659e+06	9.74137e+06	2.45943e+06	661.396	0.0564195	9.68024e+06	0.998215	8.3042	1	8	control
539.336	y7	LATK(ac13C)AAR	774.474	4.39293e+06	1.73e+07	4.3647e+06	774.48	0.0718061	1.72126e+07	0.998134	7.2241	1	8	control
539.336	y8	QLATK(ac13C)AAR	902.533	736245	2.93501e+06	740502	902.539	0.0901815	2.92332e+06	0.99849	6.4765	1	8	control
536.823	b1	K(ac12C)	171.113	17967.7	67905	18103.6	171.113	0.0071908	66511	0.996162	4.0099	1	8	MS-275
536.823	b2	K(ac12C)Q	299.171	663822	2.61109e+06	656984	299.174	0.0172473	2.59898e+06	0.998126	7.3371	1	8	MS-275
536.823	b3	K(ac12C)QL	412.255	194827	759420	192583	412.258	0.0279215	756914	0.998359	7.1708	1	8	MS-275
536.823	b4	K(ac12C)QLA	483.293	22246.6	84410.9	22074.7	483.295	0.035323	82932.9	0.997208	4.544	1	8	MS-275
536.823	b5	K(ac12C)QLAT	584.34									1	8	MS-275
536.823	b1	K(ac13C)	173.119	11357.9	43488.5	11474.2	173.121	0.00763623	41879	0.998783	10.373	1	8	MS-275
536.823	b2	K(ac13C)Q	301.178	494224	2.05566e+06	515813	301.18	0.0173625	2.04523e+06	0.998101	6.9812	1	8	MS-275
536.823	b3	K(ac13C)QL	414.262	183928	731628	183617	414.262	0.0285525	728283	0.998475	-0.5442	1	8	MS-275
536.823	b4	K(ac13C)QLA	485.299	16370.5	63346.6	16646.3	485.297	0.0346959	62032.7	0.996925	-4.506	1	8	MS-275
536.823	b5	K(ac13C)QLAT	586.347									1	8	MS-275
536.823	y4	K(ac13C)AAR	489.305	128904	493918	126365	489.307	0.0358299	492080	0.997798	3.9377	1	8	MS-275
536.823	y5	TK(ac13C)AAR	590.353	382814	1.4818e+06	375933	590.356	0.0477144	1.47533e+06	0.997933	5.6164	1	8	MS-275
536.823	y6	ATK(ac13C)AAR	661.39	771568	3.17117e+06	798998	661.393	0.0564804	3.15168e+06	0.99821	4.4665	1	8	MS-275
536.823	y7	LATK(ac13C)AAR	774.474	1.51962e+06	5.94491e+06	1.50023e+06	774.477	0.0718303	5.91594e+06	0.998033	3.4741	1	8	MS-275
536.823	y8	QLATK(ac13C)AAR	902.533	264003	1.0662e+06	268869	902.534	0.0900323	1.06186e+06	0.998423	1.7686	1	8	MS-275
536.823	y4	K(ac12C)AAR	487.299	124124	493720	126106	487.301	0.035658	491283	0.998412	4.3784	1	8	MS-275
536.823	y5	TK(ac12C)AAR	588.346	341867	1.34991e+06	340204	588.35	0.0476313	1.34365e+06	0.998235	6.7233	1	8	MS-275
536.823	y6	ATK(ac12C)AAR	659.384	698151	2.83085e+06	713317	659.387	0.056259	2.81409e+06	0.99823	5.2923	1	8	MS-275
536.823	y7	LATK(ac12C)AAR	772.468	1.18217e+06	4.71526e+06	1.18744e+06	772.47	0.0714831	4.68829e+06	0.998174	3.6112	1	8	MS-275
536.823	y8	QLATK(ac12C)AAR	900.526	183326	709636	180431	900.528	0.0900544	707550	0.998227	2.6372	1	8	MS-275
538.332	b1	K(ac12C)	171.113	10082.6	40665.3	10395.8	171.113	0.00808166	37287.5	0.995327	3.3489	1	8	MS-275
538.332	b2	K(ac12C)Q	299.171	627050	2.45294e+06	620203	299.174	0.0172089	2.44317e+06	0.998228	7.5829	1	8	MS-275
538.332	b3	K(ac12C)QL	412.255	208854	801179	205897	412.258	0.0276133	799100	0.998168	5.5947	1	8	MS-275
538.332	b4	K(ac12C)QLA	483.293	26975.7	97287.2	27080.6	483.293	0.0326718	93672.7	0.996425	0.2676	1	8	MS-275
538.332	b5	K(ac12C)QLAT	584.34									1	8	MS-275
538.332	b1	K(ac*)	176.138	65515.4	263901	64736.3	176.138	0.00806638	259341	0.993852	0.6254	1	8	MS-275
538.332	b2	K(ac*)Q	304.197	3.17644e+06	1.31657e+07	3.31056e+06	304.199	0.0176257	1.30805e+07	0.998006	7.0162	1	8	MS-275
538.332	b3	K(ac*)QL	417.281	1.04428e+06	4.13602e+06	1.04516e+06	417.284	0.0283584	4.11574e+06	0.998338	6.7394	1	8	MS-275
538.332	b4	K(ac*)QLA	488.318	154633	607680	154568	488.316	0.0360998	605051	0.99849	-3.8388	1	8	MS-275
538.332	b5	K(ac*)QLAT	589.366	184356	752501	192015	589.355	0.0477351	748866	0.998673	-17.7204	1	8	MS-275
538.332	y4	K(ac*)AAR	492.324	117979	456174	118242	492.326	0.0359904	452072	0.998391	3.7276	1	8	MS-275
538.332	y5	TK(ac*)AAR	593.372	331072	1.3046e+06	332147	593.375	0.047865	1.29876e+06	0.998476	4.8385	1	8	MS-275
538.332	y6	ATK(ac*)AAR	664.409	728398	2.85545e+06	720633	664.412	0.0571508	2.84259e+06	0.998183	4.4445	1	8	MS-275
538.332	y7	LATK(ac*)AAR	777.493	1.22217e+06	4.80165e+06	1.21248e+06	777.496	0.072156	4.77736e+06	0.998119	3.4343	1	8	MS-275
538.332	y8	QLATK(ac*)AAR	905.552	205203	819059	209173	905.554	0.0906697	815664	0.998395	2.1857	1	8	MS-275
538.332	y4	K(ac12C)AAR	487.299	629313	2.56549e+06	648777	487.302	0.0356459	2.55019e+06	0.998328	7.507	1	8	MS-275
538.332	y5	TK(ac12C)AAR	588.346	2008528	7.93168e+06	1.99959e+06	588.35	0.0475549	7.89087e+06	0.998176	6.4063	1	8	MS-275
538.332	y6	ATK(ac12C)AAR	659.384	4.1029e+06	1.66636e+07	4.19138e+06	659.387	0.0563517	1.65643e+07	0.998207	5.2634	1	8	MS-275
538.332	y7	LATK(ac12C)AAR	772.468	6973758	2.78199e+07	6.99877e+06	772.471	0.0715239	2.76559e+07	0.998126	3.9255	1	8	MS-275
538.332	y8	QLATK(ac12C)AAR	900.526	1.17318e+06	4.56552e+06	1.15473e+06	900.529	0.0901018	4.54738e+06	0.99805	2.8135	1	8	MS-275
539.336	b1	K(ac13C)	173.119									1	8	MS-275
539.336	b2	K(ac13C)Q	301.178	254144	1.05056e+06	264604	301.18	0.0173866	1.04683e+06	0.998567	7.2814	1	8	MS-275
539.336	b3	K(ac13C)QL	414.262	100138	393943	99528.5	414.261	0.0284386	392470	0.99849	-2.2345	1	8	MS-275
539.336	b4	K(ac13C)QLA	485.299									1	8	MS-275
539.336	b5	K(ac13C)QLAT	586.347									1	8	MS-275
539.336	b1	K(ac*)	176.138									1	8	MS-275
539.336	b2	K(ac*)Q	304.197	1.67647e+06	6.87648e+06	1.72959e+06	304.2	0.0176217	6.83442e+06	0.99784	8.7236	1	8	MS-275
539.336	b3	K(ac*)QL	417.281	489255	1.94637e+06	492586	417.285	0.0283104	1.93595e+06	0.998355	8.3909	1	8	MS-275
539.336	b4	K(ac*)QLA	488.318	130743	504183	128279	488.312	0.0362325	501899	0.998119	-12.9715	1	8	MS-275
539.336	b5	K(ac*)QLAT	589.366	235469	974586	245381	589.355	0.047651	968334	0.998223	-18.0535	1	8	MS-275
539.336	y4	K(ac*)AAR	492.324	58031.3	220105	58066.3	492.326	0.0356184	216413	0.997714	3.2788	1	8	MS-275
539.336	y5	TK(ac*)AAR	593.372	156037	605623	155402	593.377	0.0478763	602443	0.998316	8.0548	1	8	MS-275
539.336	y6	ATK(ac*)AAR	664.409	335959	1.30171e+06	331552	664.413	0.056828	1.29002e+06	0.997857	5.977	1	8	MS-275
539.336	y7	LATK(ac*)AAR	777.493	535036	2.1114e+06	533840	777.498	0.0721369	2.10106e+06	0.99833	6.2162	1	8	MS-275
539.336	y8	QLATK(ac*)AAR	905.552	71753.1	283128	73956.5	905.557	0.0892594	277858	0.998241	6.041	1	8	MS-275
539.336	y4	K(ac13C)AAR	489.305	300450	1.15357e+06	295282	489.31	0.0358496	1.14608e+06	0.997849	9.766	1	8	MS-275
539.336	y5	TK(ac13C)AAR	590.353	897664	3.49281e+06	884067	590.358	0.0477892	3.47779e+06	0.998022	8.0356	1	8	MS-275
539.336	y6	ATK(ac13C)AAR	661.39	1.91546e+06	7.96912e+06	2.00803e+06	661.395	0.056493	7.91855e+06	0.998184	7.3064	1	8	MS-275
539.336	y7	LATK(ac13C)AAR	774.474	3706633	1.45805e+07	3.67577e+06	774.479	0.0718404	1.45061e+07	0.998114	6.1745	1	8	MS-275
539.336	y8	QLATK(ac13C)AAR	902.533	639081	2.57764e+06	645920	902.537	0.0903698	2.56466e+06	0.99821	4.4363	1	8	MS-275
536.823	b1	K(ac12C)	171.113	30125.7	115696	30134.6	171.114	0.0073194	112684	0.997305	4.8064	1	8	SAHA
536.823	b2	K(ac12C)Q	299.171	1054181	4.12552e+06	1.03982e+06	299.174	0.017236	4.10604e+06	0.998042	8.5674	1	8	SAHA
536.823	b3	K(ac12C)QL	412.255	289148	1.12483e+06	286462	412.259	0.0278039	1.12135e+06	0.998452	7.9866	1	8	SAHA
536.823	b4	K(ac12C)QLA	483.293	20414.4	84869.2	20624.5	483.294	0.0392768	80634.6	0.998974	3.822	1	8	SAHA
536.823	b5	K(ac12C)QLAT	584.34	13616.3	49703.6	14218.7	584.348	0.0487483	43117	0.998257	12.5992	1	8	SAHA
536.823	b1	K(ac13C)	173.119	9566.5	37705.4	9837.97	173.124	0.00793028	34741.5	0.995394	24.3866	1	8	SAHA
536.823	b2	K(ac13C)Q	301.178	566295	2.34074e+06	587921	301.18	0.0173757	2.32999e+06	0.998253	7.7543	1	8	SAHA
536.823	b3	K(ac13C)QL	414.262	231200	915476	229479	414.261	0.0287077	911896	0.998455	-2.8242	1	8	SAHA
536.823	b4	K(ac13C)QLA	485.299	28979.9	109391	28913.3	485.292	0.0353884	104499	0.991079	-14.6568	1	8	SAHA
536.823	b5	K(ac13C)QLAT	586.347									1	8	SAHA
536.823	y4	K(ac13C)AAR	489.305	158669	601033	155464	489.308	0.0358598	596157	0.997278	5.1957	1	8	SAHA
536.823	y5	TK(ac13C)AAR	590.353	537158	2.08751e+06	527646	590.357	0.0479203	2.07936e+06	0.998049	5.7841	1	8	SAHA
536.823	y6	ATK(ac13C)AAR	661.39	1.12267e+06	4.62488e+06	1.16532e+06	661.394	0.056486	4.59663e+06	0.998224	4.9995	1	8	SAHA
536.823	y7	LATK(ac13C)AAR	774.474	2.34087e+06	9.16272e+06	2.31237e+06	774.477	0.0718776	9.12056e+06	0.998087	3.7711	1	8	SAHA
536.823	y8	QLATK(ac13C)AAR	902.533	415657	1.68218e+06	422663	902.535	0.0899612	1.6727e+06	0.998074	2.2604	1	8	SAHA
536.823	y4	K(ac12C)AAR	487.299	144039	572757	147706	487.302	0.0353721	569865	0.998551	5.8952	1	8	SAHA
536.823	y5	TK(ac12C)AAR	588.346	455967	1.78347e+06	450638	588.352	0.0478136	1.77838e+06	0.9984	9.9385	1	8	SAHA
536.823	y6	ATK(ac12C)AAR	659.384	815793	3.3088e+06	836435	659.388	0.0562038	3.29091e+06	0.99841	6.1746	1	8	SAHA
536.823	y7	LATK(ac12C)AAR	772.468	1.28575e+06	5.10931e+06	1.28919e+06	772.471	0.0714244	5.08136e+06	0.998231	4.3276	1	8	SAHA
536.823	y8	QLATK(ac12C)AAR	900.526	179294	684795	176137	900.527	0.0894554	681354	0.997848	1.0704	1	8	SAHA
538.332	b1	K(ac12C)	171.113	21997	88620.9	22086.4	171.114	0.00771023	84632.8	0.989586	9.8204	1	8	SAHA
538.332	b2	K(ac12C)Q	299.171	1.08352e+06	4.21197e+06	1.0653e+06	299.174	0.0172556	4.19603e+06	0.997998	10.3208	1	8	SAHA
538.332	b3	K(ac12C)QL	412.255	331270	1.29333e+06	330327	412.26	0.0277759	1.28675e+06	0.998208	10.607	1	8	SAHA
538.332	b4	K(ac12C)QLA	483.293	45299.8	163352	44750.6	483.296	0.0336494	158096	0.995665	7.0642	1	8	SAHA
538.332	b5	K(ac12C)QLAT	584.34									1	8	SAHA
538.332	b1	K(ac*)	176.138	62717.7	241176	61484.4	176.139	0.00781024	238703	0.996851	4.806	1	8	SAHA
538.332	b2	K(ac*)Q	304.197	3.70742e+06	1.50609e+07	3.7893e+06	304.2	0.0176298	1.49711e+07	0.997885	10.2891	1	8	SAHA
538.332	b3	K(ac*)QL	417.281	1180871	4.74159e+06	1.19761e+06	417.285	0.0282972	4.71216e+06	0.998113	10.2662	1	8	SAHA
538.332	b4	K(ac*)QLA	488.318	153472	608458	154396	488.317	0.0360935	605445	0.998316	-1.4238	1	8	SAHA
538.332	b5	K(ac*)QLAT	589.366	180280	721574	185631	589.357	0.0473316	718463	0.998939	-15.2586	1	8	SAHA
538.332	y4	K(ac*)AAR	492.324	175504	695069	177802	492.328	0.0363621	692550	0.998698	6.9181	1	8	SAHA
538.332	y5	TK(ac*)AAR	593.372	609903	2.37847e+06	604544	593.378	0.0480327	2.36965e+06	0.998375	9.5421	1	8	SAHA
538.332	y6	ATK(ac*)AAR	664.409	1.34998e+06	5.23702e+06	1.32704e+06	664.415	0.0570171	5.21526e+06	0.997883	8.9881	1	8	SAHA
538.332	y7	LATK(ac*)AAR	777.493	2.22022e+06	8.82027e+06	2.22434e+06	777.499	0.0721575	8.77288e+06	0.998241	7.966	1	8	SAHA
538.332	y8	QLATK(ac*)AAR	905.552	362702	1.47832e+06	374942	905.558	0.0901543	1.47012e+06	0.998383	6.6002	1	8	SAHA
538.332	y4	K(ac12C)AAR	487.299	682586	2.82808e+06	715461	487.304	0.0356253	2.81006e+06	0.998251	10.7797	1	8	SAHA
538.332	y5	TK(ac12C)AAR	588.346	2.31224e+06	9.06137e+06	2.28552e+06	588.352	0.0475762	9.01775e+06	0.99797	9.8277	1	8	SAHA
538.332	y6	ATK(ac12C)AAR	659.384	4527382	1.86607e+07	4.69765e+06	659.39	0.0562883	1.8542e+07	0.998202	9.1756	1	8	SAHA
538.332	y7	LATK(ac12C)AAR	772.468	7.88608e+06	3.11473e+07	7.84328e+06	772.474	0.0715643	3.09815e+07	0.998083	7.8556	1	8	SAHA
538.332	y8	QLATK(ac12C)AAR	900.526	1.29969e+06	5.08863e+06	1.28664e+06	900.532	0.0899979	5.06572e+06	0.998212	7.0505	1	8	SAHA
539.336	b1	K(ac13C)	173.119									1	8	SAHA
539.336	b2	K(ac13C)Q	301.178	186485	776275	195543	301.18	0.0173604	772563	0.99841	5.7472	1	8	SAHA
539.336	b3	K(ac13C)QL	414.262	81274.5	319608	80932.9	414.262	0.0284814	316605	0.998106	-1.4695	1	8	SAHA
539.336	b4	K(ac13C)QLA	485.299									1	8	SAHA
539.336	b5	K(ac13C)QLAT	586.347									1	8	SAHA
539.336	b1	K(ac*)	176.138									1	8	SAHA
539.336	b2	K(ac*)Q	304.197	1.16373e+06	4.76272e+06	1.19885e+06	304.2	0.017628	4.73426e+06	0.998038	8.8897	1	8	SAHA
539.336	b3	K(ac*)QL	417.281	302087	1.20081e+06	304125	417.284	0.0282947	1.19449e+06	0.998409	8.3054	1	8	SAHA
539.336	b4	K(ac*)QLA	488.318	122664	476080	120136	488.309	0.0362878	474546	0.998059	-17.8229	1	8	SAHA
539.336	b5	K(ac*)QLAT	589.366	254924	1.05988e+06	266849	589.355	0.0477837	1.0543e+06	0.998493	-19.0561	1	8	SAHA
539.336	y4	K(ac*)AAR	492.324	46872	178657	47261.7	492.327	0.0354819	175634	0.998173	5.4031	1	8	SAHA
539.336	y5	TK(ac*)AAR	593.372	144744	561731	144002	593.377	0.0479269	558932	0.998475	8.0592	1	8	SAHA
539.336	y6	ATK(ac*)AAR	664.409	285204	1.10436e+06	280961	664.414	0.0568949	1.10033e+06	0.998137	7.2057	1	8	SAHA
539.336	y7	LATK(ac*)AAR	777.493	419343	1.65404e+06	417987	777.498	0.0723116	1.64722e+06	0.998417	5.8163	1	8	SAHA
539.336	y8	QLATK(ac*)AAR	905.552	50971.3	193767	52105.3	905.554	0.086981	190809	0.998645	2.9726	1	8	SAHA
539.336	y4	K(ac13C)AAR	489.305	161377	621148	158635	489.31	0.0361364	620793	0.998274	9.6365	1	8	SAHA
539.336	y5	TK(ac13C)AAR	590.353	535837	2.07921e+06	527500	590.358	0.0477888	2.07175e+06	0.998188	7.6206	1	8	SAHA
539.336	y6	ATK(ac13C)AAR	661.39	1.21405e+06	5.02182e+06	1.26566e+06	661.394	0.0564972	4.99149e+06	0.998251	6.0169	1	8	SAHA
539.336	y7	LATK(ac13C)AAR	774.474	2561720	1.00668e+07	2.53776e+06	774.479	0.0718867	1.0018e+07	0.998138	5.5491	1	8	SAHA
539.336	y8	QLATK(ac13C)AAR	902.533	470413	1.89498e+06	475139	902.537	0.0902856	1.88508e+06	0.998176	4.722	1	8	SAHA
536.823	b1	K(ac12C)	171.113									1	24	control
536.823	b2	K(ac12C)Q	299.171	685678	2.69014e+06	681860	299.173	0.017233	2.68276e+06	0.998557	5.688	1	24	control
536.823	b3	K(ac12C)QL	412.255	240117	920293	236892	412.258	0.0276472	915678	0.997971	6.2141	1	24	control
536.823	b4	K(ac12C)QLA	483.293	18089.6	73379.2	18134.3	483.299	0.0474839	61916.4	0.997982	12.8485	1	24	control
536.823	b5	K(ac12C)QLAT	584.34									1	24	control
536.823	b1	K(ac13C)	173.119									1	24	control
536.823	b2	K(ac13C)Q	301.178	559314	2.32347e+06	586475	301.18	0.0173045	2.31304e+06	0.998377	5.4868	1	24	control
536.823	b3	K(ac13C)QL	414.262	232597	905497	230342	414.261	0.0282663	901420	0.998339	-3.8164	1	24	control
536.823	b4	K(ac13C)QLA	485.299	22537.3	81658	22976.9	485.297	0.0373515	70974.5	0.997839	-5.5784	1	24	control
536.823	b5	K(ac13C)QLAT	586.347									1	24	control
536.823	y4	K(ac13C)AAR	489.305	131968	504375	129552	489.308	0.0363119	501186	0.997555	5.7828	1	24	control
536.823	y5	TK(ac13C)AAR	590.353	425204	1.62897e+06	416913	590.355	0.047784	1.6269e+06	0.998106	3.3102	1	24	control
536.823	y6	ATK(ac13C)AAR	661.39	810455	3.29574e+06	832744	661.392	0.0565301	3.27952e+06	0.998408	2.403	1	24	control
536.823	y7	LATK(ac13C)AAR	774.474	1.57248e+06	6.11933e+06	1.54882e+06	774.476	0.0717927	6.09398e+06	0.998081	1.6811	1	24	control
536.823	y8	QLATK(ac13C)AAR	902.533	280537	1.13178e+06	288648	902.532	0.0900007	1.12577e+06	0.998571	-1.4299	1	24	control
536.823	y4	K(ac12C)AAR	487.299	143551	555848	145606	487.3	0.0350553	550736	0.998687	3.4241	1	24	control
536.823	y5	TK(ac12C)AAR	588.346	387203	1.52227e+06	385698	588.35	0.0477847	1.51919e+06	0.998525	6.3232	1	24	control
536.823	y6	ATK(ac12C)AAR	659.384	853291	3.43045e+06	866574	659.386	0.0562395	3.41266e+06	0.998307	3.3874	1	24	control
536.823	y7	LATK(ac12C)AAR	772.468	1.4426e+06	5.77049e+06	1.45747e+06	772.469	0.0712698	5.73579e+06	0.9982	1.4469	1	24	control
536.823	y8	QLATK(ac12C)AAR	900.526	214531	812549	210380	900.524	0.0892494	805819	0.996976	-1.9539	1	24	control
538.332	b1	K(ac12C)	171.113									1	24	control
538.332	b2	K(ac12C)Q	299.171	372442	1.45405e+06	368166	299.174	0.0172405	1.44947e+06	0.99841	7.7201	1	24	control
538.332	b3	K(ac12C)QL	412.255	122169	461410	120291	412.257	0.0275202	458089	0.997755	5.0926	1	24	control
538.332	b4	K(ac12C)QLA	483.293	25150.8	94207.7	24771.4	483.296	0.0345464	89940.4	0.993141	7.7456	1	24	control
538.332	b5	K(ac12C)QLAT	584.34									1	24	control
538.332	b1	K(ac*)	176.138	48712.3	187553	47833.4	176.139	0.00788811	183843	0.992994	4.2722	1	24	control
538.332	b2	K(ac*)Q	304.197	2.11914e+06	8.79397e+06	2.21169e+06	304.199	0.0176126	8.73605e+06	0.997928	6.7591	1	24	control
538.332	b3	K(ac*)QL	417.281	708264	2.79552e+06	706988	417.283	0.0283552	2.78205e+06	0.998333	5.8153	1	24	control
538.332	b4	K(ac*)QLA	488.318	91152.1	353762	90346.5	488.314	0.0362039	350884	0.998065	-7.5092	1	24	control
538.332	b5	K(ac*)QLAT	589.366	125788	514216	129929	589.356	0.0482472	512293	0.998851	-16.3374	1	24	control
538.332	y4	K(ac*)AAR	492.324	56816.3	224463	58591.4	492.329	0.0359093	220397	0.998415	10.7572	1	24	control
538.332	y5	TK(ac*)AAR	593.372	198187	781883	199263	593.374	0.0480223	778170	0.998418	3.6885	1	24	control
538.332	y6	ATK(ac*)AAR	664.409	465629	1.83009e+06	462834	664.41	0.057199	1.82341e+06	0.998427	2.0077	1	24	control
538.332	y7	LATK(ac*)AAR	777.493	814975	3.18678e+06	806383	777.495	0.072139	3.1729e+06	0.99814	1.802	1	24	control
538.332	y8	QLATK(ac*)AAR	905.552	126895	500497	128473	905.552	0.0900636	498103	0.998692	0.0696	1	24	control
538.332	y4	K(ac12C)AAR	487.299	411625	1.67432e+06	422745	487.302	0.0357269	1.66516e+06	0.998357	6.5605	1	24	control
538.332	y5	TK(ac12C)AAR	588.346	1306703	5.1698e+06	1.30325e+06	588.35	0.0475862	5.14448e+06	0.99826	5.6064	1	24	control
538.332	y6	ATK(ac12C)AAR	659.384	2808397	1.13513e+07	2.85582e+06	659.386	0.0563713	1.12865e+07	0.998228	3.8947	1	24	control
538.332	y7	LATK(ac12C)AAR	772.468	4.63573e+06	1.85512e+07	4.66798e+06	772.47	0.071495	1.84397e+07	0.998134	2.5715	1	24	control
538.332	y8	QLATK(ac12C)AAR	900.526	795491	3.08381e+06	781929	900.527	0.0900195	3.07264e+06	0.998021	1.3263	1	24	control
539.336	b1	K(ac13C)	173.119									1	24	control
539.336	b2	K(ac13C)Q	301.178	311489	1.29528e+06	325536	301.18	0.0173413	1.28862e+06	0.998147	6.6851	1	24	control
539.336	b3	K(ac13C)QL	414.262	113493	447316	114615	414.263	0.0279503	445439	0.998576	2.4321	1	24	control
539.336	b4	K(ac13C)QLA	485.299	15270.2	63024.3	15958	485.301	0.0392972	57756.1	0.998617	3.556	1	24	control
539.336	b5	K(ac13C)QLAT	586.347									1	24	control
539.336	b1	K(ac*)	176.138	39460	176475	39578.4	176.137	0.00884828	173456	0.972823	-7.3465	1	24	control
539.336	b2	K(ac*)Q	304.197	1.88758e+06	7.78082e+06	1.95618e+06	304.199	0.0176318	7.73154e+06	0.997975	7.837	1	24	control
539.336	b3	K(ac*)QL	417.281	560876	2.22643e+06	562861	417.284	0.0283891	2.21622e+06	0.998446	7.4287	1	24	control
539.336	b4	K(ac*)QLA	488.318	111849	430926	110763	488.315	0.0358788	429542	0.998352	-7.1082	1	24	control
539.336	b5	K(ac*)QLAT	589.366	133678	544886	139111	589.355	0.047864	538680	0.998412	-17.7164	1	24	control
539.336	y4	K(ac*)AAR	492.324	62258.4	235219	62406.1	492.326	0.0351312	233210	0.998462	3.4816	1	24	control
539.336	y5	TK(ac*)AAR	593.372	190212	746641	191340	593.374	0.0478708	742937	0.998647	4.0728	1	24	control
539.336	y6	ATK(ac*)AAR	664.409	394326	1.54472e+06	390537	664.412	0.0571698	1.53844e+06	0.998314	3.7703	1	24	control
539.336	y7	LATK(ac*)AAR	777.493	652404	2.56381e+06	647733	777.496	0.0722198	2.55204e+06	0.99825	3.7354	1	24	control
539.336	y8	QLATK(ac*)AAR	905.552	101290	403645	103788	905.556	0.0901282	402542	0.998577	4.5152	1	24	control
539.336	y4	K(ac13C)AAR	489.305	381969	1.47399e+06	374531	489.309	0.0360338	1.46881e+06	0.997905	7.5887	1	24	control
539.336	y5	TK(ac13C)AAR	590.353	1.13493e+06	4.4031e+06	1.11488e+06	590.357	0.047823	4.38553e+06	0.998018	5.8684	1	24	control
539.336	y6	ATK(ac13C)AAR	661.39	2275635	9.38875e+06	2.36357e+06	661.394	0.0565185	9.3317e+06	0.998187	5.057	1	24	control
539.336	y7	LATK(ac13C)AAR	774.474	4.20785e+06	1.64752e+07	4.15574e+06	774.477	0.071855	1.63958e+07	0.998026	3.6037	1	24	control
539.336	y8	QLATK(ac13C)AAR	902.533	714505	2.89362e+06	726659	902.535	0.0901855	2.87958e+06	0.998215	2.1372	1	24	control
536.823	b1	K(ac12C)	171.113	24120.7	102802	24357.3	171.114	0.00850739	97193.7	0.999481	7.0751	1	24	MS-275
536.823	b2	K(ac12C)Q	299.171	1.24853e+06	4.88217e+06	1.23106e+06	299.174	0.0172581	4.86126e+06	0.998082	8.7998	1	24	MS-275
536.823	b3	K(ac12C)QL	412.255	368743	1.44193e+06	366334	412.259	0.0278693	1.43706e+06	0.998393	9.232	1	24	MS-275
536.823	b4	K(ac12C)QLA	483.293	36691.1	130720	36319.1	483.295	0.0333638	126964	0.995835	5.7999	1	24	MS-275
536.823	b5	K(ac12C)QLAT	584.34									1	24	MS-275
536.823	b1	K(ac13C)	173.119	24527.2	119952	24755.2	173.123	0.00799688	111879	0.678681	19.5741	1	24	MS-275
536.823	b2	K(ac13C)Q	301.178	986777	4.06455e+06	1.01971e+06	301.181	0.0173428	4.04157e+06	0.997953	8.4375	1	24	MS-275
536.823	b3	K(ac13C)QL	414.262	362906	1.44405e+06	362383	414.262	0.0285537	1.43742e+06	0.998461	-0.5896	1	24	MS-275
536.823	b4	K(ac13C)QLA	485.299	53256.4	203262	52998.8	485.295	0.0355645	199989	0.997011	-9.6785	1	24	MS-275
536.823	b5	K(ac13C)QLAT	586.347									1	24	MS-275
536.823	y4	K(ac13C)AAR	489.305	244850	937225	239913	489.308	0.0360162	932444	0.997451	6.3082	1	24	MS-275
536.823	y5	TK(ac13C)AAR	590.353	716067	2.7837e+06	704671	590.357	0.0479033	2.77388e+06	0.998197	7.2317	1	24	MS-275
536.823	y6	ATK(ac13C)AAR	661.39	1.55208e+06	6.43462e+06	1.62232e+06	661.395	0.0565211	6.39733e+06	0.998312	6.5107	1	24	MS-275
536.823	y7	LATK(ac13C)AAR	774.474	2.88583e+06	1.13181e+07	2.85666e+06	774.478	0.0718104	1.12629e+07	0.998119	5.0424	1	24	MS-275
536.823	y8	QLATK(ac13C)AAR	902.533	518778	2.07864e+06	523775	902.537	0.09008	2.06902e+06	0.998364	4.7349	1	24	MS-275
536.823	y4	K(ac12C)AAR	487.299	233631	941215	241010	487.302	0.0355243	936384	0.998338	7.7757	1	24	MS-275
536.823	y5	TK(ac12C)AAR	588.346	670940	2.63173e+06	666071	588.351	0.0473595	2.6176e+06	0.997991	7.7114	1	24	MS-275
536.823	y6	ATK(ac12C)AAR	659.384	1370541	5.60159e+06	1.41127e+06	659.388	0.0562615	5.56693e+06	0.998241	7.2458	1	24	MS-275
536.823	y7	LATK(ac12C)AAR	772.468	2.29862e+06	9.10844e+06	2.29504e+06	772.472	0.0714687	9.05766e+06	0.998109	6.0221	1	24	MS-275
536.823	y8	QLATK(ac12C)AAR	900.526	377305	1.46486e+06	372542	900.531	0.0897919	1.45976e+06	0.998271	5.1411	1	24	MS-275
538.332	b1	K(ac12C)	171.113	8402.42	32511.2	8529.14	171.114	0.00785711	29869	0.997171	7.8674	1	24	MS-275
538.332	b2	K(ac12C)Q	299.171	424193	1.64512e+06	417531	299.174	0.0172445	1.63975e+06	0.998003	9.6391	1	24	MS-275
538.332	b3	K(ac12C)QL	412.255	131991	514621	131059	412.259	0.0278012	511586	0.99807	9.0918	1	24	MS-275
538.332	b4	K(ac12C)QLA	483.293	16626.7	59729.3	16578	483.294	0.0327759	57280.2	0.996005	1.9839	1	24	MS-275
538.332	b5	K(ac12C)QLAT	584.34	8691.2	32190.3	8740.52	584.339	0.0519898	27808.2	0.997157	-2.8779	1	24	MS-275
538.332	b1	K(ac*)	176.138	45455.1	184174	44874.2	176.138	0.00810059	181082	0.99131	0.6667	1	24	MS-275
538.332	b2	K(ac*)Q	304.197	2200753	8.99521e+06	2.26195e+06	304.2	0.0176329	8.9413e+06	0.997883	9.2321	1	24	MS-275
538.332	b3	K(ac*)QL	417.281	681220	2.72066e+06	687382	417.285	0.028327	2.70578e+06	0.998271	8.9358	1	24	MS-275
538.332	b4	K(ac*)QLA	488.318	99968.4	393540	100175	488.317	0.0361325	392124	0.998593	-3.0847	1	24	MS-275
538.332	b5	K(ac*)QLAT	589.366	124175	505125	128688	589.356	0.0477701	502946	0.998885	-16.9722	1	24	MS-275
538.332	y4	K(ac*)AAR	492.324	66950	260724	67383.6	492.327	0.0361213	258349	0.998488	4.9185	1	24	MS-275
538.332	y5	TK(ac*)AAR	593.372	251237	982240	249648	593.377	0.0480352	978787	0.99835	8.5109	1	24	MS-275
538.332	y6	ATK(ac*)AAR	664.409	504822	1.96585e+06	497378	664.414	0.0571281	1.95838e+06	0.998161	6.9013	1	24	MS-275
538.332	y7	LATK(ac*)AAR	777.493	815931	3.22856e+06	814638	777.498	0.0721922	3.2123e+06	0.998264	6.485	1	24	MS-275
538.332	y8	QLATK(ac*)AAR	905.552	139240	562389	142881	905.556	0.0906611	559199	0.998522	4.8605	1	24	MS-275
538.332	y4	K(ac12C)AAR	487.299	424573	1.7496e+06	441584	487.303	0.0357387	1.73938e+06	0.99835	9.2999	1	24	MS-275
538.332	y5	TK(ac12C)AAR	588.346	1365575	5.3585e+06	1.35213e+06	588.352	0.0475568	5.33317e+06	0.998052	8.8732	1	24	MS-275
538.332	y6	ATK(ac12C)AAR	659.384	2.71453e+06	1.11235e+07	2.79986e+06	659.389	0.0562939	1.10534e+07	0.998204	7.6898	1	24	MS-275
538.332	y7	LATK(ac12C)AAR	772.468	4569744	1.80974e+07	4.55614e+06	772.473	0.0715472	1.7999e+07	0.998105	6.6432	1	24	MS-275
538.332	y8	QLATK(ac12C)AAR	900.526	758567	2.96257e+06	748675	900.531	0.0900801	2.95003e+06	0.99814	4.9308	1	24	MS-275
539.336	b1	K(ac13C)	173.119									1	24	MS-275
539.336	b2	K(ac13C)Q	301.178	257059	1.05929e+06	266781	301.18	0.0173618	1.05482e+06	0.998405	7.7398	1	24	MS-275
539.336	b3	K(ac13C)QL	414.262	92143	368624	93325.6	414.264	0.0281796	366571	0.998612	3.3616	1	24	MS-275
539.336	b4	K(ac13C)QLA	485.299	12456	51156.7	12523	485.289	0.039234	48749.4	0.998309	-22.2077	1	24	MS-275
539.336	b5	K(ac13C)QLAT	586.347									1	24	MS-275
539.336	b1	K(ac*)	176.138	19525.1	83481.2	19509	176.138	0.0071301	77906	0.558387	-1.5377	1	24	MS-275
539.336	b2	K(ac*)Q	304.197	1.41564e+06	5.80366e+06	1.4593e+06	304.2	0.0176329	5.76865e+06	0.997878	8.7543	1	24	MS-275
539.336	b3	K(ac*)QL	417.281	430002	1.71327e+06	433314	417.285	0.0283387	1.70452e+06	0.998373	8.5788	1	24	MS-275
539.336	b4	K(ac*)QLA	488.318	79567.1	305372	78355.9	488.313	0.0359497	302655	0.998038	-10.0299	1	24	MS-275
539.336	b5	K(ac*)QLAT	589.366	144459	589582	150567	589.355	0.0475899	586887	0.998794	-18.1327	1	24	MS-275
539.336	y4	K(ac*)AAR	492.324	53778	207415	54227	492.327	0.0357706	205728	0.997965	5.7033	1	24	MS-275
539.336	y5	TK(ac*)AAR	593.372	157904	620443	157679	593.376	0.0481136	618645	0.998406	6.8233	1	24	MS-275
539.336	y6	ATK(ac*)AAR	664.409	306658	1.19605e+06	302794	664.413	0.0570519	1.19114e+06	0.998189	5.5733	1	24	MS-275
539.336	y7	LATK(ac*)AAR	777.493	530034	2.09231e+06	528717	777.498	0.0721862	2.08237e+06	0.998319	6.1124	1	24	MS-275
539.336	y8	QLATK(ac*)AAR	905.552	79296.2	313028	80593.6	905.553	0.0900181	311939	0.998647	1.4977	1	24	MS-275
539.336	y4	K(ac13C)AAR	489.305	267300	1.02714e+06	262136	489.309	0.0359183	1.02378e+06	0.997861	7.9793	1	24	MS-275
539.336	y5	TK(ac13C)AAR	590.353	801147	3.11762e+06	789372	590.358	0.0477494	3.10365e+06	0.99801	8.2039	1	24	MS-275
539.336	y6	ATK(ac13C)AAR	661.39	1.64732e+06	6.86931e+06	1.73031e+06	661.395	0.0564829	6.8246e+06	0.998136	7.6977	1	24	MS-275
539.336	y7	LATK(ac13C)AAR	774.474	3.16981e+06	1.24782e+07	3.14584e+06	774.479	0.0718168	1.24131e+07	0.998105	6.4906	1	24	MS-275
539.336	y8	QLATK(ac13C)AAR	902.533	562315	2.26105e+06	566872	902.538	0.0903228	2.2495e+06	0.998187	5.4586	1	24	MS-275
536.823	b1	K(ac12C)	171.113	13379.6	51174.7	13416	171.114	0.0073092	49917.2	0.996863	4.5084	1	24	SAHA
536.823	b2	K(ac12C)Q	299.171	515526	2.04156e+06	513388	299.173	0.0172493	2.03242e+06	0.998277	5.2751	1	24	SAHA
536.823	b3	K(ac12C)QL	412.255	155757	601562	153748	412.258	0.0277551	599549	0.998344	6.4353	1	24	SAHA
536.823	b4	K(ac12C)QLA	483.293	16400.7	59537.2	16068.9	483.299	0.0343586	57541.6	0.99512	12.2603	1	24	SAHA
536.823	b5	K(ac12C)QLAT	584.34									1	24	SAHA
536.823	b1	K(ac13C)	173.119									1	24	SAHA
536.823	b2	K(ac13C)Q	301.178	350843	1.45776e+06	365644	301.18	0.0173775	1.45037e+06	0.998148	4.7913	1	24	SAHA
536.823	b3	K(ac13C)QL	414.262	129900	511717	128475	414.26	0.0286233	509347	0.998368	-4.3128	1	24	SAHA
536.823	b4	K(ac13C)QLA	485.299	17897.1	67840.4	17682.8	485.291	0.0360848	65316.2	0.99604	-16.7788	1	24	SAHA
536.823	b5	K(ac13C)QLAT	586.347									1	24	SAHA
536.823	y4	K(ac13C)AAR	489.305	96396.4	366672	94557.4	489.307	0.0358867	365407	0.997695	3.1426	1	24	SAHA
536.823	y5	TK(ac13C)AAR	590.353	268103	1.0339e+06	262530	590.354	0.0477923	1.0303e+06	0.997717	1.5668	1	24	SAHA
536.823	y6	ATK(ac13C)AAR	661.39	621741	2.53395e+06	638339	661.392	0.0565139	2.51931e+06	0.99818	2.1907	1	24	SAHA
536.823	y7	LATK(ac13C)AAR	774.474	1166240	4.53863e+06	1.14723e+06	774.475	0.071877	4.51973e+06	0.997937	0.5697	1	24	SAHA
536.823	y8	QLATK(ac13C)AAR	902.533	209908	860888	216368	902.531	0.0899321	856127	0.998092	-1.9575	1	24	SAHA
536.823	y4	K(ac12C)AAR	487.299	94763.7	375305	95959.2	487.3	0.0355962	373275	0.998554	3.3767	1	24	SAHA
536.823	y5	TK(ac12C)AAR	588.346	239209	949899	239813	588.349	0.0474106	944433	0.998144	3.8866	1	24	SAHA
536.823	y6	ATK(ac12C)AAR	659.384	507880	2.03905e+06	514247	659.385	0.0562259	2.02723e+06	0.998114	2.5226	1	24	SAHA
536.823	y7	LATK(ac12C)AAR	772.468	833548	3.3493e+06	843791	772.468	0.0714152	3.32899e+06	0.998147	0.7363	1	24	SAHA
536.823	y8	QLATK(ac12C)AAR	900.526	139178	538206	136809	900.527	0.0898715	536317	0.997955	1.0814	1	24	SAHA
538.332	b1	K(ac12C)	171.113	14864.5	56856.7	15117.7	171.113	0.00714977	55412.3	0.993809	2.0928	1	24	SAHA
538.332	b2	K(ac12C)Q	299.171	545596	2.13571e+06	538977	299.174	0.0172584	2.12796e+06	0.998285	7.8664	1	24	SAHA
538.332	b3	K(ac12C)QL	412.255	159926	620763	157870	412.258	0.0278368	618828	0.998322	6.2974	1	24	SAHA
538.332	b4	K(ac12C)QLA	483.293	19453.1	72440.9	19465.1	483.293	0.034047	69545.7	0.995147	1.3014	1	24	SAHA
538.332	b5	K(ac12C)QLAT	584.34	12215.2	47697	12477.4	584.324	0.0494644	43894.3	0.999555	-27.7237	1	24	SAHA
538.332	b1	K(ac*)	176.138	41971.6	161404	41399.9	176.139	0.00781465	157817	0.996507	1.4796	1	24	SAHA
538.332	b2	K(ac*)Q	304.197	2.11068e+06	8.7178e+06	2.19276e+06	304.199	0.0176213	8.66137e+06	0.998	7.4283	1	24	SAHA
538.332	b3	K(ac*)QL	417.281	650832	2.58095e+06	652325	417.284	0.0283564	2.56841e+06	0.998389	7.0431	1	24	SAHA
538.332	b4	K(ac*)QLA	488.318	110309	431423	110236	488.316	0.0358218	429235	0.997997	-3.471	1	24	SAHA
538.332	b5	K(ac*)QLAT	589.366	116590	477827	121706	589.355	0.0479652	476547	0.998718	-18.6744	1	24	SAHA
538.332	y4	K(ac*)AAR	492.324	97781.4	384248	98245.3	492.326	0.0364522	382942	0.99856	4.4593	1	24	SAHA
538.332	y5	TK(ac*)AAR	593.372	277753	1.10164e+06	278432	593.375	0.0479779	1.09745e+06	0.998415	4.7914	1	24	SAHA
538.332	y6	ATK(ac*)AAR	664.409	635716	2.47752e+06	627489	664.413	0.0569336	2.4658e+06	0.998075	5.611	1	24	SAHA
538.332	y7	LATK(ac*)AAR	777.493	1.03003e+06	4.05235e+06	1.02182e+06	777.496	0.0722921	4.03334e+06	0.998137	3.2995	1	24	SAHA
538.332	y8	QLATK(ac*)AAR	905.552	157464	630370	160295	905.553	0.0903607	627953	0.998423	1.8222	1	24	SAHA
538.332	y4	K(ac12C)AAR	487.299	404005	1.64673e+06	415583	487.302	0.0357627	1.63771e+06	0.998413	7.0185	1	24	SAHA
538.332	y5	TK(ac12C)AAR	588.346	1.26955e+06	5.01532e+06	1.26375e+06	588.35	0.0475553	4.98903e+06	0.998144	6.3686	1	24	SAHA
538.332	y6	ATK(ac12C)AAR	659.384	2.56126e+06	1.03959e+07	2.61576e+06	659.387	0.0563327	1.03342e+07	0.998192	5.0717	1	24	SAHA
538.332	y7	LATK(ac12C)AAR	772.468	4347874	1.73635e+07	4.36852e+06	772.47	0.0715339	1.72611e+07	0.998134	3.3362	1	24	SAHA
538.332	y8	QLATK(ac12C)AAR	900.526	732024	2.84697e+06	720052	900.528	0.0901251	2.83596e+06	0.997953	2.0341	1	24	SAHA
539.336	b1	K(ac13C)	173.119									1	24	SAHA
539.336	b2	K(ac13C)Q	301.178	334217	1.37124e+06	347271	301.18	0.0173355	1.36502e+06	0.998186	7.7051	1	24	SAHA
539.336	b3	K(ac13C)QL	414.262	134784	534977	134530	414.262	0.0286193	529449	0.998234	-0.8462	1	24	SAHA
539.336	b4	K(ac13C)QLA	485.299	15916.1	65844.9	16341.1	485.299	0.0405066	60052	0.998879	-1.6292	1	24	SAHA
539.336	b5	K(ac13C)QLAT	586.347									1	24	SAHA
539.336	b1	K(ac*)	176.138									1	24	SAHA
539.336	b2	K(ac*)Q	304.197	1.74888e+06	7.18727e+06	1.80851e+06	304.199	0.0176287	7.14354e+06	0.998019	8.2137	1	24	SAHA
539.336	b3	K(ac*)QL	417.281	485030	1.93064e+06	487670	417.284	0.0283943	1.92138e+06	0.998449	7.9449	1	24	SAHA
539.336	b4	K(ac*)QLA	488.318	130486	501925	127905	488.311	0.0364293	497985	0.99756	-14.3715	1	24	SAHA
539.336	b5	K(ac*)QLAT	589.366	231448	959038	242526	589.354	0.0478855	953724	0.99869	-20.0579	1	24	SAHA
539.336	y4	K(ac*)AAR	492.324	72177.6	275622	72101.8	492.326	0.0357359	270245	0.997369	2.988	1	24	SAHA
539.336	y5	TK(ac*)AAR	593.372	196736	771815	196859	593.375	0.0479657	766892	0.998434	5.8181	1	24	SAHA
539.336	y6	ATK(ac*)AAR	664.409	445725	1.74607e+06	440699	664.412	0.0572495	1.73935e+06	0.998295	4.6104	1	24	SAHA
539.336	y7	LATK(ac*)AAR	777.493	729383	2.87033e+06	725597	777.497	0.0721933	2.85673e+06	0.998288	4.7986	1	24	SAHA
539.336	y8	QLATK(ac*)AAR	905.552	107250	423398	110371	905.557	0.0891433	418989	0.998713	5.4126	1	24	SAHA
539.336	y4	K(ac13C)AAR	489.305	318090	1.227e+06	312276	489.31	0.0359924	1.22278e+06	0.998001	8.767	1	24	SAHA
539.336	y5	TK(ac13C)AAR	590.353	994881	3.86423e+06	979296	590.358	0.0477433	3.84742e+06	0.998035	7.5023	1	24	SAHA
539.336	y6	ATK(ac13C)AAR	661.39	2.08084e+06	8.60744e+06	2.1673e+06	661.394	0.056482	8.5525e+06	0.998149	5.7178	1	24	SAHA
539.336	y7	LATK(ac13C)AAR	774.474	3.97517e+06	1.56003e+07	3.93338e+06	774.478	0.0718693	1.55236e+07	0.998094	4.8171	1	24	SAHA
539.336	y8	QLATK(ac13C)AAR	902.533	739229	2.98465e+06	748363	902.536	0.0901837	2.96844e+06	0.99803	3.7098	1	24	SAHA
536.823	b1	K(ac12C)	171.113	17036.9	66297.8	17331.8	171.112	0.00738063	65103.3	0.998377	-3.7164	2	0	control
536.823	b2	K(ac12C)Q	299.171	386975	1.53426e+06	386821	299.171	0.0172325	1.52626e+06	0.998183	-1.2828	2	0	control
536.823	b3	K(ac12C)QL	412.255	82922.4	322150	81554.7	412.255	0.0279085	320742	0.99806	-0.7468	2	0	control
536.823	b4	K(ac12C)QLA	483.293	4894.97	18111.4	4918.24	483.295	0.0387662	15658.7	0.998777	5.6198	2	0	control
536.823	b5	K(ac12C)QLAT	584.34									2	0	control
536.823	b1	K(ac13C)	173.119									2	0	control
536.823	b2	K(ac13C)Q	301.178	82674.6	326109	82497.4	301.175	0.0174476	324244	0.998338	-8.9131	2	0	control
536.823	b3	K(ac13C)QL	414.262	47372.6	185029	46534.2	414.254	0.0287301	183264	0.997883	-19.9651	2	0	control
536.823	b4	K(ac13C)QLA	485.299	10659.5	39651.8	10480	485.288	0.0353636	38189.2	0.996632	-23.4413	2	0	control
536.823	b5	K(ac13C)QLAT	586.347									2	0	control
536.823	y4	K(ac13C)AAR	489.305	38369.2	147628	37919.3	489.302	0.0361195	146413	0.998036	-7.7397	2	0	control
536.823	y5	TK(ac13C)AAR	590.353	144730	557548	141870	590.35	0.0477539	555797	0.997943	-5.7807	2	0	control
536.823	y6	ATK(ac13C)AAR	661.39	361777	1.46132e+06	366458	661.386	0.0566034	1.45383e+06	0.998143	-6.7954	2	0	control
536.823	y7	LATK(ac13C)AAR	774.474	864366	3.35707e+06	848373	774.469	0.0719126	3.34318e+06	0.997824	-7.1585	2	0	control
536.823	y8	QLATK(ac13C)AAR	902.533	194603	804218	202455	902.524	0.0902988	799343	0.998251	-9.9811	2	0	control
536.823	y4	K(ac12C)AAR	487.299	51421.9	203269	52026.5	487.298	0.0356659	202363	0.998568	-2.4573	2	0	control
536.823	y5	TK(ac12C)AAR	588.346	107257	425932	107815	588.345	0.047388	423727	0.998408	-2.3957	2	0	control
536.823	y6	ATK(ac12C)AAR	659.384	179037	712697	180395	659.381	0.0561517	709170	0.998319	-4.3347	2	0	control
536.823	y7	LATK(ac12C)AAR	772.468	169842	682312	172323	772.464	0.0713596	678596	0.998337	-5.1317	2	0	control
536.823	y8	QLATK(ac12C)AAR	900.526	14734.7	54222.6	14458.5	900.521	0.0881007	53363.3	0.995695	-5.647	2	0	control
538.332	b1	K(ac12C)	171.113	5688.24	23522	5775.89	171.11	0.00820525	22389.1	0.998148	-14.5043	2	0	control
538.332	b2	K(ac12C)Q	299.171	187797	742581	187892	299.171	0.0172008	739004	0.998327	-1.5331	2	0	control
538.332	b3	K(ac12C)QL	412.255	68260.4	262105	67021.9	412.255	0.027684	261117	0.998045	-1.875	2	0	control
538.332	b4	K(ac12C)QLA	483.293	6572.11	26338.6	6866.7	483.284	0.0374021	24266.6	0.999276	-17.0069	2	0	control
538.332	b5	K(ac12C)QLAT	584.34	4600.3	16808.3	4785.19	584.348	0.0484746	14584	0.999549	13.4377	2	0	control
538.332	b1	K(ac*)	176.138	20794.9	79971.1	20613.7	176.137	0.00774148	79230.4	0.997303	-6.1682	2	0	control
538.332	b2	K(ac*)Q	304.197	1.12343e+06	4.62686e+06	1.16386e+06	304.196	0.0176493	4.59579e+06	0.998153	-1.8936	2	0	control
538.332	b3	K(ac*)QL	417.281	355542	1.39524e+06	352425	417.28	0.0283919	1.38871e+06	0.998201	-2.1362	2	0	control
538.332	b4	K(ac*)QLA	488.318	44267	172169	44573.8	488.315	0.035473	171475	0.99865	-6.9527	2	0	control
538.332	b5	K(ac*)QLAT	589.366	26089.3	106393	27175.1	589.35	0.0480284	105363	0.998406	-26.9461	2	0	control
538.332	y4	K(ac*)AAR	492.324	39299.7	152677	39102.2	492.322	0.0363462	152091	0.99849	-4.2208	2	0	control
538.332	y5	TK(ac*)AAR	593.372	115440	461334	117131	593.369	0.0478397	458951	0.998402	-4.1182	2	0	control
538.332	y6	ATK(ac*)AAR	664.409	242302	955693	241795	664.406	0.0569322	950898	0.998276	-5.0085	2	0	control
538.332	y7	LATK(ac*)AAR	777.493	408757	1.59589e+06	403033	777.488	0.0722186	1.58853e+06	0.997886	-5.9583	2	0	control
538.332	y8	QLATK(ac*)AAR	905.552	62816.4	247045	63002.2	905.543	0.0906669	245388	0.998097	-9.3642	2	0	control
538.332	y4	K(ac12C)AAR	487.299	231044	931164	233844	487.298	0.0358075	926992	0.998316	-2.1166	2	0	control
538.332	y5	TK(ac12C)AAR	588.346	701336	2.80581e+06	706329	588.345	0.0475099	2.78922e+06	0.998163	-3.1891	2	0	control
538.332	y6	ATK(ac12C)AAR	659.384	1.47059e+06	5.8888e+06	1.48194e+06	659.381	0.0563753	5.85649e+06	0.998133	-4.3042	2	0	control
538.332	y7	LATK(ac12C)AAR	772.468	2.44683e+06	9.88826e+06	2.48777e+06	772.463	0.0714345	9.82537e+06	0.998097	-6.0817	2	0	control
538.332	y8	QLATK(ac12C)AAR	900.526	420197	1.62454e+06	411934	900.519	0.0900845	1.61898e+06	0.997693	-7.6868	2	0	control
539.336	b1	K(ac13C)	173.119									2	0	control
539.336	b2	K(ac13C)Q	301.178	37930.3	148292	37377.6	301.174	0.017707	147511	0.998402	-13.4779	2	0	control
539.336	b3	K(ac13C)QL	414.262	34026.1	140610	34926.8	414.244	0.0291009	139055	0.998236	-42.7691	2	0	control
539.336	b4	K(ac13C)QLA	485.299	7342.48	24164.1	7507.34	485.279	0.0280286	22445.1	0.949349	-42.6545	2	0	control
539.336	b5	K(ac13C)QLAT	586.347									2	0	control
539.336	b1	K(ac*)	176.138									2	0	control
539.336	b2	K(ac*)Q	304.197	627121	2.60039e+06	654049	304.197	0.0176395	2.58317e+06	0.998072	-0.8548	2	0	control
539.336	b3	K(ac*)QL	417.281	154820	609511	153799	417.28	0.0284246	606478	0.99823	-1.2507	2	0	control
539.336	b4	K(ac*)QLA	488.318	121939	480860	121128	488.302	0.0361244	478888	0.998448	-32.2087	2	0	control
539.336	b5	K(ac*)QLAT	589.366	286553	1.16743e+06	293804	589.348	0.047801	1.15969e+06	0.998423	-30.0406	2	0	control
539.336	y4	K(ac*)AAR	492.324	18388.3	68478.5	18055.4	492.318	0.0356545	68116.7	0.997195	-11.8561	2	0	control
539.336	y5	TK(ac*)AAR	593.372	35270.4	138575	35634.7	593.37	0.0482491	137514	0.998199	-2.5822	2	0	control
539.336	y6	ATK(ac*)AAR	664.409	56680.3	219026	56236.4	664.407	0.0567573	218079	0.998396	-2.2874	2	0	control
539.336	y7	LATK(ac*)AAR	777.493	52796.4	202153	52149.2	777.49	0.0716597	200222	0.998013	-4.4907	2	0	control
539.336	y8	QLATK(ac*)AAR	905.552	6164.03	24745.3	6207.76	905.539	0.101881	22528.1	0.999803	-13.9821	2	0	control
539.336	y4	K(ac13C)AAR	489.305	74119.1	284254	72659.7	489.305	0.0362577	281795	0.997619	0.1386	2	0	control
539.336	y5	TK(ac13C)AAR	590.353	251638	970520	246492	590.35	0.0478079	967263	0.997802	-4.5872	2	0	control
539.336	y6	ATK(ac13C)AAR	661.39	604499	2.45258e+06	614607	661.386	0.0565439	2.43916e+06	0.998058	-5.6964	2	0	control
539.336	y7	LATK(ac13C)AAR	774.474	1.42434e+06	5.53838e+06	1.39892e+06	774.469	0.0718989	5.51452e+06	0.997823	-6.4161	2	0	control
539.336	y8	QLATK(ac13C)AAR	902.533	300953	1.2372e+06	311036	902.526	0.0901953	1.22887e+06	0.998069	-8.1842	2	0	control
536.823	b1	K(ac12C)	171.113	8197.51	32952.9	8626.32	171.111	0.00716346	32024.7	0.994206	-7.7018	2	0	MS-275
536.823	b2	K(ac12C)Q	299.171	170669	668331	169505	299.172	0.0172226	662397	0.997791	0.8468	2	0	MS-275
536.823	b3	K(ac12C)QL	412.255	37340.5	142596	36740.6	412.255	0.0277299	142036	0.998039	-0.3031	2	0	MS-275
536.823	b4	K(ac12C)QLA	483.293	3843.99	13684.2	3888.77	483.292	0.0360809	11955.7	0.999103	-1.3874	2	0	MS-275
536.823	b5	K(ac12C)QLAT	584.34									2	0	MS-275
536.823	b1	K(ac13C)	173.119									2	0	MS-275
536.823	b2	K(ac13C)Q	301.178	39306.8	156258	39439.3	301.176	0.0176978	155842	0.998233	-7.1465	2	0	MS-275
536.823	b3	K(ac13C)QL	414.262	25147	97732.4	24682.6	414.255	0.0286476	96866.6	0.99793	-17.7973	2	0	MS-275
536.823	b4	K(ac13C)QLA	485.299	3843.99	13545.7	3864.05	485.288	0.0358658	11864.2	0.999398	-24.2294	2	0	MS-275
536.823	b5	K(ac13C)QLAT	586.347									2	0	MS-275
536.823	y4	K(ac13C)AAR	489.305	15309.3	58786.6	15186.3	489.301	0.0358481	57591.8	0.995542	-9.3728	2	0	MS-275
536.823	y5	TK(ac13C)AAR	590.353	63631.7	244159	62375.8	590.351	0.0479144	243077	0.99765	-3.3205	2	0	MS-275
536.823	y6	ATK(ac13C)AAR	661.39	170578	697234	175211	661.388	0.0564903	693751	0.998196	-2.6292	2	0	MS-275
536.823	y7	LATK(ac13C)AAR	774.474	421650	1.64354e+06	415419	774.472	0.0717571	1.6357e+06	0.997973	-3.3161	2	0	MS-275
536.823	y8	QLATK(ac13C)AAR	902.533	89311.8	361675	91635.1	902.528	0.0900854	360224	0.998469	-5.5294	2	0	MS-275
536.823	y4	K(ac12C)AAR	487.299	23515.1	91423.7	23686	487.297	0.035501	90722.9	0.998111	-4.0136	2	0	MS-275
536.823	y5	TK(ac12C)AAR	588.346	47861.9	186284	47676.2	588.347	0.0469994	184693	0.996956	1.6539	2	0	MS-275
536.823	y6	ATK(ac12C)AAR	659.384	81131.1	327881	83085.5	659.384	0.0562454	326450	0.998614	0.6433	2	0	MS-275
536.823	y7	LATK(ac12C)AAR	772.468	83265.2	330707	84088.2	772.465	0.0711502	329182	0.998473	-3.4937	2	0	MS-275
536.823	y8	QLATK(ac12C)AAR	900.526	6420.27	26725.5	6459.53	900.527	0.100748	25356.3	0.997582	1.1004	2	0	MS-275
538.332	b1	K(ac12C)	171.113	6796.38	25860.9	6917.99	171.113	0.00682954	25094.5	0.983335	-0.8714	2	0	MS-275
538.332	b2	K(ac12C)Q	299.171	221328	871968	220110	299.172	0.017234	867916	0.99811	0.3857	2	0	MS-275
538.332	b3	K(ac12C)QL	412.255	71388.5	273225	70214.3	412.255	0.0276245	272366	0.998198	-0.5905	2	0	MS-275
538.332	b4	K(ac12C)QLA	483.293	9921.35	38814.3	10062	483.289	0.0361313	37236.1	0.994349	-7.4663	2	0	MS-275
538.332	b5	K(ac12C)QLAT	584.34	8524.19	31600	8673.88	584.326	0.0438253	30082.3	0.985251	-24.7346	2	0	MS-275
538.332	b1	K(ac*)	176.138	26145.4	98445.6	25680.4	176.138	0.00766823	97657.2	0.997365	-2.8769	2	0	MS-275
538.332	b2	K(ac*)Q	304.197	1.21633e+06	5.06775e+06	1.27389e+06	304.197	0.0176448	5.03583e+06	0.997971	-0.0102	2	0	MS-275
538.332	b3	K(ac*)QL	417.281	381541	1.50446e+06	380188	417.281	0.0283615	1.49691e+06	0.998214	0.0566	2	0	MS-275
538.332	b4	K(ac*)QLA	488.318	45347.3	179902	45810.1	488.315	0.035964	179048	0.998659	-6.0186	2	0	MS-275
538.332	b5	K(ac*)QLAT	589.366	27473.3	112568	28092.3	589.354	0.0492175	112343	0.998553	-19.6747	2	0	MS-275
538.332	y4	K(ac*)AAR	492.324	40124.5	155860	40105.9	492.323	0.0361731	154381	0.997993	-2.807	2	0	MS-275
538.332	y5	TK(ac*)AAR	593.372	118472	469595	119061	593.371	0.0480157	467575	0.998503	-1.0379	2	0	MS-275
538.332	y6	ATK(ac*)AAR	664.409	260477	1.02163e+06	258146	664.408	0.0569789	1.01644e+06	0.998093	-1.8208	2	0	MS-275
538.332	y7	LATK(ac*)AAR	777.493	437960	1.71954e+06	433768	777.491	0.0722618	1.71126e+06	0.998127	-2.8275	2	0	MS-275
538.332	y8	QLATK(ac*)AAR	905.552	70528.5	282595	71666	905.548	0.0900329	280882	0.998112	-4.043	2	0	MS-275
538.332	y4	K(ac12C)AAR	487.299	244926	998157	250656	487.299	0.0357105	993002	0.998153	0.727	2	0	MS-275
538.332	y5	TK(ac12C)AAR	588.346	769190	3.05566e+06	769218	588.346	0.0475832	3.03964e+06	0.998192	-0.5686	2	0	MS-275
538.332	y6	ATK(ac12C)AAR	659.384	1555628	6.2742e+06	1.57893e+06	659.382	0.0563379	6.23717e+06	0.998199	-1.8191	2	0	MS-275
538.332	y7	LATK(ac12C)AAR	772.468	2.5666e+06	1.0291e+07	2.58845e+06	772.465	0.0714962	1.02299e+07	0.998151	-3.1646	2	0	MS-275
538.332	y8	QLATK(ac12C)AAR	900.526	418167	1.62477e+06	410946	900.522	0.0901383	1.61819e+06	0.997975	-4.1002	2	0	MS-275
539.336	b1	K(ac13C)	173.119									2	0	MS-275
539.336	b2	K(ac13C)Q	301.178	13108.5	48981.8	12898.8	301.174	0.0171983	48089.7	0.995139	-12.9603	2	0	MS-275
539.336	b3	K(ac13C)QL	414.262	13568.1	54895.1	13493.3	414.243	0.0281189	54246	0.985453	-46.0521	2	0	MS-275
539.336	b4	K(ac13C)QLA	485.299									2	0	MS-275
539.336	b5	K(ac13C)QLAT	586.347									2	0	MS-275
539.336	b1	K(ac*)	176.138									2	0	MS-275
539.336	b2	K(ac*)Q	304.197	228109	934089	235642	304.196	0.0176452	928502	0.998354	-2.1582	2	0	MS-275
539.336	b3	K(ac*)QL	417.281	52986.6	206283	52637	417.28	0.0280027	204959	0.99786	-1.2891	2	0	MS-275
539.336	b4	K(ac*)QLA	488.318	41646.8	161534	41517.9	488.302	0.0357862	160601	0.998676	-33.1702	2	0	MS-275
539.336	b5	K(ac*)QLAT	589.366	109485	443503	112057	589.348	0.047749	440850	0.998684	-30.3523	2	0	MS-275
539.336	y4	K(ac*)AAR	492.324	6455.71	24904.8	6631.94	492.309	0.0372818	23016.7	0.999481	-31.5005	2	0	MS-275
539.336	y5	TK(ac*)AAR	593.372	12063.4	45935.8	12219	593.371	0.0470049	45261.8	0.997549	-2.0076	2	0	MS-275
539.336	y6	ATK(ac*)AAR	664.409	18062.4	68573.7	17932.2	664.408	0.0566233	67382	0.997521	-1.9263	2	0	MS-275
539.336	y7	LATK(ac*)AAR	777.493	18591.9	71161.5	18462.2	777.492	0.0718938	69814.9	0.997109	-0.934	2	0	MS-275
539.336	y8	QLATK(ac*)AAR	905.552									2	0	MS-275
539.336	y4	K(ac13C)AAR	489.305	29208	114135	28702.9	489.306	0.0369624	113209	0.997896	1.9601	2	0	MS-275
539.336	y5	TK(ac13C)AAR	590.353	83671.2	320760	81987.4	590.351	0.0477631	320153	0.997845	-3.5294	2	0	MS-275
539.336	y6	ATK(ac13C)AAR	661.39	229162	925613	232475	661.386	0.056482	920637	0.998106	-6.1013	2	0	MS-275
539.336	y7	LATK(ac13C)AAR	774.474	556432	2.16423e+06	547028	774.47	0.0718742	2.15498e+06	0.997972	-5.2166	2	0	MS-275
539.336	y8	QLATK(ac13C)AAR	902.533	110947	454100	114483	902.526	0.0900344	451165	0.998166	-7.4352	2	0	MS-275
536.823	b1	K(ac12C)	171.113	11454.2	44868.5	11497	171.113	0.00752309	43888.8	0.99772	-1.0007	2	0	SAHA
536.823	b2	K(ac12C)Q	299.171	346035	1.3601e+06	344546	299.171	0.0172284	1.34689e+06	0.997904	0.0944	2	0	SAHA
536.823	b3	K(ac12C)QL	412.255	80046.7	309408	78842	412.256	0.0278154	308446	0.998317	0.3348	2	0	SAHA
536.823	b4	K(ac12C)QLA	483.293	8636.29	32201.7	8516.27	483.299	0.0346139	30821.9	0.996643	12.9305	2	0	SAHA
536.823	b5	K(ac12C)QLAT	584.34									2	0	SAHA
536.823	b1	K(ac13C)	173.119									2	0	SAHA
536.823	b2	K(ac13C)Q	301.178	68476.3	273153	69252.3	301.176	0.0174914	271744	0.998581	-5.9319	2	0	SAHA
536.823	b3	K(ac13C)QL	414.262	51197.2	200445	50269.8	414.254	0.0288645	198651	0.997966	-18.8804	2	0	SAHA
536.823	b4	K(ac13C)QLA	485.299	6624.92	20782.7	6128.84	485.307	0.0285303	19861.1	0.896799	16.0984	2	0	SAHA
536.823	b5	K(ac13C)QLAT	586.347									2	0	SAHA
536.823	y4	K(ac13C)AAR	489.305	31911.1	121095	31381.6	489.303	0.035828	120191	0.997771	-4.4228	2	0	SAHA
536.823	y5	TK(ac13C)AAR	590.353	125750	483101	123208	590.35	0.0476614	481470	0.997821	-4.6779	2	0	SAHA
536.823	y6	ATK(ac13C)AAR	661.39	334174	1.36188e+06	341879	661.388	0.0564946	1.35483e+06	0.99816	-3.6331	2	0	SAHA
536.823	y7	LATK(ac13C)AAR	774.474	820680	3.19561e+06	807382	774.471	0.0718722	3.1816e+06	0.997982	-4.4246	2	0	SAHA
536.823	y8	QLATK(ac13C)AAR	902.533	171372	700584	176509	902.527	0.0903303	696770	0.998414	-6.8924	2	0	SAHA
536.823	y4	K(ac12C)AAR	487.299	48245.8	191144	49322.4	487.299	0.0353659	190284	0.998795	0.3298	2	0	SAHA
536.823	y5	TK(ac12C)AAR	588.346	102963	405503	102941	588.346	0.0475822	404237	0.998632	-0.2613	2	0	SAHA
536.823	y6	ATK(ac12C)AAR	659.384	167516	673041	170506	659.383	0.0559716	668919	0.998214	-0.9828	2	0	SAHA
536.823	y7	LATK(ac12C)AAR	772.468	157126	628011	158544	772.465	0.0715853	625256	0.998425	-2.962	2	0	SAHA
536.823	y8	QLATK(ac12C)AAR	900.526	12432.8	46534.6	12443.9	900.533	0.087866	45984.8	0.996678	7.7063	2	0	SAHA
538.332	b1	K(ac12C)	171.113	11475.6	44390.1	11532.7	171.113	0.00741006	43465.1	0.9971	-1.1978	2	0	SAHA
538.332	b2	K(ac12C)Q	299.171	382206	1.50378e+06	379312	299.172	0.0172489	1.49642e+06	0.998138	1.0212	2	0	SAHA
538.332	b3	K(ac12C)QL	412.255	118129	457264	116440	412.256	0.0278125	455809	0.998302	0.6197	2	0	SAHA
538.332	b4	K(ac12C)QLA	483.293	13633.8	50556.9	13685.4	483.29	0.0336262	49728.1	0.996325	-5.4375	2	0	SAHA
538.332	b5	K(ac12C)QLAT	584.34	4762.11	18159.9	4844.28	584.341	0.0549153	15567	0.992679	1.8651	2	0	SAHA
538.332	b1	K(ac*)	176.138	31463.4	123083	30905.2	176.138	0.00788197	122478	0.996419	-2.4964	2	0	SAHA
538.332	b2	K(ac*)Q	304.197	1.67498e+06	6.99059e+06	1.75743e+06	304.197	0.017634	6.94499e+06	0.99798	0.5739	2	0	SAHA
538.332	b3	K(ac*)QL	417.281	522476	2.07008e+06	522097	417.281	0.0283753	2.05899e+06	0.998208	1.0355	2	0	SAHA
538.332	b4	K(ac*)QLA	488.318	54451.2	215057	54958.2	488.315	0.0359152	214163	0.99865	-6.2041	2	0	SAHA
538.332	b5	K(ac*)QLAT	589.366	39305.5	158146	40387	589.354	0.0480034	157701	0.998818	-20.1676	2	0	SAHA
538.332	y4	K(ac*)AAR	492.324	73265.2	288182	73376.1	492.323	0.0364212	286722	0.998552	-1.6059	2	0	SAHA
538.332	y5	TK(ac*)AAR	593.372	205539	813765	206016	593.372	0.047959	809618	0.998264	0.0168	2	0	SAHA
538.332	y6	ATK(ac*)AAR	664.409	417496	1.64155e+06	413779	664.408	0.0570935	1.63315e+06	0.998097	-1.7144	2	0	SAHA
538.332	y7	LATK(ac*)AAR	777.493	673307	2.64475e+06	667125	777.491	0.0722351	2.63193e+06	0.998069	-2.5538	2	0	SAHA
538.332	y8	QLATK(ac*)AAR	905.552	107123	428544	108534	905.547	0.0907084	427191	0.998506	-4.8728	2	0	SAHA
538.332	y4	K(ac12C)AAR	487.299	338765	1.38274e+06	346493	487.299	0.0357551	1.37523e+06	0.998078	0.6535	2	0	SAHA
538.332	y5	TK(ac12C)AAR	588.346	982011	3.89354e+06	980889	588.346	0.0475263	3.87223e+06	0.998144	-0.0601	2	0	SAHA
538.332	y6	ATK(ac12C)AAR	659.384	2.03122e+06	8.21446e+06	2.06661e+06	659.383	0.0563382	8.16595e+06	0.998182	-1.0639	2	0	SAHA
538.332	y7	LATK(ac12C)AAR	772.468	3.29878e+06	1.3214e+07	3.32427e+06	772.465	0.0714843	1.31347e+07	0.998132	-2.8186	2	0	SAHA
538.332	y8	QLATK(ac12C)AAR	900.526	550488	2.14064e+06	540929	900.522	0.0902104	2.13219e+06	0.997946	-4.1498	2	0	SAHA
539.336	b1	K(ac13C)	173.119									2	0	SAHA
539.336	b2	K(ac13C)Q	301.178	19940.8	74688.2	19849.2	301.175	0.017004	73476.5	0.997825	-9.3364	2	0	SAHA
539.336	b3	K(ac13C)QL	414.262	12823.9	52362.2	13346.2	414.245	0.0282556	51226.6	0.996429	-41.3965	2	0	SAHA
539.336	b4	K(ac13C)QLA	485.299									2	0	SAHA
539.336	b5	K(ac13C)QLAT	586.347									2	0	SAHA
539.336	b1	K(ac*)	176.138									2	0	SAHA
539.336	b2	K(ac*)Q	304.197	329164	1.36478e+06	343799	304.197	0.0176169	1.35604e+06	0.998087	-0.3643	2	0	SAHA
539.336	b3	K(ac*)QL	417.281	74953.5	291849	74515	417.281	0.0283275	290328	0.998274	-0.7111	2	0	SAHA
539.336	b4	K(ac*)QLA	488.318	55993.2	220667	55376.3	488.303	0.0365723	219866	0.998209	-30.0883	2	0	SAHA
539.336	b5	K(ac*)QLAT	589.366	156066	640083	161320	589.349	0.0477583	636273	0.998428	-27.7109	2	0	SAHA
539.336	y4	K(ac*)AAR	492.324	12507.3	45154.6	12383.1	492.321	0.0347553	43724.6	0.99586	-7.033	2	0	SAHA
539.336	y5	TK(ac*)AAR	593.372	21243.5	82902.4	21374.4	593.372	0.0483269	81299.7	0.997818	-0.5672	2	0	SAHA
539.336	y6	ATK(ac*)AAR	664.409	37998.5	145370	37640	664.409	0.0566518	144291	0.997863	-0.515	2	0	SAHA
539.336	y7	LATK(ac*)AAR	777.493	35726.7	136476	35424.2	777.491	0.0712751	135273	0.9982	-2.2864	2	0	SAHA
539.336	y8	QLATK(ac*)AAR	905.552									2	0	SAHA
539.336	y4	K(ac13C)AAR	489.305	38252.6	143872	37509.4	489.305	0.0356621	142872	0.997313	-0.8209	2	0	SAHA
539.336	y5	TK(ac13C)AAR	590.353	129062	495534	126499	590.352	0.0477595	494451	0.998002	-2.4719	2	0	SAHA
539.336	y6	ATK(ac13C)AAR	661.39	328825	1.33836e+06	335982	661.388	0.0565029	1.33136e+06	0.998163	-3.9953	2	0	SAHA
539.336	y7	LATK(ac13C)AAR	774.474	795570	3.09474e+06	782096	774.47	0.0718823	3.0817e+06	0.997958	-5.1447	2	0	SAHA
539.336	y8	QLATK(ac13C)AAR	902.533	175281	715909	180632	902.527	0.0901847	711892	0.998384	-7.0707	2	0	SAHA
536.823	b1	K(ac12C)	171.113	4453.95	16962.3	4584.83	171.112	0.0075367	15751.8	0.998304	-3.2123	2	0.5	control
536.823	b2	K(ac12C)Q	299.171	134775	533386	134961	299.171	0.0171864	530805	0.99811	-1.2606	2	0.5	control
536.823	b3	K(ac12C)QL	412.255	31840.3	120816	31299.4	412.255	0.0276124	119671	0.997804	-0.8394	2	0.5	control
536.823	b4	K(ac12C)QLA	483.293									2	0.5	control
536.823	b5	K(ac12C)QLAT	584.34									2	0.5	control
536.823	b1	K(ac13C)	173.119									2	0.5	control
536.823	b2	K(ac13C)Q	301.178	69669.8	279909	71194.5	301.177	0.0172887	278446	0.998286	-3.5998	2	0.5	control
536.823	b3	K(ac13C)QL	414.262	29450.1	114217	28894.7	414.256	0.0286025	113259	0.997817	-15.4789	2	0.5	control
536.823	b4	K(ac13C)QLA	485.299	3585.28	13171.2	3744.27	485.298	0.0373669	11409	0.99847	-2.9302	2	0.5	control
536.823	b5	K(ac13C)QLAT	586.347									2	0.5	control
536.823	y4	K(ac13C)AAR	489.305	16335.8	64154.5	16101.4	489.303	0.0352178	62605.5	0.973684	-5.2405	2	0.5	control
536.823	y5	TK(ac13C)AAR	590.353	62684.3	240805	61412.3	590.351	0.0472694	238993	0.996514	-4.0528	2	0.5	control
536.823	y6	ATK(ac13C)AAR	661.39	138086	558100	140655	661.387	0.0565057	555833	0.998462	-4.8792	2	0.5	control
536.823	y7	LATK(ac13C)AAR	774.474	287467	1.11378e+06	282275	774.469	0.0717895	1.1095e+06	0.997929	-6.3394	2	0.5	control
536.823	y8	QLATK(ac13C)AAR	902.533	54092.5	219293	56151.1	902.525	0.0894004	217993	0.998414	-8.8773	2	0.5	control
536.823	y4	K(ac12C)AAR	487.299	19860.1	76675.4	20142.7	487.298	0.0351512	75313.6	0.998187	-1.3858	2	0.5	control
536.823	y5	TK(ac12C)AAR	588.346	51675.3	202078	52073.3	588.345	0.0470385	201176	0.998648	-2.7599	2	0.5	control
536.823	y6	ATK(ac12C)AAR	659.384	111850	444750	112765	659.381	0.056151	442646	0.998435	-3.828	2	0.5	control
536.823	y7	LATK(ac12C)AAR	772.468	148554	597470	150903	772.464	0.0713597	594216	0.998351	-5.2241	2	0.5	control
536.823	y8	QLATK(ac12C)AAR	900.526	25914.5	98009.8	25473	900.523	0.088663	97095.6	0.997723	-3.864	2	0.5	control
538.332	b1	K(ac12C)	171.113	9691.73	39775	9912.71	171.113	0.00803064	37870.5	0.999078	-1.74	2	0.5	control
538.332	b2	K(ac12C)Q	299.171	322316	1.27169e+06	322601	299.171	0.0171836	1.26613e+06	0.998359	-1.2414	2	0.5	control
538.332	b3	K(ac12C)QL	412.255	106637	404212	104598	412.254	0.0275699	402110	0.997796	-2.223	2	0.5	control
538.332	b4	K(ac12C)QLA	483.293	16001	56961.5	15991.9	483.292	0.032379	54680.3	0.995224	-1.4752	2	0.5	control
538.332	b5	K(ac12C)QLAT	584.34	7826.32	30757.6	7847.64	584.328	0.0587382	26176.8	0.99946	-20.1652	2	0.5	control
538.332	b1	K(ac*)	176.138	36124.7	143374	36148.5	176.137	0.00776989	141218	0.992762	-8.0548	2	0.5	control
538.332	b2	K(ac*)Q	304.197	1.84966e+06	7.65396e+06	1.92455e+06	304.197	0.0176438	7.60333e+06	0.998052	-0.8373	2	0.5	control
538.332	b3	K(ac*)QL	417.281	605795	2.37963e+06	601713	417.281	0.0283808	2.36868e+06	0.998267	-0.9244	2	0.5	control
538.332	b4	K(ac*)QLA	488.318	87254.7	341890	87112.1	488.313	0.0361152	340598	0.998452	-9.59	2	0.5	control
538.332	b5	K(ac*)QLAT	589.366	69015.6	283342	72377.9	589.351	0.0477648	282206	0.998905	-24.5495	2	0.5	control
538.332	y4	K(ac*)AAR	492.324	61907.9	237570	61820.5	492.323	0.0358302	235411	0.998207	-2.3385	2	0.5	control
538.332	y5	TK(ac*)AAR	593.372	175598	695955	176428	593.372	0.0478975	692319	0.998171	-0.5693	2	0.5	control
538.332	y6	ATK(ac*)AAR	664.409	394006	1.54399e+06	391140	664.407	0.0568322	1.53595e+06	0.998127	-2.4037	2	0.5	control
538.332	y7	LATK(ac*)AAR	777.493	691678	2.70278e+06	682989	777.49	0.0721617	2.68993e+06	0.998013	-4.4748	2	0.5	control
538.332	y8	QLATK(ac*)AAR	905.552	102875	402512	103863	905.546	0.0896178	400445	0.998494	-6.2706	2	0.5	control
538.332	y4	K(ac12C)AAR	487.299	362048	1.46368e+06	367681	487.298	0.0358167	1.45694e+06	0.998371	-0.9625	2	0.5	control
538.332	y5	TK(ac12C)AAR	588.346	1.08716e+06	4.32926e+06	1.09014e+06	588.346	0.0474949	4.30401e+06	0.998111	-1.3343	2	0.5	control
538.332	y6	ATK(ac12C)AAR	659.384	2.36624e+06	9.51141e+06	2.39386e+06	659.382	0.0563504	9.45668e+06	0.998196	-2.6329	2	0.5	control
538.332	y7	LATK(ac12C)AAR	772.468	4.05237e+06	1.63001e+07	4.10021e+06	772.464	0.0714659	1.62002e+07	0.998138	-4.1108	2	0.5	control
538.332	y8	QLATK(ac12C)AAR	900.526	709226	2.75115e+06	696245	900.521	0.0900989	2.74009e+06	0.997855	-5.1742	2	0.5	control
539.336	b1	K(ac13C)	173.119									2	0.5	control
539.336	b2	K(ac13C)Q	301.178	18974.1	75216.2	19446.2	301.177	0.017396	73811.2	0.997543	-2.605	2	0.5	control
539.336	b3	K(ac13C)QL	414.262	9164.13	36476	9493.9	414.245	0.0278503	35544.6	0.997345	-42.3787	2	0.5	control
539.336	b4	K(ac13C)QLA	485.299	3822.45	14453.2	3905.05	485.296	0.0406468	12421.6	0.99579	-7.3718	2	0.5	control
539.336	b5	K(ac13C)QLAT	586.347									2	0.5	control
539.336	b1	K(ac*)	176.138									2	0.5	control
539.336	b2	K(ac*)Q	304.197	245381	1.02042e+06	257094	304.197	0.0176324	1.01432e+06	0.998123	0.2158	2	0.5	control
539.336	b3	K(ac*)QL	417.281	65799.6	256043	65383.1	417.281	0.0282512	255167	0.998498	-1.1583	2	0.5	control
539.336	b4	K(ac*)QLA	488.318	32773	125568	32320.7	488.304	0.0360446	124612	0.998098	-28.24	2	0.5	control
539.336	b5	K(ac*)QLAT	589.366	78081.3	320909	81204.3	589.35	0.0477455	319403	0.998598	-26.2633	2	0.5	control
539.336	y4	K(ac*)AAR	492.324	6908.79	26966	7001.58	492.323	0.0387839	24748.1	0.999684	-2.7018	2	0.5	control
539.336	y5	TK(ac*)AAR	593.372	13296.1	50879.6	13636.1	593.369	0.0464308	50101.4	0.99863	-5.0645	2	0.5	control
539.336	y6	ATK(ac*)AAR	664.409	30351.8	116070	30110.8	664.408	0.0564584	115117	0.998059	-1.7878	2	0.5	control
539.336	y7	LATK(ac*)AAR	777.493	44929.3	171788	44519.4	777.491	0.0711279	170000	0.997805	-3.0535	2	0.5	control
539.336	y8	QLATK(ac*)AAR	905.552	5258.02	19015	5306.24	905.538	0.0951646	16526	0.999861	-14.5822	2	0.5	control
539.336	y4	K(ac13C)AAR	489.305	38626.8	147054	37870	489.307	0.0360397	145885	0.9968	2.5352	2	0.5	control
539.336	y5	TK(ac13C)AAR	590.353	118217	455776	115974	590.352	0.0480197	453418	0.997943	-1.0607	2	0.5	control
539.336	y6	ATK(ac13C)AAR	661.39	279630	1.1482e+06	288117	661.389	0.0564498	1.14212e+06	0.998055	-1.7012	2	0.5	control
539.336	y7	LATK(ac13C)AAR	774.474	603797	2.35585e+06	595329	774.472	0.0718221	2.34524e+06	0.998055	-2.5462	2	0.5	control
539.336	y8	QLATK(ac13C)AAR	902.533	105587	424315	107560	902.53	0.0900225	422446	0.998588	-3.3515	2	0.5	control
536.823	b1	K(ac12C)	171.113	4275.71	17283.7	4326.83	171.113	0.00840545	15766.5	0.998749	-0.2962	2	0.5	MS-275
536.823	b2	K(ac12C)Q	299.171	192086	753907	190915	299.172	0.0172272	746848	0.997737	0.8499	2	0.5	MS-275
536.823	b3	K(ac12C)QL	412.255	44582	169940	43847.5	412.255	0.0277593	168506	0.997792	-0.8956	2	0.5	MS-275
536.823	b4	K(ac12C)QLA	483.293	3500.7	12938.5	3556.35	483.291	0.0382034	11196.3	0.998828	-3.2707	2	0.5	MS-275
536.823	b5	K(ac12C)QLAT	584.34									2	0.5	MS-275
536.823	b1	K(ac13C)	173.119	3263.09	11381.4	3357.51	173.119	0.0073845	9996.41	0.99717	-0.5633	2	0.5	MS-275
536.823	b2	K(ac13C)Q	301.178	76862.8	314155	79216.6	301.178	0.0173838	312416	0.997906	-1.9277	2	0.5	MS-275
536.823	b3	K(ac13C)QL	414.262	34699.7	137030	34524.8	414.259	0.0286282	136718	0.998384	-6.8835	2	0.5	MS-275
536.823	b4	K(ac13C)QLA	485.299									2	0.5	MS-275
536.823	b5	K(ac13C)QLAT	586.347									2	0.5	MS-275
536.823	y4	K(ac13C)AAR	489.305	24677	92362.1	24175.4	489.306	0.0355633	90303.8	0.994955	0.9087	2	0.5	MS-275
536.823	y5	TK(ac13C)AAR	590.353	76752.7	294498	75409.5	590.354	0.0475473	293661	0.99808	0.7167	2	0.5	MS-275
536.823	y6	ATK(ac13C)AAR	661.39	193374	794856	199663	661.389	0.056525	791218	0.998246	-1.1571	2	0.5	MS-275
536.823	y7	LATK(ac13C)AAR	774.474	429500	1.6747e+06	423590	774.473	0.0717706	1.66711e+06	0.998062	-2.3194	2	0.5	MS-275
536.823	y8	QLATK(ac13C)AAR	902.533	88428.6	354882	90068.5	902.53	0.089953	353296	0.998631	-3.2936	2	0.5	MS-275
536.823	y4	K(ac12C)AAR	487.299	28243.5	110304	28640.6	487.298	0.0352896	109217	0.998581	-1.7347	2	0.5	MS-275
536.823	y5	TK(ac12C)AAR	588.346	72214.3	284112	71935.2	588.347	0.047338	282457	0.997957	1.4813	2	0.5	MS-275
536.823	y6	ATK(ac12C)AAR	659.384	129863	525309	132930	659.384	0.0562416	522567	0.99844	0.8914	2	0.5	MS-275
536.823	y7	LATK(ac12C)AAR	772.468	177112	705257	177861	772.467	0.0712972	700920	0.998056	-1.192	2	0.5	MS-275
536.823	y8	QLATK(ac12C)AAR	900.526	25640	96502.7	25139.2	900.517	0.0895162	95961.7	0.996994	-9.6626	2	0.5	MS-275
538.332	b1	K(ac12C)	171.113	2948.27	10866	2967.63	171.114	0.00811631	9410.88	0.999143	4.276	2	0.5	MS-275
538.332	b2	K(ac12C)Q	299.171	121553	476186	121034	299.171	0.017175	474304	0.99833	0.2466	2	0.5	MS-275
538.332	b3	K(ac12C)QL	412.255	42712	162178	41904.4	412.254	0.0277206	160810	0.997666	-2.416	2	0.5	MS-275
538.332	b4	K(ac12C)QLA	483.293	6879.19	23876.3	6905.88	483.292	0.0306628	22955.7	0.988593	-0.7475	2	0.5	MS-275
538.332	b5	K(ac12C)QLAT	584.34									2	0.5	MS-275
538.332	b1	K(ac*)	176.138	15090.3	56908.4	15000	176.137	0.00757456	55881	0.995633	-6.1674	2	0.5	MS-275
538.332	b2	K(ac*)Q	304.197	672761	2.79662e+06	703488	304.197	0.0176254	2.77803e+06	0.99798	-0.0801	2	0.5	MS-275
538.332	b3	K(ac*)QL	417.281	215246	846378	214130	417.281	0.0283318	842147	0.998224	-0.3511	2	0.5	MS-275
538.332	b4	K(ac*)QLA	488.318	24302.2	95942.8	24570.8	488.316	0.0361044	95042.3	0.998315	-5.2819	2	0.5	MS-275
538.332	b5	K(ac*)QLAT	589.366	18707	73896.4	19363.6	589.353	0.0471438	72703.8	0.998408	-21.4017	2	0.5	MS-275
538.332	y4	K(ac*)AAR	492.324	20294	77970.8	20135.3	492.321	0.0362978	77442.1	0.997517	-5.5681	2	0.5	MS-275
538.332	y5	TK(ac*)AAR	593.372	74850	296810	75496.3	593.371	0.0479246	295620	0.998538	-1.7787	2	0.5	MS-275
538.332	y6	ATK(ac*)AAR	664.409	150020	588094	149035	664.407	0.057043	585756	0.998354	-2.7134	2	0.5	MS-275
538.332	y7	LATK(ac*)AAR	777.493	257615	1.00524e+06	254566	777.49	0.0721592	1.00111e+06	0.99819	-3.9706	2	0.5	MS-275
538.332	y8	QLATK(ac*)AAR	905.552	44065.5	173078	44429.7	905.546	0.0900394	172235	0.998545	-6.3699	2	0.5	MS-275
538.332	y4	K(ac12C)AAR	487.299	148780	602861	151851	487.299	0.0357094	600019	0.998355	0.3005	2	0.5	MS-275
538.332	y5	TK(ac12C)AAR	588.346	441907	1.75523e+06	442609	588.346	0.0475394	1.74633e+06	0.998265	-0.8981	2	0.5	MS-275
538.332	y6	ATK(ac12C)AAR	659.384	960502	3.86307e+06	972789	659.382	0.056331	3.84105e+06	0.998231	-2.2468	2	0.5	MS-275
538.332	y7	LATK(ac12C)AAR	772.468	1.61817e+06	6.49425e+06	1.63432e+06	772.465	0.071482	6.45576e+06	0.998177	-3.4648	2	0.5	MS-275
538.332	y8	QLATK(ac12C)AAR	900.526	269557	1.04416e+06	264551	900.521	0.0900835	1.04039e+06	0.997936	-5.4459	2	0.5	MS-275
539.336	b1	K(ac13C)	173.119									2	0.5	MS-275
539.336	b2	K(ac13C)Q	301.178	32549.7	125185	33028.2	301.176	0.0171064	123218	0.997925	-5.723	2	0.5	MS-275
539.336	b3	K(ac13C)QL	414.262	17969.4	70537.2	18746.9	414.248	0.0269683	69159.6	0.994998	-35.2932	2	0.5	MS-275
539.336	b4	K(ac13C)QLA	485.299									2	0.5	MS-275
539.336	b5	K(ac13C)QLAT	586.347									2	0.5	MS-275
539.336	b1	K(ac*)	176.138									2	0.5	MS-275
539.336	b2	K(ac*)Q	304.197	516869	2.15455e+06	542434	304.197	0.0176184	2.1411e+06	0.99794	0.4937	2	0.5	MS-275
539.336	b3	K(ac*)QL	417.281	129659	503505	129620	417.281	0.028217	501530	0.99854	0.9634	2	0.5	MS-275
539.336	b4	K(ac*)QLA	488.318	70017.6	265081	68855.2	488.305	0.035808	263289	0.997744	-26.7928	2	0.5	MS-275
539.336	b5	K(ac*)QLAT	589.366	199084	809086	204558	589.349	0.0476569	803928	0.998573	-29.2405	2	0.5	MS-275
539.336	y4	K(ac*)AAR	492.324									2	0.5	MS-275
539.336	y5	TK(ac*)AAR	593.372	29247.7	110664	29638	593.37	0.046613	109140	0.998111	-2.5657	2	0.5	MS-275
539.336	y6	ATK(ac*)AAR	664.409	60522.3	229572	60161.9	664.407	0.0557759	227629	0.998172	-2.5546	2	0.5	MS-275
539.336	y7	LATK(ac*)AAR	777.493	82365.5	317627	81796.1	777.492	0.071884	314741	0.998212	-1.5112	2	0.5	MS-275
539.336	y8	QLATK(ac*)AAR	905.552	8415.52	32573	8493.57	905.576	0.108141	27837.6	0.999363	26.6909	2	0.5	MS-275
539.336	y4	K(ac13C)AAR	489.305	59512.2	228151	58442.2	489.307	0.0362631	226328	0.997581	3.4468	2	0.5	MS-275
539.336	y5	TK(ac13C)AAR	590.353	210868	811180	206836	590.353	0.0475571	808066	0.997787	-0.6937	2	0.5	MS-275
539.336	y6	ATK(ac13C)AAR	661.39	486757	1.99212e+06	500137	661.389	0.0563841	1.98077e+06	0.998006	-2.411	2	0.5	MS-275
539.336	y7	LATK(ac13C)AAR	774.474	1.14251e+06	4.45705e+06	1.12525e+06	774.472	0.0718813	4.43676e+06	0.998005	-3.3605	2	0.5	MS-275
539.336	y8	QLATK(ac13C)AAR	902.533	224647	908051	229572	902.529	0.0901389	903587	0.998497	-4.4315	2	0.5	MS-275
536.823	b1	K(ac12C)	171.113	5788.68	23490.5	5904.33	171.113	0.00795534	22392.2	0.999186	-1.419	2	0.5	SAHA
536.823	b2	K(ac12C)Q	299.171	188162	740671	187090	299.172	0.017242	737348	0.998156	0.6625	2	0.5	SAHA
536.823	b3	K(ac12C)QL	412.255	44918.9	173748	44372.2	412.256	0.0279076	173057	0.997608	2.2823	2	0.5	SAHA
536.823	b4	K(ac12C)QLA	483.293	5105.45	18762.1	5119.69	483.296	0.0385025	16245.7	0.999516	7.2111	2	0.5	SAHA
536.823	b5	K(ac12C)QLAT	584.34									2	0.5	SAHA
536.823	b1	K(ac13C)	173.119									2	0.5	SAHA
536.823	b2	K(ac13C)Q	301.178	62205.5	251159	63910.3	301.177	0.0173495	249572	0.998622	-2.8603	2	0.5	SAHA
536.823	b3	K(ac13C)QL	414.262	31983.2	122092	31555.7	414.258	0.028091	121366	0.997724	-10.7643	2	0.5	SAHA
536.823	b4	K(ac13C)QLA	485.299	5166.92	20426.7	5179.46	485.289	0.0396944	18587.4	0.999504	-21.8622	2	0.5	SAHA
536.823	b5	K(ac13C)QLAT	586.347									2	0.5	SAHA
536.823	y4	K(ac13C)AAR	489.305	24742.6	94269.7	24342.8	489.303	0.0359172	93504.4	0.997677	-4.0992	2	0.5	SAHA
536.823	y5	TK(ac13C)AAR	590.353	81168.4	312940	79599.4	590.352	0.0476862	311637	0.997776	-1.2643	2	0.5	SAHA
536.823	y6	ATK(ac13C)AAR	661.39	189377	775560	194629	661.389	0.0564389	771235	0.998072	-2.3903	2	0.5	SAHA
536.823	y7	LATK(ac13C)AAR	774.474	443516	1.73151e+06	437491	774.473	0.0718117	1.72346e+06	0.998057	-2.283	2	0.5	SAHA
536.823	y8	QLATK(ac13C)AAR	902.533	85647	347720	87927.9	902.528	0.0902431	346116	0.998549	-5.7359	2	0.5	SAHA
536.823	y4	K(ac12C)AAR	487.299	23554.7	94608.9	24471.2	487.301	0.035347	93527.3	0.997842	4.3588	2	0.5	SAHA
536.823	y5	TK(ac12C)AAR	588.346	63983.8	252962	64167.4	588.346	0.0473857	251732	0.99835	-1.1603	2	0.5	SAHA
536.823	y6	ATK(ac12C)AAR	659.384	115480	464022	117617	659.383	0.0561169	461700	0.998464	-0.7477	2	0.5	SAHA
536.823	y7	LATK(ac12C)AAR	772.468	144127	571582	144605	772.467	0.071306	568767	0.998311	-0.8362	2	0.5	SAHA
536.823	y8	QLATK(ac12C)AAR	900.526	15914.4	60168.1	15708.9	900.525	0.0897409	59111.8	0.99702	-0.7231	2	0.5	SAHA
538.332	b1	K(ac12C)	171.113	3148.05	11176.6	3176.1	171.11	0.00757996	9775.53	0.999055	-17.5851	2	0.5	SAHA
538.332	b2	K(ac12C)Q	299.171	165473	652815	165422	299.171	0.0172048	649889	0.998397	-0.9259	2	0.5	SAHA
538.332	b3	K(ac12C)QL	412.255	46437.3	177355	45613.9	412.255	0.0278254	175789	0.997753	-1.6265	2	0.5	SAHA
538.332	b4	K(ac12C)QLA	483.293	5614.1	22120.6	5869.45	483.286	0.0366466	20477.7	0.998015	-13.9314	2	0.5	SAHA
538.332	b5	K(ac12C)QLAT	584.34									2	0.5	SAHA
538.332	b1	K(ac*)	176.138	19254.8	74383.5	19078.5	176.137	0.0077089	73255.3	0.994837	-5.564	2	0.5	SAHA
538.332	b2	K(ac*)Q	304.197	777438	3.20884e+06	807274	304.197	0.0176438	3.18751e+06	0.998136	-1.1607	2	0.5	SAHA
538.332	b3	K(ac*)QL	417.281	247870	971996	245675	417.28	0.0283828	967523	0.998222	-1.7933	2	0.5	SAHA
538.332	b4	K(ac*)QLA	488.318	27654.5	109316	27869.8	488.315	0.0359759	108073	0.998316	-6.6823	2	0.5	SAHA
538.332	b5	K(ac*)QLAT	589.366	16176.7	64691.8	16938.9	589.352	0.0471033	63702.2	0.997193	-24.2521	2	0.5	SAHA
538.332	y4	K(ac*)AAR	492.324	31460.1	120460	31092.1	492.321	0.0361194	119396	0.997272	-7.3774	2	0.5	SAHA
538.332	y5	TK(ac*)AAR	593.372	98422.2	392558	99506	593.37	0.0479485	390372	0.998229	-2.8617	2	0.5	SAHA
538.332	y6	ATK(ac*)AAR	664.409	201510	793310	200636	664.406	0.0570058	789704	0.998277	-3.8011	2	0.5	SAHA
538.332	y7	LATK(ac*)AAR	777.493	355068	1.38491e+06	350135	777.489	0.0721936	1.37879e+06	0.997969	-5.472	2	0.5	SAHA
538.332	y8	QLATK(ac*)AAR	905.552	53875.5	210641	54263.8	905.545	0.0896942	209453	0.998306	-7.3238	2	0.5	SAHA
538.332	y4	K(ac12C)AAR	487.299	170039	683062	171909	487.298	0.0357509	680048	0.998363	-2.1317	2	0.5	SAHA
538.332	y5	TK(ac12C)AAR	588.346	487972	1.95119e+06	491268	588.345	0.0475086	1.93964e+06	0.998165	-2.6648	2	0.5	SAHA
538.332	y6	ATK(ac12C)AAR	659.384	1.05865e+06	4.23974e+06	1.06705e+06	659.381	0.0563652	4.21639e+06	0.998124	-3.8575	2	0.5	SAHA
538.332	y7	LATK(ac12C)AAR	772.468	1.72978e+06	6.9927e+06	1.75922e+06	772.463	0.0714416	6.94807e+06	0.998091	-5.7979	2	0.5	SAHA
538.332	y8	QLATK(ac12C)AAR	900.526	314643	1.21755e+06	308442	900.519	0.0901022	1.21305e+06	0.9977	-7.3399	2	0.5	SAHA
539.336	b1	K(ac13C)	173.119									2	0.5	SAHA
539.336	b2	K(ac13C)Q	301.178	30045.8	117192	29952.2	301.175	0.01755	116184	0.998445	-8.9968	2	0.5	SAHA
539.336	b3	K(ac13C)QL	414.262	19486.2	80275.7	19963.5	414.248	0.0292482	78456.9	0.998018	-34.7497	2	0.5	SAHA
539.336	b4	K(ac13C)QLA	485.299									2	0.5	SAHA
539.336	b5	K(ac13C)QLAT	586.347									2	0.5	SAHA
539.336	b1	K(ac*)	176.138									2	0.5	SAHA
539.336	b2	K(ac*)Q	304.197	378717	1.56392e+06	393549	304.197	0.0176398	1.55345e+06	0.99814	-1.0454	2	0.5	SAHA
539.336	b3	K(ac*)QL	417.281	96766.6	376986	95981.8	417.28	0.0283762	375896	0.998437	-1.4281	2	0.5	SAHA
539.336	b4	K(ac*)QLA	488.318	55079	214843	54603.7	488.303	0.0361517	213655	0.998508	-30.813	2	0.5	SAHA
539.336	b5	K(ac*)QLAT	589.366	150054	606074	152923	589.347	0.0477501	601986	0.998498	-31.3263	2	0.5	SAHA
539.336	y4	K(ac*)AAR	492.324	13982.1	54961.6	13758.5	492.318	0.037592	54610.8	0.995695	-12.5774	2	0.5	SAHA
539.336	y5	TK(ac*)AAR	593.372	27240.5	106190	27687.4	593.369	0.047671	104311	0.998157	-4.0718	2	0.5	SAHA
539.336	y6	ATK(ac*)AAR	664.409	42760.5	166370	42611.7	664.406	0.056705	165590	0.997997	-4.2596	2	0.5	SAHA
539.336	y7	LATK(ac*)AAR	777.493	47937.6	183126	47130.3	777.487	0.0719413	181447	0.997768	-7.7976	2	0.5	SAHA
539.336	y8	QLATK(ac*)AAR	905.552	4636.98	16331.4	4680.54	905.539	0.0914841	14299.4	0.997634	-14.1034	2	0.5	SAHA
539.336	y4	K(ac13C)AAR	489.305	50768	193966	49756.5	489.306	0.0361061	192277	0.997539	1.7132	2	0.5	SAHA
539.336	y5	TK(ac13C)AAR	590.353	164313	633631	161007	590.352	0.0478144	631700	0.997905	-2.5604	2	0.5	SAHA
539.336	y6	ATK(ac13C)AAR	661.39	385763	1.56497e+06	392443	661.387	0.0565772	1.55691e+06	0.998167	-5.1226	2	0.5	SAHA
539.336	y7	LATK(ac13C)AAR	774.474	903491	3.51138e+06	887399	774.47	0.0719043	3.49698e+06	0.997856	-6.0421	2	0.5	SAHA
539.336	y8	QLATK(ac13C)AAR	902.533	174466	714118	180062	902.526	0.0900414	709675	0.998254	-7.3383	2	0.5	SAHA
536.823	b1	K(ac12C)	171.113									2	1	control
536.823	b2	K(ac12C)Q	299.171	187139	744961	188024	299.171	0.017251	741555	0.998491	-2.2518	2	1	control
536.823	b3	K(ac12C)QL	412.255	55442.3	207802	54395.4	412.255	0.0273636	206069	0.997563	-1.8473	2	1	control
536.823	b4	K(ac12C)QLA	483.293									2	1	control
536.823	b5	K(ac12C)QLAT	584.34									2	1	control
536.823	b1	K(ac13C)	173.119									2	1	control
536.823	b2	K(ac13C)Q	301.178	103746	412903	105755	301.177	0.0172816	410652	0.998747	-4.3073	2	1	control
536.823	b3	K(ac13C)QL	414.262	46410.5	178903	45531.2	414.255	0.0283504	177375	0.997161	-17.0411	2	1	control
536.823	b4	K(ac13C)QLA	485.299									2	1	control
536.823	b5	K(ac13C)QLAT	586.347									2	1	control
536.823	y4	K(ac13C)AAR	489.305	23396.2	87460.4	22957.3	489.305	0.0356092	85582.6	0.995617	-1.228	2	1	control
536.823	y5	TK(ac13C)AAR	590.353	86777.6	330265	85077	590.35	0.0476697	327497	0.997488	-4.499	2	1	control
536.823	y6	ATK(ac13C)AAR	661.39	214010	860510	217376	661.386	0.0564646	856992	0.998527	-5.7092	2	1	control
536.823	y7	LATK(ac13C)AAR	774.474	424048	1.64107e+06	416116	774.469	0.0717702	1.63482e+06	0.997744	-7.3986	2	1	control
536.823	y8	QLATK(ac13C)AAR	902.533	80323.7	329187	84019.2	902.523	0.0899138	327717	0.998419	-10.969	2	1	control
536.823	y4	K(ac12C)AAR	487.299	31890.2	124048	32303.1	487.297	0.0351079	122937	0.996328	-3.0328	2	1	control
536.823	y5	TK(ac12C)AAR	588.346	84235.5	328821	84647.7	588.345	0.0470923	327429	0.998309	-2.0644	2	1	control
536.823	y6	ATK(ac12C)AAR	659.384	169308	669828	169855	659.38	0.0562265	667252	0.9982	-5.7884	2	1	control
536.823	y7	LATK(ac12C)AAR	772.468	216533	871888	220330	772.463	0.0713296	867017	0.998368	-5.8412	2	1	control
[truncated: 2,861 more rows]
