# Supplementary material for: Combined Metabolic and Chemical (CoMetChem) Labeling Using Stable Isotopes—a Strategy to Reveal Site-Specific Histone Acetylation and Deacetylation Rates by LC–MS
Source: Anal Chem. 2021 Sep 14;93(38):12872–80. doi: 10.1021/acs.analchem.1c01359 (PMC8482368; doi:10.1021/acs.analchem.1c01359)
Supplement: Supplementary file 3 — ac1c01359_si_003.xlsx [file ac1c01359_si_003.xlsx]

## Sheet: H4(4-17)_MS1_mz
number_chemical_ac	number_12C_ac	number_13C_ac	charge state	m/z value theoretical	measured m/z value	ppm difference m/z value	replicate number	timepoint	condition
0	4	0	2	719.91	719.914	6.38969	1	0	control
0	3	1	2	720.913	720.917	4.99367	1	0	control
0	2	2	2	721.912	721.923	15.3426	1	0	control
1	3	0	2	722.423	722.427	5.53692	1	0	control
0	1	3	2	722.92	722.928	11.6195	1	0	control
1	2	1	2	723.422	723.43	10.2292	1	0	control
0	0	4	2	723.923	723.931	10.6365	1	0	control
1	1	2	2	724.429	724.436	9.66278	1	0	control
2	2	0	2	724.935	724.939	5.37979	1	0	control
1	0	3	2	725.432	725.441	12.5442	1	0	control
2	1	1	2	725.932	725.942	13.4668	1	0	control
2	0	2	2	726.942	726.949	9.62938	1	0	control
3	1	0	2	727.442	727.452	13.3069	1	0	control
3	1	0	2	728.452	728.455	4.80471	1	0	control
4	0	0	2	729.961	729.965	4.93177	1	0	control
0	4	0	2	719.91	719.915	7.08422	1	0.5	control
0	3	1	2	720.913	720.918	6.51951	1	0.5	control
0	2	2	2	721.912	721.923	14.3729	1	0.5	control
1	3	0	2	722.423	722.428	6.64431	1	0.5	control
0	1	3	2	722.92	722.929	13.1412	1	0.5	control
1	2	1	2	723.422	723.431	11.6115	1	0.5	control
0	0	4	2	723.923	723.932	12.2941	1	0.5	control
1	1	2	2	724.429	724.437	10.2149	1	0.5	control
2	2	0	2	724.935	724.94	6.75922	1	0.5	control
1	0	3	2	725.432	725.442	13.5092	1	0.5	control
2	1	1	2	725.932	725.944	15.3954	1	0.5	control
2	0	2	2	726.942	726.95	10.7299	1	0.5	control
3	1	0	2	727.442	727.453	14.819	1	0.5	control
3	1	0	2	728.452	728.456	5.90293	1	0.5	control
4	0	0	2	729.961	729.966	6.57569	1	0.5	control
0	4	0	2	719.91	719.915	7.50094	1	1	control
0	3	1	2	720.913	720.919	7.90664	1	1	control
0	2	2	2	721.912	721.923	15.2041	1	1	control
1	3	0	2	722.423	722.428	7.47485	1	1	control
0	1	3	2	722.92	722.93	13.4178	1	1	control
1	2	1	2	723.422	723.431	12.0262	1	1	control
0	0	4	2	723.923	723.933	12.7085	1	1	control
1	1	2	2	724.429	724.437	10.9051	1	1	control
2	2	0	2	724.935	724.941	7.72483	1	1	control
1	0	3	2	725.432	725.442	13.7849	1	1	control
2	1	1	2	725.932	725.944	15.9464	1	1	control
2	0	2	2	726.942	726.95	11.2801	1	1	control
3	1	0	2	727.442	727.453	14.9565	1	1	control
3	1	0	2	728.452	728.456	6.04021	1	1	control
4	0	0	2	729.961	729.966	6.71269	1	1	control
0	4	0	2	719.91	719.915	7.63984	1	1.5	control
0	3	1	2	720.913	720.918	7.35179	1	1.5	control
0	2	2	2	721.912	721.923	14.927	1	1.5	control
1	3	0	2	722.423	722.428	7.47485	1	1.5	control
0	1	3	2	722.92	722.93	13.4178	1	1.5	control
1	2	1	2	723.422	723.431	12.0262	1	1.5	control
0	0	4	2	723.923	723.933	13.3992	1	1.5	control
1	1	2	2	724.429	724.437	10.9051	1	1.5	control
2	2	0	2	724.935	724.941	7.86277	1	1.5	control
1	0	3	2	725.432	725.442	13.9227	1	1.5	control
2	1	1	2	725.932	725.944	15.9464	1	1.5	control
2	0	2	2	726.942	726.95	11.4177	1	1.5	control
3	1	0	2	727.442	727.453	15.2314	1	1.5	control
3	1	0	2	728.452	728.456	6.45204	1	1.5	control
4	0	0	2	729.961	729.966	6.98667	1	1.5	control
0	4	0	2	719.91	719.915	6.52859	1	2	control
0	3	1	2	720.913	720.918	6.93565	1	2	control
0	2	2	2	721.912	721.922	13.2648	1	2	control
1	3	0	2	722.423	722.427	6.50589	1	2	control
0	1	3	2	722.92	722.929	12.8645	1	2	control
1	2	1	2	723.422	723.431	11.335	1	2	control
0	0	4	2	723.923	723.933	12.8467	1	2	control
1	1	2	2	724.429	724.437	10.6291	1	2	control
2	2	0	2	724.935	724.941	7.17305	1	2	control
1	0	3	2	725.432	725.442	13.3713	1	2	control
2	1	1	2	725.932	725.943	15.2576	1	2	control
2	0	2	2	726.942	726.95	10.8674	1	2	control
3	1	0	2	727.442	727.453	14.6816	1	2	control
3	1	0	2	728.452	728.456	5.90293	1	2	control
4	0	0	2	729.961	729.966	6.4387	1	2	control
0	4	0	2	719.91	719.914	6.11188	1	4	control
0	3	1	2	720.913	720.918	6.51951	1	4	control
0	2	2	2	721.912	721.921	11.8796	1	4	control
1	3	0	2	722.423	722.426	4.56796	1	4	control
0	1	3	2	722.92	722.928	11.0662	1	4	control
1	2	1	2	723.422	723.43	10.7821	1	4	control
0	0	4	2	723.923	723.932	11.8797	1	4	control
1	1	2	2	724.429	724.435	7.86826	1	4	control
2	2	0	2	724.935	724.94	5.93156	1	4	control
1	0	3	2	725.432	725.441	12.5442	1	4	control
2	1	1	2	725.932	725.943	15.1199	1	4	control
2	0	2	2	726.942	726.949	9.62938	1	4	control
3	1	0	2	727.442	727.453	14.2692	1	4	control
3	1	0	2	728.452	728.456	5.62838	1	4	control
4	0	0	2	729.961	729.966	6.16471	1	4	control
0	4	0	2	719.91	719.915	7.36203	1	6	control
0	3	1	2	720.913	720.918	7.21307	1	6	control
0	2	2	2	721.912	721.922	12.7107	1	6	control
1	3	0	2	722.423	722.425	3.599	1	6	control
0	1	3	2	722.92	722.927	9.26797	1	6	control
1	2	1	2	723.422	723.43	9.95269	1	6	control
0	0	4	2	723.923	723.932	11.8797	1	6	control
1	1	2	2	724.429	724.435	7.59218	1	6	control
2	2	0	2	724.935	724.939	5.37979	1	6	control
1	0	3	2	725.432	725.441	12.5442	1	6	control
2	1	1	2	725.932	725.943	15.1199	1	6	control
2	0	2	2	726.942	726.949	9.35425	1	6	control
3	1	0	2	727.442	727.453	14.2692	1	6	control
3	1	0	2	728.452	728.456	5.62838	1	6	control
4	0	0	2	729.961	729.966	6.16471	1	6	control
0	4	0	2	719.91	719.915	6.6675	1	8	control
0	3	1	2	720.913	720.919	7.4905	1	8	control
0	2	2	2	721.912	721.921	12.0181	1	8	control
1	3	0	2	722.423	722.426	4.42954	1	8	control
0	1	3	2	722.92	722.926	8.99131	1	8	control
1	2	1	2	723.422	723.43	10.9203	1	8	control
0	0	4	2	723.923	723.931	11.189	1	8	control
1	1	2	2	724.429	724.435	7.86826	1	8	control
2	2	0	2	724.935	724.94	6.20745	1	8	control
1	0	3	2	725.432	725.441	12.8199	1	8	control
2	1	1	2	725.932	725.944	15.3954	1	8	control
2	0	2	2	726.942	726.949	9.9045	1	8	control
3	1	0	2	727.442	727.453	14.6816	1	8	control
3	1	0	2	728.452	728.456	6.17749	1	8	control
4	0	0	2	729.961	729.966	6.57569	1	8	control
0	4	0	2	719.91	719.915	6.94531	1	24	control
0	3	1	2	720.913	720.918	7.35179	1	24	control
0	2	2	2	721.912	721.922	12.8492	1	24	control
1	3	0	2	722.423	722.424	2.49162	1	24	control
0	1	3	2	722.92	722.926	8.71466	1	24	control
1	2	1	2	723.422	723.429	9.67623	1	24	control
0	0	4	2	723.923	723.931	10.9128	1	24	control
1	1	2	2	724.429	724.434	6.34983	1	24	control
2	2	0	2	724.935	724.938	3.86241	1	24	control
1	0	3	2	725.432	725.44	11.3036	1	24	control
2	1	1	2	725.932	725.943	14.8444	1	24	control
2	0	2	2	726.942	726.948	8.39131	1	24	control
3	1	0	2	727.442	727.453	13.9942	1	24	control
3	1	0	2	728.452	728.456	6.04021	1	24	control
4	0	0	2	729.961	729.966	6.30171	1	24	control
0	4	0	2	719.91	719.915	6.52859	1	0	MS-275
0	3	1	2	720.913	720.917	5.40981	1	0	MS-275
0	2	2	2	721.912	721.924	15.4811	1	0	MS-275
1	3	0	2	722.423	722.427	5.67535	1	0	MS-275
0	1	3	2	722.92	722.928	11.7579	1	0	MS-275
1	2	1	2	723.422	723.43	10.6439	1	0	MS-275
0	0	4	2	723.923	723.932	11.4653	1	0	MS-275
1	1	2	2	724.429	724.436	9.66278	1	0	MS-275
2	2	0	2	724.935	724.939	5.65568	1	0	MS-275
1	0	3	2	725.432	725.441	12.6821	1	0	MS-275
2	1	1	2	725.932	725.942	13.8801	1	0	MS-275
2	0	2	2	726.942	726.949	9.76694	1	0	MS-275
3	1	0	2	727.442	727.452	13.7193	1	0	MS-275
3	1	0	2	728.452	728.455	5.21654	1	0	MS-275
4	0	0	2	729.961	729.965	5.47974	1	0	MS-275
0	4	0	2	719.91	719.915	6.80641	1	0.5	MS-275
0	3	1	2	720.913	720.918	5.96466	1	0.5	MS-275
0	2	2	2	721.912	721.923	14.927	1	0.5	MS-275
1	3	0	2	722.423	722.427	6.50589	1	0.5	MS-275
0	1	3	2	722.92	722.929	12.5878	1	0.5	MS-275
1	2	1	2	723.422	723.431	11.1968	1	0.5	MS-275
0	0	4	2	723.923	723.932	12.2941	1	0.5	MS-275
1	1	2	2	724.429	724.437	9.80082	1	0.5	MS-275
2	2	0	2	724.935	724.94	6.06951	1	0.5	MS-275
1	0	3	2	725.432	725.441	12.8199	1	0.5	MS-275
2	1	1	2	725.932	725.943	14.7066	1	0.5	MS-275
2	0	2	2	726.942	726.949	10.0421	1	0.5	MS-275
3	1	0	2	727.442	727.453	14.1317	1	0.5	MS-275
3	1	0	2	728.452	728.455	5.21654	1	0.5	MS-275
4	0	0	2	729.961	729.965	5.89073	1	0.5	MS-275
0	4	0	2	719.91	719.914	6.25078	1	1	MS-275
0	3	1	2	720.913	720.917	5.54852	1	1	MS-275
0	2	2	2	721.912	721.923	13.9574	1	1	MS-275
1	3	0	2	722.423	722.427	5.95219	1	1	MS-275
0	1	3	2	722.92	722.929	12.0345	1	1	MS-275
1	2	1	2	723.422	723.43	10.5056	1	1	MS-275
0	0	4	2	723.923	723.932	11.8797	1	1	MS-275
1	1	2	2	724.429	724.436	9.3867	1	1	MS-275
2	2	0	2	724.935	724.939	5.65568	1	1	MS-275
1	0	3	2	725.432	725.441	12.4064	1	1	MS-275
2	1	1	2	725.932	725.943	14.2933	1	1	MS-275
2	0	2	2	726.942	726.949	9.62938	1	1	MS-275
3	1	0	2	727.442	727.452	13.7193	1	1	MS-275
3	1	0	2	728.452	728.455	4.94199	1	1	MS-275
4	0	0	2	729.961	729.965	5.75373	1	1	MS-275
0	4	0	2	719.91	719.915	6.80641	1	1.5	MS-275
0	3	1	2	720.913	720.918	6.3808	1	1.5	MS-275
0	2	2	2	721.912	721.923	14.927	1	1.5	MS-275
1	3	0	2	722.423	722.428	6.78273	1	1.5	MS-275
0	1	3	2	722.92	722.929	12.7262	1	1.5	MS-275
1	2	1	2	723.422	723.431	11.335	1	1.5	MS-275
0	0	4	2	723.923	723.932	12.4323	1	1.5	MS-275
1	1	2	2	724.429	724.437	9.93886	1	1.5	MS-275
2	2	0	2	724.935	724.94	6.48334	1	1.5	MS-275
1	0	3	2	725.432	725.441	12.9578	1	1.5	MS-275
2	1	1	2	725.932	725.943	15.1199	1	1.5	MS-275
2	0	2	2	726.942	726.95	10.3172	1	1.5	MS-275
3	1	0	2	727.442	727.453	14.2692	1	1.5	MS-275
3	1	0	2	728.452	728.455	5.35382	1	1.5	MS-275
4	0	0	2	729.961	729.965	6.02772	1	1.5	MS-275
0	4	0	2	719.91	719.915	7.22313	1	2	MS-275
0	3	1	2	720.913	720.918	7.07436	1	2	MS-275
0	2	2	2	721.912	721.924	15.7581	1	2	MS-275
1	3	0	2	722.423	722.428	7.33643	1	2	MS-275
0	1	3	2	722.92	722.929	13.2795	1	2	MS-275
1	2	1	2	723.422	723.431	11.7497	1	2	MS-275
0	0	4	2	723.923	723.933	12.8467	1	2	MS-275
1	1	2	2	724.429	724.437	10.2149	1	2	MS-275
2	2	0	2	724.935	724.941	7.03511	1	2	MS-275
1	0	3	2	725.432	725.442	13.3713	1	2	MS-275
2	1	1	2	725.932	725.943	15.2576	1	2	MS-275
2	0	2	2	726.942	726.95	10.5923	1	2	MS-275
3	1	0	2	727.442	727.453	14.5441	1	2	MS-275
3	1	0	2	728.452	728.456	5.62838	1	2	MS-275
4	0	0	2	729.961	729.966	6.30171	1	2	MS-275
0	4	0	2	719.91	719.915	6.6675	1	4	MS-275
0	3	1	2	720.913	720.918	6.3808	1	4	MS-275
0	2	2	2	721.912	721.922	12.9877	1	4	MS-275
1	3	0	2	722.423	722.427	6.09062	1	4	MS-275
0	1	3	2	722.92	722.929	12.3112	1	4	MS-275
1	2	1	2	723.422	723.431	11.1968	1	4	MS-275
0	0	4	2	723.923	723.932	12.4323	1	4	MS-275
1	1	2	2	724.429	724.436	9.11062	1	4	MS-275
2	2	0	2	724.935	724.94	6.34539	1	4	MS-275
1	0	3	2	725.432	725.441	12.9578	1	4	MS-275
2	1	1	2	725.932	725.943	15.1199	1	4	MS-275
2	0	2	2	726.942	726.949	9.9045	1	4	MS-275
3	1	0	2	727.442	727.453	14.5441	1	4	MS-275
3	1	0	2	728.452	728.456	5.62838	1	4	MS-275
4	0	0	2	729.961	729.966	6.57569	1	4	MS-275
0	4	0	2	719.91	719.915	6.80641	1	6	MS-275
0	3	1	2	720.913	720.918	6.51951	1	6	MS-275
0	2	2	2	721.912	721.922	12.9877	1	6	MS-275
1	3	0	2	722.423	722.426	4.98323	1	6	MS-275
0	1	3	2	722.92	722.929	12.1729	1	6	MS-275
1	2	1	2	723.422	723.43	11.0585	1	6	MS-275
0	0	4	2	723.923	723.932	12.4323	1	6	MS-275
1	1	2	2	724.429	724.435	8.14434	1	6	MS-275
2	2	0	2	724.935	724.94	6.06951	1	6	MS-275
1	0	3	2	725.432	725.441	12.9578	1	6	MS-275
2	1	1	2	725.932	725.943	14.9821	1	6	MS-275
2	0	2	2	726.942	726.445	-683.961	1	6	MS-275
3	1	0	2	727.442	727.453	14.4066	1	6	MS-275
3	1	0	2	728.452	728.456	5.90293	1	6	MS-275
4	0	0	2	729.961	729.966	6.57569	1	6	MS-275
0	4	0	2	719.91	719.915	7.08422	1	8	MS-275
0	3	1	2	720.913	720.918	7.07436	1	8	MS-275
0	2	2	2	721.912	721.922	13.4033	1	8	MS-275
1	3	0	2	722.423	722.427	5.26008	1	8	MS-275
0	1	3	2	722.92	722.928	11.7579	1	8	MS-275
1	2	1	2	723.422	723.431	11.335	1	8	MS-275
0	0	4	2	723.923	723.932	12.2941	1	8	MS-275
1	1	2	2	724.429	724.435	8.14434	1	8	MS-275
2	2	0	2	724.935	724.94	6.06951	1	8	MS-275
1	0	3	2	725.432	725.441	12.9578	1	8	MS-275
2	1	1	2	725.932	725.943	15.2576	1	8	MS-275
2	0	2	2	726.942	726.949	9.35425	1	8	MS-275
3	1	0	2	727.442	727.453	14.4066	1	8	MS-275
3	1	0	2	728.452	728.456	5.62838	1	8	MS-275
4	0	0	2	729.961	729.966	6.30171	1	8	MS-275
0	4	0	2	719.91	719.915	7.36203	1	24	MS-275
0	3	1	2	720.913	720.918	7.21307	1	24	MS-275
0	2	2	2	721.912	721.922	12.7107	1	24	MS-275
1	3	0	2	722.423	722.425	3.73742	1	24	MS-275
0	1	3	2	722.92	722.927	9.4063	1	24	MS-275
1	2	1	2	723.422	723.429	9.67623	1	24	MS-275
0	0	4	2	723.923	723.932	11.4653	1	24	MS-275
1	1	2	2	724.429	724.434	6.48786	1	24	MS-275
2	2	0	2	724.935	724.939	4.69007	1	24	MS-275
1	0	3	2	725.432	725.441	11.855	1	24	MS-275
2	1	1	2	725.932	725.943	14.4311	1	24	MS-275
2	0	2	2	726.942	726.948	7.84106	1	24	MS-275
3	1	0	2	727.442	727.452	13.5818	1	24	MS-275
3	1	0	2	728.452	728.456	5.76565	1	24	MS-275
4	0	0	2	729.961	729.965	5.47974	1	24	MS-275
0	4	0	2	719.91	719.915	6.80641	1	0	SAHA
0	3	1	2	720.913	720.917	5.68723	1	0	SAHA
0	2	2	2	721.912	721.923	14.5115	1	0	SAHA
1	3	0	2	722.423	722.427	6.50589	1	0	SAHA
0	1	3	2	722.92	722.929	12.4495	1	0	SAHA
1	2	1	2	723.422	723.43	11.0585	1	0	SAHA
0	0	4	2	723.923	723.932	11.8797	1	0	SAHA
1	1	2	2	724.429	724.437	10.0769	1	0	SAHA
2	2	0	2	724.935	724.94	6.06951	1	0	SAHA
1	0	3	2	725.432	725.442	13.0956	1	0	SAHA
2	1	1	2	725.932	725.943	14.5688	1	0	SAHA
2	0	2	2	726.942	726.949	10.1796	1	0	SAHA
3	1	0	2	727.442	727.453	14.4066	1	0	SAHA
3	1	0	2	728.452	728.456	5.4911	1	0	SAHA
4	0	0	2	729.961	729.966	6.30171	1	0	SAHA
0	4	0	2	719.91	719.915	6.94531	1	0.5	SAHA
0	3	1	2	720.913	720.918	6.24208	1	0.5	SAHA
0	2	2	2	721.912	721.923	15.2041	1	0.5	SAHA
1	3	0	2	722.423	722.428	7.198	1	0.5	SAHA
0	1	3	2	722.92	722.929	13.1412	1	0.5	SAHA
1	2	1	2	723.422	723.431	11.6115	1	0.5	SAHA
0	0	4	2	723.923	723.932	12.5704	1	0.5	SAHA
1	1	2	2	724.429	724.437	10.491	1	0.5	SAHA
2	2	0	2	724.935	724.94	6.89717	1	0.5	SAHA
1	0	3	2	725.432	725.442	13.3713	1	0.5	SAHA
2	1	1	2	725.932	725.943	15.2576	1	0.5	SAHA
2	0	2	2	726.942	726.95	10.8674	1	0.5	SAHA
3	1	0	2	727.442	727.453	14.819	1	0.5	SAHA
3	1	0	2	728.452	728.456	5.90293	1	0.5	SAHA
4	0	0	2	729.961	729.966	6.84968	1	0.5	SAHA
0	4	0	2	719.91	719.915	6.94531	1	1	SAHA
0	3	1	2	720.913	720.918	6.3808	1	1	SAHA
0	2	2	2	721.912	721.923	15.3426	1	1	SAHA
1	3	0	2	722.423	722.428	7.198	1	1	SAHA
0	1	3	2	722.92	722.929	13.1412	1	1	SAHA
1	2	1	2	723.422	723.431	11.335	1	1	SAHA
0	0	4	2	723.923	723.932	12.5704	1	1	SAHA
1	1	2	2	724.429	724.437	9.93886	1	1	SAHA
2	2	0	2	724.935	724.94	6.75922	1	1	SAHA
1	0	3	2	725.432	725.442	13.2335	1	1	SAHA
2	1	1	2	725.932	725.943	15.1199	1	1	SAHA
2	0	2	2	726.942	726.95	10.4548	1	1	SAHA
3	1	0	2	727.442	727.453	14.5441	1	1	SAHA
3	1	0	2	728.452	728.456	5.62838	1	1	SAHA
4	0	0	2	729.961	729.966	6.4387	1	1	SAHA
0	4	0	2	719.91	719.915	6.6675	1	1.5	SAHA
0	3	1	2	720.913	720.918	6.24208	1	1.5	SAHA
0	2	2	2	721.912	721.923	13.9574	1	1.5	SAHA
1	3	0	2	722.423	722.428	6.92116	1	1.5	SAHA
0	1	3	2	722.92	722.929	12.7262	1	1.5	SAHA
1	2	1	2	723.422	723.431	11.1968	1	1.5	SAHA
0	0	4	2	723.923	723.932	12.156	1	1.5	SAHA
1	1	2	2	724.429	724.437	9.80082	1	1.5	SAHA
2	2	0	2	724.935	724.94	6.62128	1	1.5	SAHA
1	0	3	2	725.432	725.442	13.0956	1	1.5	SAHA
2	1	1	2	725.932	725.943	14.9821	1	1.5	SAHA
2	0	2	2	726.942	726.95	10.3172	1	1.5	SAHA
3	1	0	2	727.442	727.453	14.4066	1	1.5	SAHA
3	1	0	2	728.452	728.456	5.4911	1	1.5	SAHA
4	0	0	2	729.961	729.966	6.4387	1	1.5	SAHA
0	4	0	2	719.91	719.915	6.52859	1	2	SAHA
0	3	1	2	720.913	720.917	5.68723	1	2	SAHA
0	2	2	2	721.912	721.923	15.2041	1	2	SAHA
1	3	0	2	722.423	722.427	6.50589	1	2	SAHA
0	1	3	2	722.92	722.929	12.5878	1	2	SAHA
1	2	1	2	723.422	723.43	11.0585	1	2	SAHA
0	0	4	2	723.923	723.932	12.0178	1	2	SAHA
1	1	2	2	724.429	724.436	9.66278	1	2	SAHA
2	2	0	2	724.935	724.94	5.93156	1	2	SAHA
1	0	3	2	725.432	725.441	12.5442	1	2	SAHA
2	1	1	2	725.932	725.943	14.4311	1	2	SAHA
2	0	2	2	726.942	726.949	9.62938	1	2	SAHA
3	1	0	2	727.442	727.452	13.8568	1	2	SAHA
3	1	0	2	728.452	728.455	4.94199	1	2	SAHA
4	0	0	2	729.961	729.965	5.75373	1	2	SAHA
0	4	0	2	719.91	719.915	6.94531	1	4	SAHA
0	3	1	2	720.913	720.918	6.79693	1	4	SAHA
0	2	2	2	721.912	721.923	14.2344	1	4	SAHA
1	3	0	2	722.423	722.428	6.92116	1	4	SAHA
0	1	3	2	722.92	722.929	13.0028	1	4	SAHA
1	2	1	2	723.422	723.431	11.6115	1	4	SAHA
0	0	4	2	723.923	723.932	12.5704	1	4	SAHA
1	1	2	2	724.429	724.437	9.80082	1	4	SAHA
2	2	0	2	724.935	724.94	6.89717	1	4	SAHA
1	0	3	2	725.432	725.442	13.2335	1	4	SAHA
2	1	1	2	725.932	725.943	15.2576	1	4	SAHA
2	0	2	2	726.942	726.949	10.1796	1	4	SAHA
3	1	0	2	727.442	727.453	14.6816	1	4	SAHA
3	1	0	2	728.452	728.456	5.90293	1	4	SAHA
4	0	0	2	729.961	729.966	6.57569	1	4	SAHA
0	4	0	2	719.91	719.915	7.36203	1	6	SAHA
0	3	1	2	720.913	720.918	7.21307	1	6	SAHA
0	2	2	2	721.912	721.923	14.5115	1	6	SAHA
1	3	0	2	722.423	722.428	7.198	1	6	SAHA
0	1	3	2	722.92	722.929	13.1412	1	6	SAHA
1	2	1	2	723.422	723.431	11.6115	1	6	SAHA
0	0	4	2	723.923	723.933	12.9848	1	6	SAHA
1	1	2	2	724.429	724.436	9.3867	1	6	SAHA
2	2	0	2	724.935	724.941	7.03511	1	6	SAHA
1	0	3	2	725.432	725.442	13.5092	1	6	SAHA
2	1	1	2	725.932	725.944	15.3954	1	6	SAHA
2	0	2	2	726.942	726.949	10.0421	1	6	SAHA
3	1	0	2	727.442	727.453	14.6816	1	6	SAHA
3	1	0	2	728.452	728.456	5.76565	1	6	SAHA
4	0	0	2	729.961	729.966	6.57569	1	6	SAHA
0	4	0	2	719.91	719.916	8.05656	1	8	SAHA
0	3	1	2	720.913	720.919	8.32278	1	8	SAHA
0	2	2	2	721.912	721.924	15.4811	1	8	SAHA
1	3	0	2	722.423	722.428	7.89012	1	8	SAHA
0	1	3	2	722.92	722.93	13.6945	1	8	SAHA
1	2	1	2	723.422	723.431	12.4409	1	8	SAHA
0	0	4	2	723.923	723.933	13.5373	1	8	SAHA
1	1	2	2	724.429	724.437	9.93886	1	8	SAHA
2	2	0	2	724.935	724.941	8.00071	1	8	SAHA
1	0	3	2	725.432	725.442	14.0606	1	8	SAHA
2	1	1	2	725.932	725.944	16.0841	1	8	SAHA
2	0	2	2	726.942	726.95	10.8674	1	8	SAHA
3	1	0	2	727.442	727.454	15.3689	1	8	SAHA
3	1	0	2	728.452	728.457	6.86387	1	8	SAHA
4	0	0	2	729.961	729.966	7.26066	1	8	SAHA
0	4	0	2	719.91	719.915	7.50094	1	24	SAHA
0	3	1	2	720.913	720.919	7.90664	1	24	SAHA
0	2	2	2	721.912	721.922	13.6803	1	24	SAHA
1	3	0	2	722.423	722.426	4.98323	1	24	SAHA
0	1	3	2	722.92	722.928	11.7579	1	24	SAHA
1	2	1	2	723.422	723.431	11.1968	1	24	SAHA
0	0	4	2	723.923	723.932	12.5704	1	24	SAHA
1	1	2	2	724.429	724.435	7.59218	1	24	SAHA
2	2	0	2	724.935	724.939	5.24185	1	24	SAHA
1	0	3	2	725.432	725.441	12.4064	1	24	SAHA
2	1	1	2	725.932	725.943	15.1199	1	24	SAHA
2	0	2	2	726.942	726.948	8.52888	1	24	SAHA
3	1	0	2	727.442	727.453	14.1317	1	24	SAHA
3	1	0	2	728.452	728.456	5.76565	1	24	SAHA
4	0	0	2	729.961	729.966	6.30171	1	24	SAHA
0	4	0	2	719.91	719.91	0.416719	2	0	control
0	3	1	2	720.913	720.913	-0.693565	2	0	control
0	2	2	2	721.912	721.92	9.94026	2	0	control
1	3	0	2	722.423	722.423	0	2	0	control
0	1	3	2	722.92	722.924	6.08643	2	0	control
1	2	1	2	723.422	723.426	4.69988	2	0	control
0	0	4	2	723.923	723.928	5.93986	2	0	control
1	1	2	2	724.429	724.432	3.86511	2	0	control
2	2	0	2	724.935	724.935	-0.41383	2	0	control
1	0	3	2	725.432	725.437	6.4789	2	0	control
2	1	1	2	725.932	725.938	7.95666	2	0	control
2	0	2	2	726.942	726.945	3.71419	2	0	control
3	1	0	2	727.442	727.448	7.53324	2	0	control
3	1	0	2	728.452	728.451	-1.37277	2	0	control
4	0	0	2	729.961	729.96	-0.821962	2	0	control
0	4	0	2	719.91	719.911	0.972344	2	0.5	control
0	3	1	2	720.913	720.913	0.277426	2	0.5	control
0	2	2	2	721.912	721.919	9.5247	2	0.5	control
1	3	0	2	722.423	722.423	0.415269	2	0.5	control
0	1	3	2	722.92	722.925	6.63974	2	0.5	control
1	2	1	2	723.422	723.426	5.11458	2	0.5	control
0	0	4	2	723.923	723.928	6.4924	2	0.5	control
1	1	2	2	724.429	724.432	3.86511	2	0.5	control
2	2	0	2	724.935	724.936	0.137943	2	0.5	control
1	0	3	2	725.432	725.437	7.03029	2	0.5	control
2	1	1	2	725.932	725.939	8.78319	2	0.5	control
2	0	2	2	726.942	726.945	4.26444	2	0.5	control
3	1	0	2	727.442	727.448	8.22058	2	0.5	control
3	1	0	2	728.452	728.451	-0.54911	2	0.5	control
4	0	0	2	729.961	729.961	0.136994	2	0.5	control
0	4	0	2	719.91	719.91	0.833438	2	1	control
0	3	1	2	720.913	720.913	0	2	1	control
0	2	2	2	721.912	721.919	8.97062	2	1	control
1	3	0	2	722.423	722.423	0	2	1	control
0	1	3	2	722.92	722.925	6.77807	2	1	control
1	2	1	2	723.422	723.426	4.97635	2	1	control
0	0	4	2	723.923	723.928	6.21613	2	1	control
1	1	2	2	724.429	724.432	3.72707	2	1	control
2	2	0	2	724.935	724.935	0	2	1	control
1	0	3	2	725.432	725.437	6.89244	2	1	control
2	1	1	2	725.932	725.939	8.64543	2	1	control
2	0	2	2	726.942	726.945	3.98931	2	1	control
3	1	0	2	727.442	727.448	7.94565	2	1	control
3	1	0	2	728.452	728.451	-0.823665	2	1	control
4	0	0	2	729.961	729.961	-0.410981	2	1	control
0	4	0	2	719.91	719.911	0.972344	2	1.5	control
0	3	1	2	720.913	720.913	0	2	1.5	control
0	2	2	2	721.912	721.918	7.86245	2	1.5	control
1	3	0	2	722.423	722.423	0.692116	2	1.5	control
0	1	3	2	722.92	722.925	6.9164	2	1.5	control
1	2	1	2	723.422	723.426	5.39104	2	1.5	control
0	0	4	2	723.923	723.928	6.35426	2	1.5	control
1	1	2	2	724.429	724.433	4.41727	2	1.5	control
2	2	0	2	724.935	724.936	0.689717	2	1.5	control
1	0	3	2	725.432	725.437	7.30599	2	1.5	control
2	1	1	2	725.932	725.939	9.19645	2	1.5	control
2	0	2	2	726.942	726.946	4.67713	2	1.5	control
3	1	0	2	727.442	727.449	8.49552	2	1.5	control
3	1	0	2	728.452	728.451	-0.274555	2	1.5	control
4	0	0	2	729.961	729.961	0.410981	2	1.5	control
0	4	0	2	719.91	719.911	1.52797	2	2	control
0	3	1	2	720.913	720.915	2.49683	2	2	control
0	2	2	2	721.912	721.919	8.97062	2	2	control
1	3	0	2	722.423	722.424	1.93792	2	2	control
0	1	3	2	722.92	722.925	7.60804	2	2	control
1	2	1	2	723.422	723.427	5.94397	2	2	control
0	0	4	2	723.923	723.929	7.32122	2	2	control
1	1	2	2	724.429	724.433	5.24551	2	2	control
2	2	0	2	724.935	724.937	1.93121	2	2	control
1	0	3	2	725.432	725.438	8.13308	2	2	control
2	1	1	2	725.932	725.94	9.88522	2	2	control
2	0	2	2	726.942	726.946	5.77763	2	2	control
3	1	0	2	727.442	727.449	8.90792	2	2	control
3	1	0	2	728.452	728.452	0.411832	2	2	control
4	0	0	2	729.961	729.962	0.684968	2	2	control
0	4	0	2	719.91	719.912	2.2225	2	4	control
0	3	1	2	720.913	720.915	2.77426	2	4	control
0	2	2	2	721.912	721.919	8.55505	2	4	control
1	3	0	2	722.423	722.424	2.07635	2	4	control
0	1	3	2	722.92	722.925	7.46971	2	4	control
1	2	1	2	723.422	723.427	6.35866	2	4	control
0	0	4	2	723.923	723.929	7.73563	2	4	control
1	1	2	2	724.429	724.433	4.69335	2	4	control
2	2	0	2	724.935	724.937	2.20709	2	4	control
1	0	3	2	725.432	725.438	8.40878	2	4	control
2	1	1	2	725.932	725.94	10.4362	2	4	control
2	0	2	2	726.942	726.946	5.91519	2	4	control
3	1	0	2	727.442	727.449	9.04539	2	4	control
3	1	0	2	728.452	728.452	0.54911	2	4	control
4	0	0	2	729.961	729.962	0.684968	2	4	control
0	4	0	2	719.91	719.911	1.80578	2	6	control
0	3	1	2	720.913	720.915	1.94198	2	6	control
0	2	2	2	721.912	721.919	8.97062	2	6	control
1	3	0	2	722.423	722.424	1.52265	2	6	control
0	1	3	2	722.92	722.925	7.19305	2	6	control
1	2	1	2	723.422	723.427	6.22043	2	6	control
0	0	4	2	723.923	723.929	7.45935	2	6	control
1	1	2	2	724.429	724.432	3.86511	2	6	control
2	2	0	2	724.935	724.937	2.20709	2	6	control
1	0	3	2	725.432	725.438	8.27093	2	6	control
2	1	1	2	725.932	725.94	10.574	2	6	control
2	0	2	2	726.942	726.946	5.64006	2	6	control
3	1	0	2	727.442	727.449	9.45779	2	6	control
3	1	0	2	728.452	728.453	1.51005	2	6	control
4	0	0	2	729.961	729.962	1.23294	2	6	control
0	4	0	2	719.91	719.911	0.972344	2	8	control
0	3	1	2	720.913	720.915	1.94198	2	8	control
0	2	2	2	721.912	721.919	8.69358	2	8	control
1	3	0	2	722.423	722.423	-0.138423	2	8	control
0	1	3	2	722.92	722.924	5.67144	2	8	control
1	2	1	2	723.422	723.426	5.11458	2	8	control
0	0	4	2	723.923	723.928	6.35426	2	8	control
1	1	2	2	724.429	724.431	2.62275	2	8	control
2	2	0	2	724.935	724.936	1.10355	2	8	control
1	0	3	2	725.432	725.438	7.58169	2	8	control
2	1	1	2	725.932	725.94	9.88522	2	8	control
2	0	2	2	726.942	726.945	4.26444	2	8	control
3	1	0	2	727.442	727.449	8.90792	2	8	control
3	1	0	2	728.452	728.452	0.686387	2	8	control
4	0	0	2	729.961	729.962	0.821962	2	8	control
0	4	0	2	719.91	719.911	1.25016	2	24	control
0	3	1	2	720.913	720.915	2.08069	2	24	control
0	2	2	2	721.912	721.918	7.72393	2	24	control
1	3	0	2	722.423	722.42	-3.46058	2	24	control
0	1	3	2	722.92	722.922	2.4899	2	24	control
1	2	1	2	723.422	723.424	2.6264	2	24	control
0	0	4	2	723.923	723.927	4.42036	2	24	control
1	1	2	2	724.429	724.429	0	2	24	control
2	2	0	2	724.935	724.939	4.96596	2	24	control
1	0	3	2	725.432	725.436	5.37611	2	24	control
2	1	1	2	725.932	725.939	9.05869	2	24	control
2	0	2	2	726.942	726.944	2.75125	2	24	control
3	1	0	2	727.442	727.448	8.35805	2	24	control
3	1	0	2	728.452	728.452	0.54911	2	24	control
4	0	0	2	729.961	729.961	0.547974	2	24	control
0	4	0	2	719.91	719.91	0.138906	2	0	MS-275
0	3	1	2	720.913	720.913	-0.832278	2	0	MS-275
0	2	2	2	721.912	721.919	9.5247	2	0	MS-275
1	3	0	2	722.423	722.422	-0.553692	2	0	MS-275
0	1	3	2	722.92	722.924	5.67144	2	0	MS-275
1	2	1	2	723.422	723.422	-0.138232	2	0	MS-275
0	0	4	2	723.923	723.927	5.38731	2	0	MS-275
1	1	2	2	724.429	724.432	3.31295	2	0	MS-275
2	2	0	2	724.935	724.935	-0.689717	2	0	MS-275
1	0	3	2	725.432	725.437	6.2032	2	0	MS-275
2	1	1	2	725.932	725.938	7.5434	2	0	MS-275
2	0	2	2	726.942	726.945	3.43906	2	0	MS-275
3	1	0	2	727.442	727.448	7.39577	2	0	MS-275
3	1	0	2	728.452	728.45	-1.51005	2	0	MS-275
4	0	0	2	729.961	729.96	-0.958955	2	0	MS-275
0	4	0	2	719.91	719.91	0.555625	2	0.5	MS-275
0	3	1	2	720.913	720.913	-0.416139	2	0.5	MS-275
0	2	2	2	721.912	721.919	9.5247	2	0.5	MS-275
1	3	0	2	722.423	722.423	-0.138423	2	0.5	MS-275
0	1	3	2	722.92	722.924	6.36308	2	0.5	MS-275
1	2	1	2	723.422	723.426	4.83811	2	0.5	MS-275
0	0	4	2	723.923	723.928	6.07799	2	0.5	MS-275
1	1	2	2	724.429	724.432	3.72707	2	0.5	MS-275
2	2	0	2	724.935	724.935	-0.275887	2	0.5	MS-275
1	0	3	2	725.432	725.437	6.7546	2	0.5	MS-275
2	1	1	2	725.932	725.938	8.23217	2	0.5	MS-275
2	0	2	2	726.942	726.945	3.85175	2	0.5	MS-275
3	1	0	2	727.442	727.448	7.80818	2	0.5	MS-275
3	1	0	2	728.452	728.451	-0.823665	2	0.5	MS-275
4	0	0	2	729.961	729.961	-0.410981	2	0.5	MS-275
0	4	0	2	719.91	719.911	1.11125	2	1	MS-275
0	3	1	2	720.913	720.913	0.277426	2	1	MS-275
0	2	2	2	721.912	721.92	9.94026	2	1	MS-275
1	3	0	2	722.423	722.423	0.968962	2	1	MS-275
0	1	3	2	722.92	722.925	7.19305	2	1	MS-275
1	2	1	2	723.422	723.426	5.52927	2	1	MS-275
0	0	4	2	723.923	723.928	6.35426	2	1	MS-275
1	1	2	2	724.429	724.433	4.27923	2	1	MS-275
2	2	0	2	724.935	724.936	0.41383	2	1	MS-275
1	0	3	2	725.432	725.437	7.44384	2	1	MS-275
2	1	1	2	725.932	725.939	9.19645	2	1	MS-275
2	0	2	2	726.942	726.945	4.53956	2	1	MS-275
3	1	0	2	727.442	727.449	8.49552	2	1	MS-275
3	1	0	2	728.452	728.451	-0.274555	2	1	MS-275
4	0	0	2	729.961	729.961	0.410981	2	1	MS-275
0	4	0	2	719.91	719.911	1.11125	2	1.5	MS-275
0	3	1	2	720.913	720.914	0.554852	2	1.5	MS-275
0	2	2	2	721.912	721.919	9.80174	2	1.5	MS-275
1	3	0	2	722.423	722.424	1.24581	2	1.5	MS-275
0	1	3	2	722.92	722.925	7.05472	2	1.5	MS-275
1	2	1	2	723.422	723.426	5.52927	2	1.5	MS-275
0	0	4	2	723.923	723.928	6.63054	2	1.5	MS-275
1	1	2	2	724.429	724.433	4.69335	2	1.5	MS-275
2	2	0	2	724.935	724.936	0.965603	2	1.5	MS-275
1	0	3	2	725.432	725.437	7.30599	2	1.5	MS-275
2	1	1	2	725.932	725.939	9.19645	2	1.5	MS-275
2	0	2	2	726.942	726.945	4.53956	2	1.5	MS-275
3	1	0	2	727.442	727.449	8.49552	2	1.5	MS-275
3	1	0	2	728.452	728.451	-0.411832	2	1.5	MS-275
4	0	0	2	729.961	729.961	0.410981	2	1.5	MS-275
0	4	0	2	719.91	719.911	1.52797	2	2	MS-275
0	3	1	2	720.913	720.914	1.66456	2	2	MS-275
0	2	2	2	721.912	721.919	9.80174	2	2	MS-275
1	3	0	2	722.423	722.424	1.7995	2	2	MS-275
0	1	3	2	722.92	722.925	7.46971	2	2	MS-275
1	2	1	2	723.422	723.427	5.94397	2	2	MS-275
0	0	4	2	723.923	723.928	7.18308	2	2	MS-275
1	1	2	2	724.429	724.433	5.24551	2	2	MS-275
2	2	0	2	724.935	724.937	1.65532	2	2	MS-275
1	0	3	2	725.432	725.438	7.71954	2	2	MS-275
2	1	1	2	725.932	725.939	9.60971	2	2	MS-275
2	0	2	2	726.942	726.946	5.36494	2	2	MS-275
3	1	0	2	727.442	727.449	8.90792	2	2	MS-275
3	1	0	2	728.452	728.452	0.137277	2	2	MS-275
4	0	0	2	729.961	729.962	0.684968	2	2	MS-275
0	4	0	2	719.91	719.911	1.25016	2	4	MS-275
0	3	1	2	720.913	720.914	1.38713	2	4	MS-275
0	2	2	2	721.912	721.919	8.69358	2	4	MS-275
1	3	0	2	722.423	722.424	1.38423	2	4	MS-275
0	1	3	2	722.92	722.925	7.05472	2	4	MS-275
1	2	1	2	723.422	723.427	5.94397	2	4	MS-275
0	0	4	2	723.923	723.928	6.90681	2	4	MS-275
1	1	2	2	724.429	724.432	4.14119	2	4	MS-275
2	2	0	2	724.935	724.936	1.24149	2	4	MS-275
1	0	3	2	725.432	725.437	7.44384	2	4	MS-275
2	1	1	2	725.932	725.939	9.47196	2	4	MS-275
2	0	2	2	726.942	726.946	4.81469	2	4	MS-275
3	1	0	2	727.442	727.449	8.63299	2	4	MS-275
3	1	0	2	728.452	728.452	0	2	4	MS-275
4	0	0	2	729.961	729.962	0.684968	2	4	MS-275
0	4	0	2	719.91	719.911	1.66688	2	6	MS-275
0	3	1	2	720.913	720.915	2.08069	2	6	MS-275
0	2	2	2	721.912	721.918	8.27801	2	6	MS-275
1	3	0	2	722.423	722.424	1.24581	2	6	MS-275
0	1	3	2	722.92	722.925	7.19305	2	6	MS-275
1	2	1	2	723.422	723.427	5.94397	2	6	MS-275
0	0	4	2	723.923	723.928	7.04495	2	6	MS-275
1	1	2	2	724.429	724.432	3.17491	2	6	MS-275
2	2	0	2	724.935	724.936	1.24149	2	6	MS-275
1	0	3	2	725.432	725.437	7.44384	2	6	MS-275
2	1	1	2	725.932	725.939	9.74746	2	6	MS-275
2	0	2	2	726.942	726.945	4.26444	2	6	MS-275
3	1	0	2	727.442	727.449	8.63299	2	6	MS-275
3	1	0	2	728.452	728.452	0	2	6	MS-275
4	0	0	2	729.961	729.961	0.547974	2	6	MS-275
0	4	0	2	719.91	719.912	2.63922	2	8	MS-275
0	3	1	2	720.913	720.915	2.91297	2	8	MS-275
0	2	2	2	721.912	721.919	9.24766	2	8	MS-275
1	3	0	2	722.423	722.424	1.52265	2	8	MS-275
0	1	3	2	722.92	722.925	7.46971	2	8	MS-275
1	2	1	2	723.422	723.427	6.4969	2	8	MS-275
0	0	4	2	723.923	723.929	7.73563	2	8	MS-275
1	1	2	2	724.429	724.432	3.58903	2	8	MS-275
2	2	0	2	724.935	724.937	2.20709	2	8	MS-275
1	0	3	2	725.432	725.438	8.40878	2	8	MS-275
2	1	1	2	725.932	725.94	10.2985	2	8	MS-275
2	0	2	2	726.942	726.946	5.08981	2	8	MS-275
3	1	0	2	727.442	727.449	9.45779	2	8	MS-275
3	1	0	2	728.452	728.452	1.2355	2	8	MS-275
4	0	0	2	729.961	729.962	1.36994	2	8	MS-275
0	4	0	2	719.91	719.911	2.08359	2	24	MS-275
0	3	1	2	720.913	720.915	2.35812	2	24	MS-275
0	2	2	2	721.912	721.918	8.27801	2	24	MS-275
1	3	0	2	722.423	722.423	0	2	24	MS-275
0	1	3	2	722.92	722.925	6.50141	2	24	MS-275
1	2	1	2	723.422	723.427	5.80574	2	24	MS-275
0	0	4	2	723.923	723.928	6.90681	2	24	MS-275
1	1	2	2	724.429	724.431	2.48471	2	24	MS-275
2	2	0	2	724.935	724.936	0.965603	2	24	MS-275
1	0	3	2	725.432	725.437	7.30599	2	24	MS-275
2	1	1	2	725.932	725.939	9.74746	2	24	MS-275
2	0	2	2	726.942	726.945	3.85175	2	24	MS-275
3	1	0	2	727.442	727.449	8.63299	2	24	MS-275
3	1	0	2	728.452	728.452	0.274555	2	24	MS-275
4	0	0	2	729.961	729.961	0.547974	2	24	MS-275
0	4	0	2	719.91	719.91	0.277813	2	0	SAHA
0	3	1	2	720.913	720.913	-0.832278	2	0	SAHA
0	2	2	2	721.912	721.919	9.66322	2	0	SAHA
1	3	0	2	722.423	722.422	-0.553692	2	0	SAHA
0	1	3	2	722.92	722.924	5.39479	2	0	SAHA
1	2	1	2	723.422	723.425	4.14695	2	0	SAHA
0	0	4	2	723.923	723.927	5.38731	2	0	SAHA
1	1	2	2	724.429	724.432	3.45099	2	0	SAHA
2	2	0	2	724.935	724.935	-0.82766	2	0	SAHA
1	0	3	2	725.432	725.437	6.2032	2	0	SAHA
2	1	1	2	725.932	725.938	7.26789	2	0	SAHA
2	0	2	2	726.942	726.944	3.3015	2	0	SAHA
3	1	0	2	727.442	727.448	7.25831	2	0	SAHA
3	1	0	2	728.452	728.45	-1.51005	2	0	SAHA
4	0	0	2	729.961	729.96	-1.09595	2	0	SAHA
0	4	0	2	719.91	719.91	0.555625	2	0.5	SAHA
0	3	1	2	720.913	720.913	-0.416139	2	0.5	SAHA
0	2	2	2	721.912	721.918	8.13949	2	0.5	SAHA
1	3	0	2	722.423	722.423	0	2	0.5	SAHA
0	1	3	2	722.92	722.924	6.22476	2	0.5	SAHA
1	2	1	2	723.422	723.426	4.83811	2	0.5	SAHA
0	0	4	2	723.923	723.927	5.66358	2	0.5	SAHA
1	1	2	2	724.429	724.432	3.58903	2	0.5	SAHA
2	2	0	2	724.935	724.935	-0.137943	2	0.5	SAHA
1	0	3	2	725.432	725.437	6.89244	2	0.5	SAHA
2	1	1	2	725.932	725.938	8.36993	2	0.5	SAHA
2	0	2	2	726.942	726.945	3.98931	2	0.5	SAHA
3	1	0	2	727.442	727.448	8.08311	2	0.5	SAHA
3	1	0	2	728.452	728.451	-0.686387	2	0.5	SAHA
4	0	0	2	729.961	729.961	-0.136994	2	0.5	SAHA
0	4	0	2	719.91	719.912	2.50031	2	1	SAHA
0	3	1	2	720.913	720.915	2.35812	2	1	SAHA
0	2	2	2	721.912	721.92	10.9099	2	1	SAHA
1	3	0	2	722.423	722.424	2.49162	2	1	SAHA
0	1	3	2	722.92	722.926	8.02302	2	1	SAHA
1	2	1	2	723.422	723.427	6.4969	2	1	SAHA
0	0	4	2	723.923	723.929	7.59749	2	1	SAHA
1	1	2	2	724.429	724.427	-3.17491	2	1	SAHA
2	2	0	2	724.935	724.937	1.79326	2	1	SAHA
1	0	3	2	725.432	725.438	7.85739	2	1	SAHA
2	1	1	2	725.932	725.94	9.88522	2	1	SAHA
2	0	2	2	726.942	726.946	5.22738	2	1	SAHA
3	1	0	2	727.442	727.449	9.04539	2	1	SAHA
3	1	0	2	728.452	728.452	0	2	1	SAHA
4	0	0	2	729.961	729.962	0.684968	2	1	SAHA
0	4	0	2	719.91	719.911	0.972344	2	1.5	SAHA
0	3	1	2	720.913	720.914	0.554852	2	1.5	SAHA
0	2	2	2	721.912	721.919	9.80174	2	1.5	SAHA
1	3	0	2	722.423	722.424	1.24581	2	1.5	SAHA
0	1	3	2	722.92	722.925	7.05472	2	1.5	SAHA
1	2	1	2	723.422	723.426	5.39104	2	1.5	SAHA
0	0	4	2	723.923	723.928	6.4924	2	1.5	SAHA
1	1	2	2	724.429	724.433	4.55531	2	1.5	SAHA
2	2	0	2	724.935	724.936	0.965603	2	1.5	SAHA
1	0	3	2	725.432	725.437	7.03029	2	1.5	SAHA
2	1	1	2	725.932	725.939	9.05869	2	1.5	SAHA
2	0	2	2	726.942	726.945	4.53956	2	1.5	SAHA
3	1	0	2	727.442	727.449	8.49552	2	1.5	SAHA
3	1	0	2	728.452	728.451	-0.54911	2	1.5	SAHA
4	0	0	2	729.961	729.961	0.410981	2	1.5	SAHA
0	4	0	2	719.91	719.912	2.36141	2	2	SAHA
0	3	1	2	720.913	720.915	2.35812	2	2	SAHA
0	2	2	2	721.912	721.92	10.3558	2	2	SAHA
1	3	0	2	722.423	722.424	2.35319	2	2	SAHA
0	1	3	2	722.92	722.926	7.88469	2	2	SAHA
1	2	1	2	723.422	723.434	15.7584	2	2	SAHA
0	0	4	2	723.923	723.929	7.59749	2	2	SAHA
1	1	2	2	724.429	724.434	6.07375	2	2	SAHA
2	2	0	2	724.935	724.937	2.20709	2	2	SAHA
1	0	3	2	725.432	725.438	8.13308	2	2	SAHA
2	1	1	2	725.932	725.94	9.88522	2	2	SAHA
2	0	2	2	726.942	726.946	5.91519	2	2	SAHA
3	1	0	2	727.442	727.449	9.04539	2	2	SAHA
3	1	0	2	728.452	728.452	0.411832	2	2	SAHA
4	0	0	2	729.961	729.962	0.958955	2	2	SAHA
0	4	0	2	719.91	719.911	0.972344	2	4	SAHA
0	3	1	2	720.913	720.914	0.832278	2	4	SAHA
0	2	2	2	721.912	721.919	8.69358	2	4	SAHA
1	3	0	2	722.423	722.423	1.10738	2	4	SAHA
0	1	3	2	722.92	722.925	6.9164	2	4	SAHA
1	2	1	2	723.422	723.426	5.52927	2	4	SAHA
0	0	4	2	723.923	723.928	6.63054	2	4	SAHA
1	1	2	2	724.429	724.432	3.86511	2	4	SAHA
2	2	0	2	724.935	724.936	0.965603	2	4	SAHA
1	0	3	2	725.432	725.437	7.03029	2	4	SAHA
2	1	1	2	725.932	725.939	9.05869	2	4	SAHA
2	0	2	2	726.942	726.945	4.53956	2	4	SAHA
3	1	0	2	727.442	727.449	8.49552	2	4	SAHA
3	1	0	2	728.452	728.451	-0.274555	2	4	SAHA
4	0	0	2	729.961	729.961	0.410981	2	4	SAHA
0	4	0	2	719.91	719.911	2.08359	2	6	SAHA
0	3	1	2	720.913	720.915	2.21941	2	6	SAHA
0	2	2	2	721.912	721.919	9.10914	2	6	SAHA
1	3	0	2	722.423	722.424	1.66108	2	6	SAHA
0	1	3	2	722.92	722.925	7.46971	2	6	SAHA
1	2	1	2	723.422	723.427	6.0822	2	6	SAHA
0	0	4	2	723.923	723.929	7.32122	2	6	SAHA
1	1	2	2	724.429	724.432	4.00315	2	6	SAHA
2	2	0	2	724.935	724.937	1.51738	2	6	SAHA
1	0	3	2	725.432	725.438	7.71954	2	6	SAHA
2	1	1	2	725.932	725.939	9.74746	2	6	SAHA
2	0	2	2	726.942	726.946	4.67713	2	6	SAHA
3	1	0	2	727.442	727.449	8.77045	2	6	SAHA
3	1	0	2	728.452	728.452	0.137277	2	6	SAHA
4	0	0	2	729.961	729.962	0.684968	2	6	SAHA
0	4	0	2	719.91	719.911	1.52797	2	8	SAHA
0	3	1	2	720.913	720.914	1.80327	2	8	SAHA
0	2	2	2	721.912	721.918	8.27801	2	8	SAHA
1	3	0	2	722.423	722.423	0.968962	2	8	SAHA
0	1	3	2	722.92	722.925	7.05472	2	8	SAHA
1	2	1	2	723.422	723.427	5.80574	2	8	SAHA
0	0	4	2	723.923	723.928	7.04495	2	8	SAHA
1	1	2	2	724.429	724.432	3.17491	2	8	SAHA
2	2	0	2	724.935	724.936	1.37943	2	8	SAHA
1	0	3	2	725.432	725.438	7.71954	2	8	SAHA
2	1	1	2	725.932	725.939	9.74746	2	8	SAHA
2	0	2	2	726.942	726.945	4.402	2	8	SAHA
3	1	0	2	727.442	727.449	9.04539	2	8	SAHA
3	1	0	2	728.452	728.452	0.54911	2	8	SAHA
4	0	0	2	729.961	729.962	1.09595	2	8	SAHA
0	4	0	2	719.91	719.911	1.66688	2	24	SAHA
0	3	1	2	720.913	720.914	1.80327	2	24	SAHA
0	2	2	2	721.912	721.918	7.58541	2	24	SAHA
1	3	0	2	722.423	722.421	-2.63004	2	24	SAHA
0	1	3	2	722.92	722.922	3.31987	2	24	SAHA
1	2	1	2	723.422	723.426	4.28519	2	24	SAHA
0	0	4	2	723.923	723.928	5.80172	2	24	SAHA
1	1	2	2	724.429	724.43	0.828238	2	24	SAHA
2	2	0	2	724.935	724.934	-1.24149	2	24	SAHA
1	0	3	2	725.432	725.436	6.06535	2	24	SAHA
2	1	1	2	725.932	725.939	9.3342	2	24	SAHA
2	0	2	2	726.942	726.944	2.61369	2	24	SAHA
3	1	0	2	727.442	727.449	8.49552	2	24	SAHA
3	1	0	2	728.452	728.452	0.274555	2	24	SAHA
4	0	0	2	729.961	729.961	0.547974	2	24	SAHA
0	4	0	2	719.91	719.912	3.47266	3	0	control
0	3	1	2	720.913	720.915	2.63555	3	0	control
0	2	2	2	721.912	721.922	12.5722	3	0	control
1	3	0	2	722.423	722.425	2.63004	3	0	control
0	1	3	2	722.92	722.926	8.71466	3	0	control
1	2	1	2	723.422	723.428	7.32629	3	0	control
0	0	4	2	723.923	723.93	8.84072	3	0	control
1	1	2	2	724.429	724.434	6.90198	3	0	control
2	2	0	2	724.935	724.937	2.75887	3	0	control
1	0	3	2	725.432	725.439	9.78727	3	0	control
2	1	1	2	725.932	725.94	10.7117	3	0	control
2	0	2	2	726.942	726.947	7.01569	3	0	control
3	1	0	2	727.442	727.45	10.8325	3	0	control
3	1	0	2	728.452	728.453	2.33372	3	0	control
4	0	0	2	729.961	729.963	2.73987	3	0	control
0	4	0	2	719.91	719.913	4.16719	3	0.5	control
0	3	1	2	720.913	720.916	3.32911	3	0.5	control
0	2	2	2	721.912	721.922	12.9877	3	0.5	control
1	3	0	2	722.423	722.425	3.73742	3	0.5	control
0	1	3	2	722.92	722.927	10.0979	3	0.5	control
1	2	1	2	723.422	723.429	8.70861	3	0.5	control
0	0	4	2	723.923	723.93	9.5314	3	0.5	control
1	1	2	2	724.429	724.435	7.45414	3	0.5	control
2	2	0	2	724.935	724.938	3.58653	3	0.5	control
1	0	3	2	725.432	725.439	10.3387	3	0.5	control
2	1	1	2	725.932	725.941	12.0893	3	0.5	control
2	0	2	2	726.942	726.948	7.56594	3	0.5	control
3	1	0	2	727.442	727.451	11.5198	3	0.5	control
3	1	0	2	728.452	728.453	2.60827	3	0.5	control
4	0	0	2	729.961	729.963	3.15085	3	0.5	control
0	4	0	2	719.91	719.913	4.30609	3	1	control
0	3	1	2	720.913	720.917	4.71624	3	1	control
0	2	2	2	721.912	721.921	11.3255	3	1	control
1	3	0	2	722.423	722.426	4.42954	3	1	control
0	1	3	2	722.92	722.927	10.3746	3	1	control
1	2	1	2	723.422	723.429	8.70861	3	1	control
0	0	4	2	723.923	723.931	9.94581	3	1	control
1	1	2	2	724.429	724.435	7.86826	3	1	control
2	2	0	2	724.935	724.939	4.55213	3	1	control
1	0	3	2	725.432	725.44	10.7522	3	1	control
2	1	1	2	725.932	725.942	12.778	3	1	control
2	0	2	2	726.942	726.948	8.25375	3	1	control
3	1	0	2	727.442	727.451	11.7947	3	1	control
3	1	0	2	728.452	728.454	3.0201	3	1	control
4	0	0	2	729.961	729.964	3.69883	3	1	control
0	4	0	2	719.91	719.913	4.58391	3	1.5	control
0	3	1	2	720.913	720.917	4.85495	3	1.5	control
0	2	2	2	721.912	721.921	11.464	3	1.5	control
1	3	0	2	722.423	722.426	4.56796	3	1.5	control
0	1	3	2	722.92	722.928	10.6512	3	1.5	control
1	2	1	2	723.422	723.429	8.70861	3	1.5	control
0	0	4	2	723.923	723.93	9.80767	3	1.5	control
1	1	2	2	724.429	724.435	8.0063	3	1.5	control
2	2	0	2	724.935	724.939	4.69007	3	1.5	control
1	0	3	2	725.432	725.44	10.7522	3	1.5	control
2	1	1	2	725.932	725.942	12.5025	3	1.5	control
2	0	2	2	726.942	726.948	8.11619	3	1.5	control
3	1	0	2	727.442	727.451	11.7947	3	1.5	control
3	1	0	2	728.452	728.454	3.0201	3	1.5	control
4	0	0	2	729.961	729.964	3.56183	3	1.5	control
0	4	0	2	719.91	719.913	3.88938	3	2	control
0	3	1	2	720.913	720.916	3.74525	3	2	control
0	2	2	2	721.912	721.92	10.4943	3	2	control
1	3	0	2	722.423	722.425	3.599	3	2	control
0	1	3	2	722.92	722.927	9.95961	3	2	control
1	2	1	2	723.422	723.429	8.70861	3	2	control
0	0	4	2	723.923	723.93	9.80767	3	2	control
1	1	2	2	724.429	724.435	7.59218	3	2	control
2	2	0	2	724.935	724.938	3.86241	3	2	control
1	0	3	2	725.432	725.439	10.3387	3	2	control
2	1	1	2	725.932	725.942	12.5025	3	2	control
2	0	2	2	726.942	726.948	7.7035	3	2	control
3	1	0	2	727.442	727.451	11.5198	3	2	control
3	1	0	2	728.452	728.453	2.74555	3	2	control
4	0	0	2	729.961	729.963	3.15085	3	2	control
0	4	0	2	719.91	719.913	4.16719	3	4	control
0	3	1	2	720.913	720.916	3.46782	3	4	control
0	2	2	2	721.912	721.919	9.80174	3	4	control
1	3	0	2	722.423	722.425	2.76846	3	4	control
0	1	3	2	722.92	722.926	8.99131	3	4	control
1	2	1	2	723.422	723.429	8.57037	3	4	control
0	0	4	2	723.923	723.928	7.18308	3	4	control
1	1	2	2	724.429	724.434	6.76394	3	4	control
2	2	0	2	724.935	724.938	3.72447	3	4	control
1	0	3	2	725.432	725.44	10.4765	3	4	control
2	1	1	2	725.932	725.942	12.6403	3	4	control
2	0	2	2	726.942	726.947	7.42838	3	4	control
3	1	0	2	727.442	727.451	12.0697	3	4	control
3	1	0	2	728.452	728.454	3.29466	3	4	control
4	0	0	2	729.961	729.964	3.83582	3	4	control
0	4	0	2	719.91	719.913	4.02828	3	6	control
0	3	1	2	720.913	720.916	3.88396	3	6	control
0	2	2	2	721.912	721.92	10.6329	3	6	control
1	3	0	2	722.423	722.424	2.49162	3	6	control
0	1	3	2	722.92	722.927	9.54463	3	6	control
1	2	1	2	723.422	723.429	8.70861	3	6	control
0	0	4	2	723.923	723.931	10.3602	3	6	control
1	1	2	2	724.429	724.434	6.07375	3	6	control
2	2	0	2	724.935	724.938	3.86241	3	6	control
1	0	3	2	725.432	725.44	10.7522	3	6	control
2	1	1	2	725.932	725.942	13.0536	3	6	control
2	0	2	2	726.942	726.947	7.42838	3	6	control
3	1	0	2	727.442	727.451	11.9322	3	6	control
3	1	0	2	728.452	728.454	3.43194	3	6	control
4	0	0	2	729.961	729.964	3.69883	3	6	control
0	4	0	2	719.91	719.913	4.16719	3	8	control
0	3	1	2	720.913	720.916	3.88396	3	8	control
0	2	2	2	721.912	721.919	9.80174	3	8	control
1	3	0	2	722.423	722.424	1.52265	3	8	control
0	1	3	2	722.92	722.926	8.02302	3	8	control
1	2	1	2	723.422	723.428	7.32629	3	8	control
0	0	4	2	723.923	723.93	9.39326	3	8	control
1	1	2	2	724.429	724.433	5.65963	3	8	control
2	2	0	2	724.935	724.938	3.31064	3	8	control
1	0	3	2	725.432	725.439	10.2008	3	8	control
2	1	1	2	725.932	725.942	12.9158	3	8	control
2	0	2	2	726.942	726.947	7.15325	3	8	control
3	1	0	2	727.442	727.451	11.9322	3	8	control
3	1	0	2	728.452	728.454	3.43194	3	8	control
4	0	0	2	729.961	729.964	3.83582	3	8	control
0	4	0	2	719.91	719.913	3.75047	3	24	control
0	3	1	2	720.913	720.917	5.68723	3	24	control
0	2	2	2	721.912	721.921	11.741	3	24	control
1	3	0	2	722.423	722.424	1.52265	3	24	control
0	1	3	2	722.92	722.925	7.33138	3	24	control
1	2	1	2	723.422	723.429	8.70861	3	24	control
0	0	4	2	723.923	723.931	9.94581	3	24	control
1	1	2	2	724.429	724.433	5.10747	3	24	control
2	2	0	2	724.935	724.938	3.1727	3	24	control
1	0	3	2	725.432	725.439	10.2008	3	24	control
2	1	1	2	725.932	725.942	13.1913	3	24	control
2	0	2	2	726.942	726.947	6.74056	3	24	control
3	1	0	2	727.442	727.451	12.0697	3	24	control
3	1	0	2	728.452	728.455	4.11832	3	24	control
4	0	0	2	729.961	729.964	3.97281	3	24	control
0	4	0	2	719.91	719.913	3.75047	3	0	MS-275
0	3	1	2	720.913	720.915	2.49683	3	0	MS-275
0	2	2	2	721.912	721.92	10.6329	3	0	MS-275
1	3	0	2	722.423	722.425	3.04531	3	0	MS-275
0	1	3	2	722.92	722.927	9.26797	3	0	MS-275
1	2	1	2	723.422	723.428	7.60275	3	0	MS-275
0	0	4	2	723.923	723.929	8.42631	3	0	MS-275
1	1	2	2	724.429	724.435	7.3161	3	0	MS-275
2	2	0	2	724.935	724.938	3.03475	3	0	MS-275
1	0	3	2	725.432	725.439	10.063	3	0	MS-275
2	1	1	2	725.932	725.94	10.9872	3	0	MS-275
2	0	2	2	726.942	726.947	7.29081	3	0	MS-275
3	1	0	2	727.442	727.451	11.2449	3	0	MS-275
3	1	0	2	728.452	728.453	2.60827	3	0	MS-275
4	0	0	2	729.961	729.963	3.01386	3	0	MS-275
0	4	0	2	719.91	719.913	3.75047	3	0.5	MS-275
0	3	1	2	720.913	720.915	3.05169	3	0.5	MS-275
0	2	2	2	721.912	721.921	11.6025	3	0.5	MS-275
1	3	0	2	722.423	722.425	3.32215	3	0.5	MS-275
0	1	3	2	722.92	722.927	9.82128	3	0.5	MS-275
1	2	1	2	723.422	723.428	8.01745	3	0.5	MS-275
0	0	4	2	723.923	723.93	9.25512	3	0.5	MS-275
1	1	2	2	724.429	724.434	7.04002	3	0.5	MS-275
2	2	0	2	724.935	724.938	3.31064	3	0.5	MS-275
1	0	3	2	725.432	725.439	10.063	3	0.5	MS-275
2	1	1	2	725.932	725.941	11.8138	3	0.5	MS-275
2	0	2	2	726.942	726.947	7.29081	3	0.5	MS-275
3	1	0	2	727.442	727.451	11.5198	3	0.5	MS-275
3	1	0	2	728.452	728.453	2.47099	3	0.5	MS-275
4	0	0	2	729.961	729.963	3.42484	3	0.5	MS-275
0	4	0	2	719.91	719.913	3.75047	3	1	MS-275
0	3	1	2	720.913	720.916	3.46782	3	1	MS-275
0	2	2	2	721.912	721.92	11.187	3	1	MS-275
1	3	0	2	722.423	722.426	3.87585	3	1	MS-275
0	1	3	2	722.92	722.927	9.95961	3	1	MS-275
1	2	1	2	723.422	723.428	8.15568	3	1	MS-275
0	0	4	2	723.923	723.93	9.66953	3	1	MS-275
1	1	2	2	724.429	724.435	7.3161	3	1	MS-275
2	2	0	2	724.935	724.938	3.72447	3	1	MS-275
1	0	3	2	725.432	725.439	10.063	3	1	MS-275
2	1	1	2	725.932	725.941	12.0893	3	1	MS-275
2	0	2	2	726.942	726.948	7.56594	3	1	MS-275
3	1	0	2	727.442	727.451	11.3823	3	1	MS-275
3	1	0	2	728.452	728.453	2.47099	3	1	MS-275
4	0	0	2	729.961	729.963	3.28785	3	1	MS-275
0	4	0	2	719.91	719.913	4.445	3	1.5	MS-275
0	3	1	2	720.913	720.916	4.3001	3	1.5	MS-275
0	2	2	2	721.912	721.922	13.2648	3	1.5	MS-275
1	3	0	2	722.423	722.426	4.70639	3	1.5	MS-275
0	1	3	2	722.92	722.928	10.6512	3	1.5	MS-275
1	2	1	2	723.422	723.429	8.98507	3	1.5	MS-275
0	0	4	2	723.923	723.931	10.2221	3	1.5	MS-275
1	1	2	2	724.429	724.436	8.42042	3	1.5	MS-275
2	2	0	2	724.935	724.939	4.55213	3	1.5	MS-275
1	0	3	2	725.432	725.44	10.7522	3	1.5	MS-275
2	1	1	2	725.932	725.942	12.6403	3	1.5	MS-275
2	0	2	2	726.942	726.948	8.39131	3	1.5	MS-275
3	1	0	2	727.442	727.451	11.9322	3	1.5	MS-275
3	1	0	2	728.452	728.454	3.15738	3	1.5	MS-275
4	0	0	2	729.961	729.964	3.83582	3	1.5	MS-275
0	4	0	2	719.91	719.913	4.02828	3	2	MS-275
0	3	1	2	720.913	720.916	3.60654	3	2	MS-275
0	2	2	2	721.912	721.922	13.4033	3	2	MS-275
1	3	0	2	722.423	722.426	4.29112	3	2	MS-275
0	1	3	2	722.92	722.927	10.2363	3	2	MS-275
1	2	1	2	723.422	723.429	8.70861	3	2	MS-275
0	0	4	2	723.923	723.931	9.94581	3	2	MS-275
1	1	2	2	724.429	724.435	7.73022	3	2	MS-275
2	2	0	2	724.935	724.938	3.72447	3	2	MS-275
1	0	3	2	725.432	725.429	-3.44622	3	2	MS-275
2	1	1	2	725.932	725.941	12.227	3	2	MS-275
2	0	2	2	726.942	726.948	7.7035	3	2	MS-275
3	1	0	2	727.442	727.451	11.6573	3	2	MS-275
3	1	0	2	728.452	728.453	2.60827	3	2	MS-275
4	0	0	2	729.961	729.964	3.56183	3	2	MS-275
0	4	0	2	719.91	719.913	3.88938	3	4	MS-275
0	3	1	2	720.913	720.916	3.32911	3	4	MS-275
0	2	2	2	721.912	721.916	4.39943	3	4	MS-275
1	3	0	2	722.423	722.425	3.18373	3	4	MS-275
0	1	3	2	722.92	722.927	9.54463	3	4	MS-275
1	2	1	2	723.422	723.428	8.43214	3	4	MS-275
0	0	4	2	723.923	723.93	9.66953	3	4	MS-275
1	1	2	2	724.429	724.434	6.90198	3	4	MS-275
2	2	0	2	724.935	724.938	3.44858	3	4	MS-275
1	0	3	2	725.432	725.439	10.3387	3	4	MS-275
2	1	1	2	725.932	725.941	12.227	3	4	MS-275
2	0	2	2	726.942	726.947	7.42838	3	4	MS-275
3	1	0	2	727.442	727.451	11.6573	3	4	MS-275
3	1	0	2	728.452	728.454	2.88283	3	4	MS-275
4	0	0	2	729.961	729.964	3.69883	3	4	MS-275
0	4	0	2	719.91	719.913	4.58391	3	6	MS-275
0	3	1	2	720.913	720.916	4.02268	3	6	MS-275
0	2	2	2	721.912	721.92	11.187	3	6	MS-275
1	3	0	2	722.423	722.425	3.73742	3	6	MS-275
0	1	3	2	722.92	722.927	9.95961	3	6	MS-275
1	2	1	2	723.422	723.429	8.98507	3	6	MS-275
0	0	4	2	723.923	723.931	9.94581	3	6	MS-275
1	1	2	2	724.429	724.434	6.34983	3	6	MS-275
2	2	0	2	724.935	724.938	3.72447	3	6	MS-275
1	0	3	2	725.432	725.44	10.6144	3	6	MS-275
2	1	1	2	725.932	725.942	12.6403	3	6	MS-275
2	0	2	2	726.942	726.947	7.42838	3	6	MS-275
3	1	0	2	727.442	727.451	11.9322	3	6	MS-275
3	1	0	2	728.452	728.454	3.29466	3	6	MS-275
4	0	0	2	729.961	729.964	3.83582	3	6	MS-275
0	4	0	2	719.91	719.913	4.30609	3	8	MS-275
0	3	1	2	720.913	720.916	4.02268	3	8	MS-275
0	2	2	2	721.912	721.92	10.3558	3	8	MS-275
1	3	0	2	722.423	722.425	3.04531	3	8	MS-275
0	1	3	2	722.92	722.927	9.54463	3	8	MS-275
1	2	1	2	723.422	723.429	8.70861	3	8	MS-275
0	0	4	2	723.923	723.931	9.94581	3	8	MS-275
1	1	2	2	724.429	724.434	5.93571	3	8	MS-275
2	2	0	2	724.935	724.938	3.31064	3	8	MS-275
1	0	3	2	725.432	725.439	10.3387	3	8	MS-275
2	1	1	2	725.932	725.942	12.5025	3	8	MS-275
2	0	2	2	726.942	726.947	7.01569	3	8	MS-275
3	1	0	2	727.442	727.451	11.7947	3	8	MS-275
3	1	0	2	728.452	728.454	3.0201	3	8	MS-275
4	0	0	2	729.961	729.964	3.83582	3	8	MS-275
0	4	0	2	719.91	719.913	4.72281	3	24	MS-275
0	3	1	2	720.913	720.917	5.13238	3	24	MS-275
0	2	2	2	721.912	721.92	10.7714	3	24	MS-275
1	3	0	2	722.423	722.423	1.10738	3	24	MS-275
0	1	3	2	722.92	722.925	7.33138	3	24	MS-275
1	2	1	2	723.422	723.428	8.01745	3	24	MS-275
0	0	4	2	723.923	723.93	9.11699	3	24	MS-275
1	1	2	2	724.429	724.433	4.41727	3	24	MS-275
2	2	0	2	724.935	724.937	2.34504	3	24	MS-275
1	0	3	2	725.432	725.439	9.64942	3	24	MS-275
2	1	1	2	725.932	725.942	12.5025	3	24	MS-275
2	0	2	2	726.942	726.946	5.77763	3	24	MS-275
3	1	0	2	727.442	727.451	11.5198	3	24	MS-275
3	1	0	2	728.452	728.454	3.29466	3	24	MS-275
4	0	0	2	729.961	729.964	3.69883	3	24	MS-275
0	4	0	2	719.91	719.913	3.88938	3	0	SAHA
0	3	1	2	720.913	720.915	2.91297	3	0	SAHA
0	2	2	2	721.912	721.921	12.1566	3	0	SAHA
1	3	0	2	722.423	722.425	3.46058	3	0	SAHA
0	1	3	2	722.92	722.927	9.82128	3	0	SAHA
1	2	1	2	723.422	723.428	8.29391	3	0	SAHA
0	0	4	2	723.923	723.93	8.70258	3	0	SAHA
1	1	2	2	724.429	724.435	7.3161	3	0	SAHA
2	2	0	2	724.935	724.938	3.44858	3	0	SAHA
1	0	3	2	725.432	725.439	10.3387	3	0	SAHA
2	1	1	2	725.932	725.941	11.9515	3	0	SAHA
2	0	2	2	726.942	726.948	7.84106	3	0	SAHA
3	1	0	2	727.442	727.451	11.7947	3	0	SAHA
3	1	0	2	728.452	728.454	3.0201	3	0	SAHA
4	0	0	2	729.961	729.964	3.83582	3	0	SAHA
0	4	0	2	719.91	719.913	3.88938	3	0.5	SAHA
0	3	1	2	720.913	720.915	3.1904	3	0.5	SAHA
0	2	2	2	721.912	721.92	10.6329	3	0.5	SAHA
1	3	0	2	722.423	722.425	3.599	3	0.5	SAHA
0	1	3	2	722.92	722.927	9.82128	3	0.5	SAHA
1	2	1	2	723.422	723.428	8.15568	3	0.5	SAHA
0	0	4	2	723.923	723.93	9.39326	3	0.5	SAHA
1	1	2	2	724.429	724.434	7.04002	3	0.5	SAHA
2	2	0	2	724.935	724.938	3.1727	3	0.5	SAHA
1	0	3	2	725.432	725.439	9.92512	3	0.5	SAHA
2	1	1	2	725.932	725.941	11.8138	3	0.5	SAHA
2	0	2	2	726.942	726.947	6.87813	3	0.5	SAHA
3	1	0	2	727.442	727.451	11.1074	3	0.5	SAHA
3	1	0	2	728.452	728.453	2.19644	3	0.5	SAHA
4	0	0	2	729.961	729.963	2.87687	3	0.5	SAHA
0	4	0	2	719.91	719.913	3.61156	3	1	SAHA
0	3	1	2	720.913	720.915	3.05169	3	1	SAHA
0	2	2	2	721.912	721.919	8.97062	3	1	SAHA
1	3	0	2	722.423	722.425	3.599	3	1	SAHA
0	1	3	2	722.92	722.927	9.54463	3	1	SAHA
1	2	1	2	723.422	723.428	7.87921	3	1	SAHA
0	0	4	2	723.923	723.93	9.5314	3	1	SAHA
1	1	2	2	724.429	724.434	6.90198	3	1	SAHA
2	2	0	2	724.935	724.938	3.58653	3	1	SAHA
1	0	3	2	725.432	725.439	9.92512	3	1	SAHA
2	1	1	2	725.932	725.941	11.676	3	1	SAHA
2	0	2	2	726.942	726.947	7.29081	3	1	SAHA
3	1	0	2	727.442	727.45	10.9699	3	1	SAHA
3	1	0	2	728.452	728.453	1.92188	3	1	SAHA
4	0	0	2	729.961	729.963	3.15085	3	1	SAHA
0	4	0	2	719.91	719.913	4.02828	3	1.5	SAHA
0	3	1	2	720.913	720.916	3.60654	3	1.5	SAHA
0	2	2	2	721.912	721.922	12.7107	3	1.5	SAHA
1	3	0	2	722.423	722.426	4.29112	3	1.5	SAHA
0	1	3	2	722.92	722.927	10.2363	3	1.5	SAHA
1	2	1	2	723.422	723.429	8.70861	3	1.5	SAHA
0	0	4	2	723.923	723.93	9.66953	3	1.5	SAHA
1	1	2	2	724.429	724.435	7.73022	3	1.5	SAHA
2	2	0	2	724.935	724.938	4.1383	3	1.5	SAHA
1	0	3	2	725.432	725.439	10.3387	3	1.5	SAHA
2	1	1	2	725.932	725.941	12.227	3	1.5	SAHA
2	0	2	2	726.942	726.948	7.84106	3	1.5	SAHA
3	1	0	2	727.442	727.451	11.6573	3	1.5	SAHA
3	1	0	2	728.452	728.454	2.88283	3	1.5	SAHA
4	0	0	2	729.961	729.964	3.69883	3	1.5	SAHA
0	4	0	2	719.91	719.913	4.16719	3	2	SAHA
0	3	1	2	720.913	720.916	3.46782	3	2	SAHA
0	2	2	2	721.912	721.921	11.8796	3	2	SAHA
1	3	0	2	722.423	722.426	4.15269	3	2	SAHA
0	1	3	2	722.92	722.927	10.3746	3	2	SAHA
1	2	1	2	723.422	723.429	8.84684	3	2	SAHA
0	0	4	2	723.923	723.931	10.0839	3	2	SAHA
1	1	2	2	724.429	724.435	7.45414	3	2	SAHA
2	2	0	2	724.935	724.938	4.00036	3	2	SAHA
1	0	3	2	725.432	725.44	10.6144	3	2	SAHA
2	1	1	2	725.932	725.942	12.5025	3	2	SAHA
2	0	2	2	726.942	726.948	7.84106	3	2	SAHA
3	1	0	2	727.442	727.451	12.0697	3	2	SAHA
3	1	0	2	728.452	728.454	3.15738	3	2	SAHA
4	0	0	2	729.961	729.963	2.60288	3	2	SAHA
0	4	0	2	719.91	719.913	4.16719	3	4	SAHA
0	3	1	2	720.913	720.916	3.32911	3	4	SAHA
0	2	2	2	721.912	721.921	11.6025	3	4	SAHA
1	3	0	2	722.423	722.425	3.73742	3	4	SAHA
0	1	3	2	722.92	722.927	10.0979	3	4	SAHA
1	2	1	2	723.422	723.429	8.70861	3	4	SAHA
0	0	4	2	723.923	723.93	9.66953	3	4	SAHA
1	1	2	2	724.429	724.434	7.04002	3	4	SAHA
2	2	0	2	724.935	724.938	3.58653	3	4	SAHA
1	0	3	2	725.432	725.44	10.4765	3	4	SAHA
2	1	1	2	725.932	725.941	12.0893	3	4	SAHA
2	0	2	2	726.942	726.947	7.42838	3	4	SAHA
3	1	0	2	727.442	727.451	11.7947	3	4	SAHA
3	1	0	2	728.452	728.454	2.88283	3	4	SAHA
4	0	0	2	729.961	729.963	3.42484	3	4	SAHA
0	4	0	2	719.91	719.913	4.02828	3	6	SAHA
0	3	1	2	720.913	720.916	3.46782	3	6	SAHA
0	2	2	2	721.912	721.92	10.6329	3	6	SAHA
1	3	0	2	722.423	722.425	3.18373	3	6	SAHA
0	1	3	2	722.92	722.927	9.68295	3	6	SAHA
1	2	1	2	723.422	723.428	8.43214	3	6	SAHA
0	0	4	2	723.923	723.93	9.80767	3	6	SAHA
1	1	2	2	724.429	724.434	6.48786	3	6	SAHA
2	2	0	2	724.935	724.938	3.31064	3	6	SAHA
1	0	3	2	725.432	725.439	10.2008	3	6	SAHA
2	1	1	2	725.932	725.941	12.227	3	6	SAHA
2	0	2	2	726.942	726.947	7.15325	3	6	SAHA
3	1	0	2	727.442	727.451	11.6573	3	6	SAHA
3	1	0	2	728.452	728.454	3.0201	3	6	SAHA
4	0	0	2	729.961	729.964	3.69883	3	6	SAHA
0	4	0	2	719.91	719.913	4.16719	3	8	SAHA
0	3	1	2	720.913	720.916	3.88396	3	8	SAHA
0	2	2	2	721.912	721.92	10.3558	3	8	SAHA
1	3	0	2	722.423	722.425	3.32215	3	8	SAHA
0	1	3	2	722.92	722.927	9.82128	3	8	SAHA
1	2	1	2	723.422	723.429	8.70861	3	8	SAHA
0	0	4	2	723.923	723.93	9.66953	3	8	SAHA
1	1	2	2	724.429	724.434	6.21179	3	8	SAHA
2	2	0	2	724.935	724.938	3.72447	3	8	SAHA
1	0	3	2	725.432	725.44	10.4765	3	8	SAHA
2	1	1	2	725.932	725.941	12.3648	3	8	SAHA
2	0	2	2	726.942	726.947	7.01569	3	8	SAHA
3	1	0	2	727.442	727.451	11.7947	3	8	SAHA
3	1	0	2	728.452	728.454	3.15738	3	8	SAHA
4	0	0	2	729.961	729.964	3.83582	3	8	SAHA
0	4	0	2	719.91	719.914	5.41734	3	24	SAHA
0	3	1	2	720.913	720.917	5.82594	3	24	SAHA
0	2	2	2	721.912	721.921	11.741	3	24	SAHA
1	3	0	2	722.423	722.424	2.07635	3	24	SAHA
0	1	3	2	722.92	722.926	8.57633	3	24	SAHA
1	2	1	2	723.422	723.429	8.57037	3	24	SAHA
0	0	4	2	723.923	723.93	9.66953	3	24	SAHA
1	1	2	2	724.429	724.433	4.69335	3	24	SAHA
2	2	0	2	724.935	724.938	3.72447	3	24	SAHA
1	0	3	2	725.432	725.439	10.3387	3	24	SAHA
2	1	1	2	725.932	725.942	13.0536	3	24	SAHA
2	0	2	2	726.942	726.947	6.603	3	24	SAHA
3	1	0	2	727.442	727.451	11.9322	3	24	SAHA
3	1	0	2	728.452	728.454	3.84377	3	24	SAHA
4	0	0	2	729.961	729.964	3.83582	3	24	SAHA
