# Supplementary material for: Combined Metabolic and Chemical (CoMetChem) Labeling Using Stable Isotopes—a Strategy to Reveal Site-Specific Histone Acetylation and Deacetylation Rates by LC–MS
Source: Anal Chem. 2021 Sep 14;93(38):12872–80. doi: 10.1021/acs.analchem.1c01359 (PMC8482368; doi:10.1021/acs.analchem.1c01359)
Supplement: Supplementary file 4 — ac1c01359_si_004.xlsx [file ac1c01359_si_004.xlsx]

## Sheet: H4(4-16)_MS2
precursor_mz	fragment_ion	fragment_sequence	fragment_mz	raw_height	raw_total_intensity	fitted_height	fitted_mz	fitted_sigma_mz	fitted_area	fitted_r2	ppm difference m/z value	replicate number	timepoint	condition
727.448	y2	K(ac12C)R	345.224	81008.6	331390	84328.2	345.227	0.0213203	329503	0.998571	7.4561	1	0	control
727.448	y3	AK(ac12C)R	416.262	55024.7	221391	56518.3	416.264	0.0281508	220270	0.998653	5.5949	1	0	control
727.448	y4	GAK(ac12C)R	473.283	149146	576608	147161	473.287	0.0341615	573114	0.997881	8.5062	1	0	control
727.448	y5	GGAK(ac12C)R	530.304	655500	2.60961e+06	664072	530.309	0.0406484	2.57631e+06	0.998077	8.2334	1	0	control
727.448	y2	K(ac*)R	350.25	17687.8	70253.6	18323.2	350.253	0.02158	69025.5	0.998098	9.0405	1	0	control
727.448	y3	AK(ac*)R	421.287	28998.8	118641	27490.7	421.273	0.0277642	116716	0.878718	-34.2026	1	0	control
727.448	y4	GAK(ac*)R	478.309	21575.3	86112.9	22515.6	478.309	0.0343061	84546.3	0.998686	1.105	1	0	control
727.448	y5	GGAK(ac*)R	535.33	120405	461524	117970	535.334	0.041123	460234	0.99786	8.1863	1	0	control
727.448	y6	K(ac12C)GGAK(ac*)R	705.436	196729	819230	205448	705.441	0.0621744	814586	0.997836	7.3192	1	0	control
727.448	y7	GK(ac12C)GGAK(ac*)R	762.457	1.03997e+06	4.26007e+06	1.07233e+06	762.462	0.0700287	4.23375e+06	0.998231	6.5136	1	0	control
727.448	y8	LGK(ac12C)GGAK(ac*)R	875.541	253725	1.01797e+06	257142	875.546	0.0859895	1.0122e+06	0.99828	5.929	1	0	control
727.448	y9	GLGK(ac12C)GGAK(ac*)R	932.563	995008	3.84425e+06	974545	932.568	0.0949729	3.82986e+06	0.997738	5.6079	1	0	control
727.448	y10	K(ac*)GLGK(ac12C)GGAK(ac*)R	1107.69	106442	407859	104416	1107.7	0.122281	406935	0.998056	3.1567	1	0	control
727.448	y11	GK(ac*)GLGK(ac12C)GGAK(ac*)R	1164.72	140354	547325	139512	1164.72	0.131286	544761	0.998224	3.1125	1	0	control
727.448	y12	GGK(ac*)GLGK(ac12C)GGAK(ac*)R	1221.74	471890	1.90447e+06	481346	1221.74	0.141761	1.89471e+06	0.998366	3.8117	1	0	control
727.448	y6	K(ac*)GGAK(ac*)R	710.461	24073.9	96030.1	24718.2	710.46	0.0636321	94235.2	0.998916	-2.0054	1	0	control
727.448	y7	GK(ac*)GGAK(ac*)R	767.483	107291	411799	105106	767.486	0.0705871	410537	0.997809	4.0443	1	0	control
727.448	y8	LGK(ac*)GGAK(ac*)R	880.567	25590.3	98514.5	25527.4	880.568	0.086158	97676.6	0.998187	1.5339	1	0	control
727.448	y9	GLGK(ac*)GGAK(ac*)R	937.588	95181.3	366950	93766.7	937.595	0.095241	365857	0.998262	7.0445	1	0	control
727.448	y10	K(ac*)GLGK(ac*)GGAK(ac*)R	1112.72									1	0	control
727.448	y11	GK(ac*)GLGK(ac*)GGAK(ac*)R	1169.74	7896.71	28864.2	8233.8	1169.74	0.123555	26931.8	0.9988	0.1836	1	0	control
727.448	y12	GGK(ac*)GLGK(ac*)GGAK(ac*)R	1226.76	26628	99653.8	26156.7	1226.77	0.140506	99034.1	0.997401	8.4137	1	0	control
728.452	y2	K(ac13C)R	347.231	44358.4	182455	40522.2	347.217	0.0207754	180401	0.80234	-40.756	1	0	control
728.452	y3	AK(ac13C)R	418.268	5600.03	24171.3	5573.23	418.253	0.0321525	22829	0.979818	-36.8742	1	0	control
728.452	y4	GAK(ac13C)R	475.29	11107.8	44964.9	11470.4	475.289	0.0346692	43941.9	0.998032	-0.8252	1	0	control
728.452	y5	GGAK(ac13C)R	532.311	50157.2	193672	49545.7	532.312	0.0407207	192515	0.998177	1.3548	1	0	control
728.452	y6	K(ac13C)GGAK(ac*)R	707.442	24334	90933.5	24076.5	707.444	0.0612764	90488	0.99763	1.8992	1	0	control
728.452	y7	GK(ac13C)GGAK(ac*)R	764.464	142056	571161	144170	764.465	0.0700977	568521	0.998386	1.3737	1	0	control
728.452	y8	LGK(ac13C)GGAK(ac*)R	877.548	48766.5	188698	48869	877.548	0.0854569	186933	0.998142	0.2138	1	0	control
728.452	y9	GLGK(ac13C)GGAK(ac*)R	934.569	203201	814644	205394	934.569	0.0953321	810230	0.998469	-0.1535	1	0	control
728.452	y10	K(ac*)GLGK(ac13C)GGAK(ac*)R	1109.7	25177.9	98209.2	25228.7	1109.7	0.123591	97389.8	0.998719	-4.6474	1	0	control
728.452	y11	GK(ac*)GLGK(ac13C)GGAK(ac*)R	1166.72	37909.6	143439	37761	1166.72	0.130051	140866	0.997589	0.9946	1	0	control
728.452	y12	GGK(ac*)GLGK(ac13C)GGAK(ac*)R	1223.74	151841	585291	150104	1223.74	0.141697	582537	0.998102	-0.7102	1	0	control
728.452	y2	K(ac*)R	350.25	5185.35	18826.7	5208.81	350.246	0.0231547	16353.5	0.999704	-10.7332	1	0	control
728.452	y3	AK(ac*)R	421.287	7004.41	29259.6	7166.05	421.273	0.0309455	26657.6	0.940584	-34.2026	1	0	control
728.452	y4	GAK(ac*)R	478.309	8589.76	30595.4	8695.94	478.316	0.0308323	29307	0.98894	15.1554	1	0	control
728.452	y5	GGAK(ac*)R	535.33	32312	122867	31736.1	535.337	0.0412117	122021	0.997696	12.1448	1	0	control
728.452	y6	K(ac*)GGAK(ac*)R	710.461	6571.41	28139.1	6802.01	710.454	0.0745654	25513.7	0.998554	-9.859	1	0	control
728.452	y7	GK(ac*)GGAK(ac*)R	767.483	16046.2	60377.7	15761.7	767.483	0.0697935	58923.9	0.995499	0.6987	1	0	control
728.452	y8	LGK(ac*)GGAK(ac*)R	880.567									1	0	control
728.452	y9	GLGK(ac*)GGAK(ac*)R	937.588	6825.25	26980	6849.56	937.606	0.106586	24538.6	0.999573	19.4442	1	0	control
728.452	y10	K(ac*)GLGK(ac*)GGAK(ac*)R	1112.72									1	0	control
728.452	y11	GK(ac*)GLGK(ac*)GGAK(ac*)R	1169.74									1	0	control
728.452	y12	GGK(ac*)GLGK(ac*)GGAK(ac*)R	1226.76									1	0	control
727.448	y2	K(ac12C)R	345.224	155169	636212	162750	345.227	0.0211971	632816	0.998019	6.5811	1	0	MS-275
727.448	y3	AK(ac12C)R	416.262	85130	330863	86092.4	416.262	0.0280759	328624	0.99811	1.919	1	0	MS-275
727.448	y4	GAK(ac12C)R	473.283	241431	927583	237083	473.286	0.0341586	924893	0.998119	5.288	1	0	MS-275
727.448	y5	GGAK(ac12C)R	530.304	1.13416e+06	4.59339e+06	1.15838e+06	530.308	0.0406529	4.56386e+06	0.99839	6.0962	1	0	MS-275
727.448	y2	K(ac*)R	350.25	31929.6	123215	32060.4	350.249	0.0214135	120087	0.995947	-3.0203	1	0	MS-275
727.448	y3	AK(ac*)R	421.287	61026.4	241935	55652.8	421.273	0.0263537	240440	0.776739	-34.2026	1	0	MS-275
727.448	y4	GAK(ac*)R	478.309	47177.4	190461	49263.5	478.308	0.0347258	186932	0.997681	-0.9993	1	0	MS-275
727.448	y5	GGAK(ac*)R	535.33	274257	1.05387e+06	269224	535.333	0.0410975	1.05066e+06	0.998012	5.6053	1	0	MS-275
727.448	y6	K(ac12C)GGAK(ac*)R	705.436	332307	1.36854e+06	343878	705.439	0.0620668	1.35993e+06	0.997955	5.047	1	0	MS-275
727.448	y7	GK(ac12C)GGAK(ac*)R	762.457	1.86149e+06	7.55888e+06	1.90404e+06	762.46	0.0699897	7.51356e+06	0.998247	4.2489	1	0	MS-275
727.448	y8	LGK(ac12C)GGAK(ac*)R	875.541	472268	1.878e+06	475263	875.544	0.0859385	1.8683e+06	0.99821	3.1898	1	0	MS-275
727.448	y9	GLGK(ac12C)GGAK(ac*)R	932.563	1777439	6.88211e+06	1.74273e+06	932.566	0.094994	6.85522e+06	0.997868	3.1306	1	0	MS-275
727.448	y10	K(ac*)GLGK(ac12C)GGAK(ac*)R	1107.69	202395	772283	198403	1107.69	0.122442	771246	0.997987	0.8582	1	0	MS-275
727.448	y11	GK(ac*)GLGK(ac12C)GGAK(ac*)R	1164.72	254932	996968	253714	1164.72	0.131786	992823	0.998447	2.3303	1	0	MS-275
727.448	y12	GGK(ac*)GLGK(ac12C)GGAK(ac*)R	1221.74	887096	3.54682e+06	897605	1221.74	0.14172	3.52965e+06	0.998293	0.4847	1	0	MS-275
727.448	y6	K(ac*)GGAK(ac*)R	710.461	33447.1	133620	34702.1	710.458	0.0634375	131455	0.996809	-3.8677	1	0	MS-275
727.448	y7	GK(ac*)GGAK(ac*)R	767.483	210004	802759	205803	767.486	0.0706205	801479	0.997943	4.3464	1	0	MS-275
727.448	y8	LGK(ac*)GGAK(ac*)R	880.567	51125	194532	51098.9	880.568	0.0858687	191143	0.99775	1.7717	1	0	MS-275
727.448	y9	GLGK(ac*)GGAK(ac*)R	937.588	193899	749179	192004	937.591	0.0951087	744833	0.99829	3.4135	1	0	MS-275
727.448	y10	K(ac*)GLGK(ac*)GGAK(ac*)R	1112.72									1	0	MS-275
727.448	y11	GK(ac*)GLGK(ac*)GGAK(ac*)R	1169.74									1	0	MS-275
727.448	y12	GGK(ac*)GLGK(ac*)GGAK(ac*)R	1226.76	47359.4	175235	46663.3	1226.75	0.139732	172436	0.996698	-6.2013	1	0	MS-275
728.452	y2	K(ac13C)R	347.231	24141.7	95887.5	22224.2	347.217	0.0202421	93502.2	0.848261	-40.756	1	0	MS-275
728.452	y3	AK(ac13C)R	418.268									1	0	MS-275
728.452	y4	GAK(ac13C)R	475.29	3958.45	14026.1	4163.43	475.29	0.0337244	12263.4	0.99846	0.9052	1	0	MS-275
728.452	y5	GGAK(ac13C)R	532.311	28589.3	107058	28059	532.315	0.0402149	106360	0.997446	6.2853	1	0	MS-275
728.452	y6	K(ac13C)GGAK(ac*)R	707.442	15099.7	57679.3	15095.8	707.446	0.0624251	56659.1	0.995471	5.6258	1	0	MS-275
728.452	y7	GK(ac13C)GGAK(ac*)R	764.464	89915.6	350538	89319.8	764.471	0.0700253	347354	0.997823	9.6906	1	0	MS-275
728.452	y8	LGK(ac13C)GGAK(ac*)R	877.548	25884.9	104687	26792	877.559	0.0858524	103506	0.995976	12.3954	1	0	MS-275
728.452	y9	GLGK(ac13C)GGAK(ac*)R	934.569	117517	458954	116289	934.579	0.0953016	457255	0.997759	10.5695	1	0	MS-275
728.452	y10	K(ac*)GLGK(ac13C)GGAK(ac*)R	1109.7	15262.5	58809.8	16073.4	1109.72	0.117351	58242.1	0.997515	13.8628	1	0	MS-275
728.452	y11	GK(ac*)GLGK(ac13C)GGAK(ac*)R	1166.72	19942.1	77882.9	20094.1	1166.73	0.131389	77128.3	0.998267	6.1906	1	0	MS-275
728.452	y12	GGK(ac*)GLGK(ac13C)GGAK(ac*)R	1223.74	88859.7	346989	89491.6	1223.76	0.140511	345563	0.998093	9.7497	1	0	MS-275
728.452	y2	K(ac*)R	350.25									1	0	MS-275
728.452	y3	AK(ac*)R	421.287									1	0	MS-275
728.452	y4	GAK(ac*)R	478.309	5362.55	20825.5	5385.14	478.321	0.0377316	19009.5	0.999612	25.6349	1	0	MS-275
728.452	y5	GGAK(ac*)R	535.33	19448.1	72288.1	19080.4	535.336	0.0402876	70820.1	0.995757	11.3274	1	0	MS-275
728.452	y6	K(ac*)GGAK(ac*)R	710.461									1	0	MS-275
728.452	y7	GK(ac*)GGAK(ac*)R	767.483	9326.82	35448.6	9198.65	767.49	0.0715475	33978.9	0.997209	9.5725	1	0	MS-275
728.452	y8	LGK(ac*)GGAK(ac*)R	880.567									1	0	MS-275
728.452	y9	GLGK(ac*)GGAK(ac*)R	937.588									1	0	MS-275
728.452	y10	K(ac*)GLGK(ac*)GGAK(ac*)R	1112.72									1	0	MS-275
728.452	y11	GK(ac*)GLGK(ac*)GGAK(ac*)R	1169.74									1	0	MS-275
728.452	y12	GGK(ac*)GLGK(ac*)GGAK(ac*)R	1226.76									1	0	MS-275
727.448	y2	K(ac12C)R	345.224	161184	663887	167512	345.227	0.0213308	659763	0.998447	7.3028	1	0	SAHA
727.448	y3	AK(ac12C)R	416.262	102906	415408	106059	416.264	0.0281935	413648	0.998585	6.0945	1	0	SAHA
727.448	y4	GAK(ac12C)R	473.283	262397	1.01401e+06	257990	473.286	0.034185	1.00978e+06	0.998028	6.1376	1	0	SAHA
727.448	y5	GGAK(ac12C)R	530.304	1137814	4.59319e+06	1.15805e+06	530.308	0.0406342	4.56155e+06	0.998297	6.7532	1	0	SAHA
727.448	y2	K(ac*)R	350.25	31277.3	121102	32567.2	350.253	0.0209745	119376	0.998262	8.1082	1	0	SAHA
727.448	y3	AK(ac*)R	421.287	53245.4	217988	49355.8	421.273	0.0272198	215991	0.804278	-34.2026	1	0	SAHA
727.448	y4	GAK(ac*)R	478.309	50445.4	206173	52732.8	478.309	0.034856	203864	0.998235	-0.0333	1	0	SAHA
727.448	y5	GGAK(ac*)R	535.33	234140	904221	229582	535.334	0.0413026	901607	0.997941	6.7211	1	0	SAHA
727.448	y6	K(ac12C)GGAK(ac*)R	705.436	381403	1.57328e+06	395410	705.439	0.0622348	1.56566e+06	0.998276	5.2586	1	0	SAHA
727.448	y7	GK(ac12C)GGAK(ac*)R	762.457	1.94056e+06	7.90608e+06	1.99062e+06	762.461	0.0700196	7.85852e+06	0.998255	4.8355	1	0	SAHA
727.448	y8	LGK(ac12C)GGAK(ac*)R	875.541	500226	1.9913e+06	504029	875.544	0.086125	1.98245e+06	0.998473	3.5756	1	0	SAHA
727.448	y9	GLGK(ac12C)GGAK(ac*)R	932.563	1.86503e+06	7.21466e+06	1.82794e+06	932.566	0.0949426	7.18568e+06	0.99781	3.7088	1	0	SAHA
727.448	y10	K(ac*)GLGK(ac12C)GGAK(ac*)R	1107.69	214187	824041	210162	1107.7	0.122776	822209	0.998124	2.9167	1	0	SAHA
727.448	y11	GK(ac*)GLGK(ac12C)GGAK(ac*)R	1164.72	265474	1.03679e+06	264243	1164.72	0.131682	1.03284e+06	0.998446	1.7281	1	0	SAHA
727.448	y12	GGK(ac*)GLGK(ac12C)GGAK(ac*)R	1221.74	950644	3.80425e+06	963886	1221.74	0.141509	3.78629e+06	0.998289	1.1206	1	0	SAHA
727.448	y6	K(ac*)GGAK(ac*)R	710.461	41322.9	164915	42186.1	710.461	0.0645099	161862	0.997422	-0.0236	1	0	SAHA
727.448	y7	GK(ac*)GGAK(ac*)R	767.483	210620	807020	206337	767.486	0.0705617	804972	0.997901	4.1444	1	0	SAHA
727.448	y8	LGK(ac*)GGAK(ac*)R	880.567	48671.8	186125	48585.1	880.568	0.0860761	182554	0.998151	1.6916	1	0	SAHA
727.448	y9	GLGK(ac*)GGAK(ac*)R	937.588	193357	752218	191263	937.591	0.0949315	747836	0.997911	3.5039	1	0	SAHA
727.448	y10	K(ac*)GLGK(ac*)GGAK(ac*)R	1112.72									1	0	SAHA
727.448	y11	GK(ac*)GLGK(ac*)GGAK(ac*)R	1169.74									1	0	SAHA
727.448	y12	GGK(ac*)GLGK(ac*)GGAK(ac*)R	1226.76	43982.6	163724	43142.7	1226.76	0.139313	162441	0.997375	-1.0713	1	0	SAHA
728.452	y2	K(ac13C)R	347.231	42512.9	174211	38346.5	347.217	0.020137	172900	0.78119	-40.756	1	0	SAHA
728.452	y3	AK(ac13C)R	418.268	6807.79	28585.3	7011.23	418.262	0.0330007	25998.1	0.998831	-15.6027	1	0	SAHA
728.452	y4	GAK(ac13C)R	475.29	13349.8	53586.7	13841.1	475.292	0.033923	52222.7	0.997052	4.7782	1	0	SAHA
728.452	y5	GGAK(ac13C)R	532.311	52836	202300	52088.6	532.313	0.0407983	200593	0.997934	2.6313	1	0	SAHA
728.452	y6	K(ac13C)GGAK(ac*)R	707.442	29376.5	111492	29003.6	707.442	0.0622312	110848	0.997617	-0.122	1	0	SAHA
728.452	y7	GK(ac13C)GGAK(ac*)R	764.464	154876	618067	156666	764.466	0.0701904	615473	0.998522	2.2961	1	0	SAHA
728.452	y8	LGK(ac13C)GGAK(ac*)R	877.548	58389.6	230732	58909.4	877.551	0.0868456	228465	0.998181	3.1313	1	0	SAHA
728.452	y9	GLGK(ac13C)GGAK(ac*)R	934.569	234778	940375	236573	934.57	0.0954418	935259	0.998392	0.8095	1	0	SAHA
728.452	y10	K(ac*)GLGK(ac13C)GGAK(ac*)R	1109.7	28729.3	108620	28942.1	1109.7	0.120301	107075	0.997513	-3.4563	1	0	SAHA
728.452	y11	GK(ac*)GLGK(ac13C)GGAK(ac*)R	1166.72	41377.9	157448	41339.4	1166.72	0.129529	156089	0.998451	1.9823	1	0	SAHA
728.452	y12	GGK(ac*)GLGK(ac13C)GGAK(ac*)R	1223.74	185652	715861	183653	1223.74	0.141759	712509	0.998172	-0.6924	1	0	SAHA
728.452	y2	K(ac*)R	350.25	7202.3	28842.6	7359.48	350.25	0.0238862	26426.2	0.998451	-0.911	1	0	SAHA
728.452	y3	AK(ac*)R	421.287									1	0	SAHA
728.452	y4	GAK(ac*)R	478.309	10076.3	37821.9	10595	478.309	0.0322943	36276.9	0.998894	0.8755	1	0	SAHA
728.452	y5	GGAK(ac*)R	535.33	37018.7	140344	36337	535.337	0.0409416	139191	0.99746	12.2203	1	0	SAHA
728.452	y6	K(ac*)GGAK(ac*)R	710.461	8615.14	35697	8843.74	710.451	0.0718637	32526.4	0.999215	-13.7669	1	0	SAHA
728.452	y7	GK(ac*)GGAK(ac*)R	767.483	20155.5	76641.7	19837.2	767.489	0.0706321	74992.6	0.996216	8.0679	1	0	SAHA
728.452	y8	LGK(ac*)GGAK(ac*)R	880.567									1	0	SAHA
728.452	y9	GLGK(ac*)GGAK(ac*)R	937.588	8116.03	31290.3	8216.53	937.589	0.101141	28804	0.997573	1.3113	1	0	SAHA
728.452	y10	K(ac*)GLGK(ac*)GGAK(ac*)R	1112.72									1	0	SAHA
728.452	y11	GK(ac*)GLGK(ac*)GGAK(ac*)R	1169.74									1	0	SAHA
728.452	y12	GGK(ac*)GLGK(ac*)GGAK(ac*)R	1226.76									1	0	SAHA
727.448	y2	K(ac12C)R	345.224	261342	1.07718e+06	271303	345.227	0.0213227	1.06912e+06	0.997975	7.2077	1	0.5	control
727.448	y3	AK(ac12C)R	416.262	149997	603385	154498	416.264	0.0281525	600658	0.998794	5.4146	1	0.5	control
727.448	y4	GAK(ac12C)R	473.283	399607	1.54773e+06	393361	473.286	0.0342295	1.54154e+06	0.998062	6.5338	1	0.5	control
727.448	y5	GGAK(ac12C)R	530.304	1.84457e+06	7.3346e+06	1.86957e+06	530.308	0.0406009	7.24156e+06	0.998184	7.4821	1	0.5	control
727.448	y2	K(ac*)R	350.25	35392.9	140476	37128.3	350.253	0.021024	137364	0.998249	7.2116	1	0.5	control
727.448	y3	AK(ac*)R	421.287	80267.3	319830	73608.5	421.273	0.0264927	311791	0.730834	-34.2026	1	0.5	control
727.448	y4	GAK(ac*)R	478.309	74979.1	296343	77106.1	478.31	0.034589	291211	0.998193	3.2654	1	0.5	control
727.448	y5	GGAK(ac*)R	535.33	326451	1.24988e+06	319928	535.334	0.0411531	1.24705e+06	0.997938	7.088	1	0.5	control
727.448	y6	K(ac12C)GGAK(ac*)R	705.436	585577	2.4145e+06	608098	705.439	0.0621277	2.40265e+06	0.998314	5.2296	1	0.5	control
727.448	y7	GK(ac12C)GGAK(ac*)R	762.457	3.02591e+06	1.23596e+07	3.11196e+06	762.461	0.0699713	1.22823e+07	0.998198	5.1617	1	0.5	control
727.448	y8	LGK(ac12C)GGAK(ac*)R	875.541	765357	3.05865e+06	773825	875.545	0.086036	3.0433e+06	0.99843	4.5398	1	0.5	control
727.448	y9	GLGK(ac12C)GGAK(ac*)R	932.563	2867096	1.1085e+07	2.80922e+06	932.566	0.094955	1.10418e+07	0.99779	3.9205	1	0.5	control
727.448	y10	K(ac*)GLGK(ac12C)GGAK(ac*)R	1107.69	322691	1.23839e+06	316625	1107.7	0.122139	1.23364e+06	0.997901	2.4513	1	0.5	control
727.448	y11	GK(ac*)GLGK(ac12C)GGAK(ac*)R	1164.72	412555	1.61314e+06	411484	1164.72	0.131778	1.60784e+06	0.998495	0.1515	1	0.5	control
727.448	y12	GGK(ac*)GLGK(ac12C)GGAK(ac*)R	1221.74	1360421	5.43861e+06	1.37961e+06	1221.74	0.141396	5.41382e+06	0.998329	0.8282	1	0.5	control
727.448	y6	K(ac*)GGAK(ac*)R	710.461	58753.2	239870	61430.9	710.456	0.0642698	235521	0.998335	-6.5472	1	0.5	control
727.448	y7	GK(ac*)GGAK(ac*)R	767.483	267200	1.02152e+06	262064	767.487	0.0702696	1.01837e+06	0.997941	5.4261	1	0.5	control
727.448	y8	LGK(ac*)GGAK(ac*)R	880.567	71259.7	268888	70155.8	880.56	0.0862528	263127	0.99764	-7.1952	1	0.5	control
727.448	y9	GLGK(ac*)GGAK(ac*)R	937.588	252384	974331	249599	937.592	0.0954153	969718	0.998362	3.6823	1	0.5	control
727.448	y10	K(ac*)GLGK(ac*)GGAK(ac*)R	1112.72									1	0.5	control
727.448	y11	GK(ac*)GLGK(ac*)GGAK(ac*)R	1169.74									1	0.5	control
727.448	y12	GGK(ac*)GLGK(ac*)GGAK(ac*)R	1226.76	53482	198593	52527.3	1226.76	0.141524	195127	0.996257	0.6241	1	0.5	control
728.452	y2	K(ac13C)R	347.231	121806	483230	110663	347.217	0.0196744	478661	0.773601	-40.756	1	0.5	control
728.452	y3	AK(ac13C)R	418.268	9460.47	33991.6	9798.33	418.258	0.0291217	29629.7	0.996695	-23.5585	1	0.5	control
728.452	y4	GAK(ac13C)R	475.29	28588.1	114104	29504	475.292	0.0340217	111409	0.997764	5.456	1	0.5	control
728.452	y5	GGAK(ac13C)R	532.311	149468	568510	146827	532.314	0.0404858	565260	0.997871	4.4062	1	0.5	control
728.452	y6	K(ac13C)GGAK(ac*)R	707.442	76788.6	291128	76318.7	707.445	0.0614029	288845	0.998201	4.0254	1	0.5	control
728.452	y7	GK(ac13C)GGAK(ac*)R	764.464	409460	1.63473e+06	412077	764.467	0.070159	1.62695e+06	0.998299	3.6816	1	0.5	control
728.452	y8	LGK(ac13C)GGAK(ac*)R	877.548	127798	507157	129476	877.551	0.0861381	504243	0.998646	3.9269	1	0.5	control
728.452	y9	GLGK(ac13C)GGAK(ac*)R	934.569	528950	2.10306e+06	530833	934.571	0.0950919	2.0907e+06	0.998262	2.1983	1	0.5	control
728.452	y10	K(ac*)GLGK(ac13C)GGAK(ac*)R	1109.7	77154.3	299659	77903.9	1109.7	0.121472	296892	0.998836	-1.787	1	0.5	control
728.452	y11	GK(ac*)GLGK(ac13C)GGAK(ac*)R	1166.72	96094.7	364892	96005.5	1166.72	0.129419	362191	0.998224	1.1885	1	0.5	control
728.452	y12	GGK(ac*)GLGK(ac13C)GGAK(ac*)R	1223.74	400260	1.54376e+06	396991	1223.74	0.141477	1.53765e+06	0.998171	0.948	1	0.5	control
728.452	y2	K(ac*)R	350.25									1	0.5	control
728.452	y3	AK(ac*)R	421.287	20198.6	76051.5	21110.5	421.273	0.0219487	74292.5	0.846586	-34.2026	1	0.5	control
728.452	y4	GAK(ac*)R	478.309	23526.8	86272.2	23802.3	478.313	0.0331496	83065.8	0.997552	8.7316	1	0.5	control
728.452	y5	GGAK(ac*)R	535.33	103442	392601	101328	535.335	0.0410806	389252	0.997356	9.0967	1	0.5	control
728.452	y6	K(ac*)GGAK(ac*)R	710.461	20200.5	76915	20962.2	710.452	0.0595415	73492.3	0.995636	-12.4526	1	0.5	control
728.452	y7	GK(ac*)GGAK(ac*)R	767.483	57934.8	217818	56936.1	767.488	0.0699699	216614	0.997287	7.0972	1	0.5	control
728.452	y8	LGK(ac*)GGAK(ac*)R	880.567									1	0.5	control
728.452	y9	GLGK(ac*)GGAK(ac*)R	937.588	46746.6	180182	47057.9	937.584	0.0948041	177040	0.998168	-4.6815	1	0.5	control
728.452	y10	K(ac*)GLGK(ac*)GGAK(ac*)R	1112.72									1	0.5	control
728.452	y11	GK(ac*)GLGK(ac*)GGAK(ac*)R	1169.74									1	0.5	control
728.452	y12	GGK(ac*)GLGK(ac*)GGAK(ac*)R	1226.76									1	0.5	control
727.448	y2	K(ac12C)R	345.224	284874	1.16382e+06	294459	345.227	0.0213383	1.15693e+06	0.998537	7.6244	1	0.5	MS-275
727.448	y3	AK(ac12C)R	416.262	173191	697980	177796	416.264	0.0281768	694088	0.998561	4.6223	1	0.5	MS-275
727.448	y4	GAK(ac12C)R	473.283	448000	1.73731e+06	441452	473.286	0.0341977	1.72971e+06	0.998125	6.9042	1	0.5	MS-275
727.448	y5	GGAK(ac12C)R	530.304	2.03254e+06	8.19411e+06	2.06444e+06	530.308	0.0406652	8.13936e+06	0.99831	6.5042	1	0.5	MS-275
727.448	y2	K(ac*)R	350.25	51043.7	201863	52845.5	350.253	0.021352	199974	0.998553	8.6631	1	0.5	MS-275
727.448	y3	AK(ac*)R	421.287	92234.1	372675	82984.3	421.273	0.026632	361588	0.654743	-34.2026	1	0.5	MS-275
727.448	y4	GAK(ac*)R	478.309	93941.4	375612	97058.2	478.31	0.0344935	374487	0.998721	2.1863	1	0.5	MS-275
727.448	y5	GGAK(ac*)R	535.33	411816	1.58669e+06	403550	535.334	0.0412577	1.58172e+06	0.997885	6.9133	1	0.5	MS-275
727.448	y6	K(ac12C)GGAK(ac*)R	705.436	604337	2.49319e+06	625838	705.439	0.0622363	2.48011e+06	0.998193	4.2194	1	0.5	MS-275
727.448	y7	GK(ac12C)GGAK(ac*)R	762.457	3.20143e+06	1.30601e+07	3.28561e+06	762.46	0.0700152	1.29811e+07	0.998174	4.2205	1	0.5	MS-275
727.448	y8	LGK(ac12C)GGAK(ac*)R	875.541	825625	3.30149e+06	833027	875.544	0.0861406	3.28445e+06	0.99828	3.4099	1	0.5	MS-275
727.448	y9	GLGK(ac12C)GGAK(ac*)R	932.563	3.0764e+06	1.19062e+07	3.0153e+06	932.565	0.0949866	1.18583e+07	0.997802	2.8181	1	0.5	MS-275
727.448	y10	K(ac*)GLGK(ac12C)GGAK(ac*)R	1107.69	304958	1.17442e+06	299258	1107.7	0.122417	1.16997e+06	0.997949	2.6148	1	0.5	MS-275
727.448	y11	GK(ac*)GLGK(ac12C)GGAK(ac*)R	1164.72	381865	1.48822e+06	380324	1164.72	0.131259	1.4825e+06	0.998379	0.6588	1	0.5	MS-275
727.448	y12	GGK(ac*)GLGK(ac12C)GGAK(ac*)R	1221.74	1.38042e+06	5.52153e+06	1.39781e+06	1221.74	0.141567	5.49634e+06	0.998137	-0.1737	1	0.5	MS-275
727.448	y6	K(ac*)GGAK(ac*)R	710.461	75262.6	313161	78545.9	710.455	0.0654787	309812	0.998953	-9.2665	1	0.5	MS-275
727.448	y7	GK(ac*)GGAK(ac*)R	767.483	329838	1.26756e+06	323218	767.486	0.0706375	1.26357e+06	0.997887	3.7867	1	0.5	MS-275
727.448	y8	LGK(ac*)GGAK(ac*)R	880.567	84368.1	323217	83816.2	880.565	0.0864307	321020	0.998005	-1.8503	1	0.5	MS-275
727.448	y9	GLGK(ac*)GGAK(ac*)R	937.588	294024	1.14578e+06	290888	937.591	0.0957145	1.14205e+06	0.998399	3.1469	1	0.5	MS-275
727.448	y10	K(ac*)GLGK(ac*)GGAK(ac*)R	1112.72	16652.2	61560	16757.4	1112.71	0.135393	53223.1	0.999746	-11.6654	1	0.5	MS-275
727.448	y11	GK(ac*)GLGK(ac*)GGAK(ac*)R	1169.74	20784	74104.6	21578.8	1169.72	0.1135	71129.7	0.973574	-15.1368	1	0.5	MS-275
727.448	y12	GGK(ac*)GLGK(ac*)GGAK(ac*)R	1226.76	63432	239056	62253.5	1226.77	0.14123	237300	0.997183	5.3297	1	0.5	MS-275
728.452	y2	K(ac13C)R	347.231	184467	743228	169348	347.217	0.0204346	734902	0.827183	-40.756	1	0.5	MS-275
728.452	y3	AK(ac13C)R	418.268	20205	80569.1	20374.7	418.264	0.0289838	78516.2	0.997704	-11.1359	1	0.5	MS-275
728.452	y4	GAK(ac13C)R	475.29	50680.7	199876	51580.6	475.293	0.0344763	196034	0.997705	7.2113	1	0.5	MS-275
728.452	y5	GGAK(ac13C)R	532.311	225390	866935	220893	532.315	0.040941	864826	0.997819	6.9617	1	0.5	MS-275
728.452	y6	K(ac13C)GGAK(ac*)R	707.442	105224	409376	105158	707.447	0.0622305	407579	0.998328	6.3132	1	0.5	MS-275
728.452	y7	GK(ac13C)GGAK(ac*)R	764.464	590784	2.33872e+06	591921	764.468	0.0703714	2.31409e+06	0.997999	5.0373	1	0.5	MS-275
728.452	y8	LGK(ac13C)GGAK(ac*)R	877.548	190438	758682	193161	877.552	0.086301	754438	0.998528	4.267	1	0.5	MS-275
728.452	y9	GLGK(ac13C)GGAK(ac*)R	934.569	813006	3.23067e+06	812994	934.572	0.0954254	3.21301e+06	0.998273	3.3936	1	0.5	MS-275
728.452	y10	K(ac*)GLGK(ac13C)GGAK(ac*)R	1109.7	112110	440594	113846	1109.7	0.122413	439642	0.998882	0.5491	1	0.5	MS-275
728.452	y11	GK(ac*)GLGK(ac13C)GGAK(ac*)R	1166.72	153825	595227	153621	1166.72	0.130952	592472	0.998449	1.0756	1	0.5	MS-275
728.452	y12	GGK(ac*)GLGK(ac13C)GGAK(ac*)R	1223.74	598170	2.31808e+06	594537	1223.75	0.141416	2.30681e+06	0.998153	2.0309	1	0.5	MS-275
728.452	y2	K(ac*)R	350.25	19318.7	74280.7	20139.8	350.253	0.0203107	72550.1	0.995402	9.2123	1	0.5	MS-275
728.452	y3	AK(ac*)R	421.287	36488	154016	36740.4	421.273	0.0316388	152471	0.997216	-34.2026	1	0.5	MS-275
728.452	y4	GAK(ac*)R	478.309	44543.1	171942	44701.2	478.313	0.0346219	168778	0.997881	8.9374	1	0.5	MS-275
728.452	y5	GGAK(ac*)R	535.33	166190	635862	163012	535.336	0.0410389	632421	0.997335	10.8306	1	0.5	MS-275
728.452	y6	K(ac*)GGAK(ac*)R	710.461	36919.8	149019	38342.3	710.457	0.0634352	146239	0.998176	-5.7352	1	0.5	MS-275
728.452	y7	GK(ac*)GGAK(ac*)R	767.483	86306.1	326715	84789	767.488	0.0699468	323798	0.997686	6.9996	1	0.5	MS-275
728.452	y8	LGK(ac*)GGAK(ac*)R	880.567	12593.4	46600.1	12651.2	880.56	0.0956813	40277.2	0.999733	-8.157	1	0.5	MS-275
728.452	y9	GLGK(ac*)GGAK(ac*)R	937.588	53394	203225	52585	937.596	0.0953646	201781	0.997671	8.2115	1	0.5	MS-275
728.452	y10	K(ac*)GLGK(ac*)GGAK(ac*)R	1112.72									1	0.5	MS-275
728.452	y11	GK(ac*)GLGK(ac*)GGAK(ac*)R	1169.74									1	0.5	MS-275
728.452	y12	GGK(ac*)GLGK(ac*)GGAK(ac*)R	1226.76									1	0.5	MS-275
727.448	y2	K(ac12C)R	345.224	320488	1.28325e+06	326938	345.228	0.0213022	1.2753e+06	0.998574	9.8636	1	0.5	SAHA
727.448	y3	AK(ac12C)R	416.262	191843	788979	201226	416.265	0.0281832	785348	0.998521	8.3735	1	0.5	SAHA
727.448	y4	GAK(ac12C)R	473.283	531563	2.08343e+06	528060	473.288	0.0341669	2.07275e+06	0.997914	10.627	1	0.5	SAHA
727.448	y5	GGAK(ac12C)R	530.304	2.38628e+06	9.37361e+06	2.38607e+06	530.31	0.0406732	9.26007e+06	0.997885	11.1246	1	0.5	SAHA
727.448	y2	K(ac*)R	350.25	63647.3	247954	65503.4	350.254	0.0211019	245952	0.997184	10.1481	1	0.5	SAHA
727.448	y3	AK(ac*)R	421.287	114024	461775	105664	421.273	0.0268665	449276	0.746813	-34.2026	1	0.5	SAHA
727.448	y4	GAK(ac*)R	478.309	97128.4	384826	98271.8	478.311	0.034954	383886	0.998338	6.0146	1	0.5	SAHA
727.448	y5	GGAK(ac*)R	535.33	472079	1.822e+06	463642	535.337	0.0412957	1.81202e+06	0.997521	11.9969	1	0.5	SAHA
727.448	y6	K(ac12C)GGAK(ac*)R	705.436	768999	3.17889e+06	798707	705.443	0.0621452	3.16165e+06	0.997999	10.1421	1	0.5	SAHA
727.448	y7	GK(ac12C)GGAK(ac*)R	762.457	3.68709e+06	1.53682e+07	3.87006e+06	762.465	0.0699453	1.52661e+07	0.998107	9.7315	1	0.5	SAHA
727.448	y8	LGK(ac12C)GGAK(ac*)R	875.541	935538	3.80663e+06	960929	875.549	0.0860063	3.78415e+06	0.998291	9.2038	1	0.5	SAHA
727.448	y9	GLGK(ac12C)GGAK(ac*)R	932.563	3641620	1.41068e+07	3.57203e+06	932.571	0.0949496	1.40492e+07	0.997828	9.0183	1	0.5	SAHA
727.448	y10	K(ac*)GLGK(ac12C)GGAK(ac*)R	1107.69	384025	1.47985e+06	378374	1107.7	0.122281	1.4756e+06	0.99825	7.3153	1	0.5	SAHA
727.448	y11	GK(ac*)GLGK(ac12C)GGAK(ac*)R	1164.72	499311	1.92897e+06	492279	1164.72	0.131714	1.92329e+06	0.998276	7.7692	1	0.5	SAHA
727.448	y12	GGK(ac*)GLGK(ac12C)GGAK(ac*)R	1221.74	1.66515e+06	6.78561e+06	1.71933e+06	1221.75	0.141259	6.74922e+06	0.998265	6.8968	1	0.5	SAHA
727.448	y6	K(ac*)GGAK(ac*)R	710.461	87799.7	345573	89749.7	710.46	0.0633725	339735	0.998355	-1.2592	1	0.5	SAHA
727.448	y7	GK(ac*)GGAK(ac*)R	767.483	356740	1.37671e+06	351608	767.49	0.0702628	1.37089e+06	0.998044	9.8959	1	0.5	SAHA
727.448	y8	LGK(ac*)GGAK(ac*)R	880.567	77583.7	298800	77789	880.569	0.0855281	296231	0.998198	2.0796	1	0.5	SAHA
727.448	y9	GLGK(ac*)GGAK(ac*)R	937.588	329374	1.27564e+06	323200	937.598	0.095829	1.27113e+06	0.997857	10.6229	1	0.5	SAHA
727.448	y10	K(ac*)GLGK(ac*)GGAK(ac*)R	1112.72	16539.6	60432.7	17110.4	1112.73	0.129638	52404.3	0.998201	8.3402	1	0.5	SAHA
727.448	y11	GK(ac*)GLGK(ac*)GGAK(ac*)R	1169.74	15612.4	62318.1	16379.7	1169.74	0.139729	57585.2	0.997869	2.8186	1	0.5	SAHA
727.448	y12	GGK(ac*)GLGK(ac*)GGAK(ac*)R	1226.76	77524.7	290073	76150.3	1226.77	0.140286	283076	0.995752	6.5645	1	0.5	SAHA
728.452	y2	K(ac13C)R	347.231	149170	593489	137349	347.217	0.0203538	592135	0.871187	-40.756	1	0.5	SAHA
728.452	y3	AK(ac13C)R	418.268	13939.1	59470.8	14379.9	418.261	0.033654	53906.3	0.999537	-17.6495	1	0.5	SAHA
728.452	y4	GAK(ac13C)R	475.29	38350.4	144576	38352.7	475.296	0.0336614	142147	0.997914	12.6318	1	0.5	SAHA
728.452	y5	GGAK(ac13C)R	532.311	186837	715368	183119	532.316	0.0408566	711999	0.99741	9.3703	1	0.5	SAHA
728.452	y6	K(ac13C)GGAK(ac*)R	707.442	101029	387745	101402	707.448	0.0612924	383775	0.998437	7.4563	1	0.5	SAHA
728.452	y7	GK(ac13C)GGAK(ac*)R	764.464	491562	1.94411e+06	489273	764.47	0.0703714	1.93525e+06	0.998194	7.6744	1	0.5	SAHA
728.452	y8	LGK(ac13C)GGAK(ac*)R	877.548	157465	631656	161471	877.555	0.0860181	628501	0.998381	7.7028	1	0.5	SAHA
728.452	y9	GLGK(ac13C)GGAK(ac*)R	934.569	708063	2.79226e+06	703907	934.575	0.0954365	2.77861e+06	0.998164	6.3282	1	0.5	SAHA
728.452	y10	K(ac*)GLGK(ac13C)GGAK(ac*)R	1109.7	93056.6	370972	96322.9	1109.71	0.120838	369099	0.998777	6.9531	1	0.5	SAHA
728.452	y11	GK(ac*)GLGK(ac13C)GGAK(ac*)R	1166.72	126628	489623	127502	1166.73	0.130347	488464	0.998351	5.1285	1	0.5	SAHA
728.452	y12	GGK(ac*)GLGK(ac13C)GGAK(ac*)R	1223.74	522532	2.03455e+06	522293	1223.75	0.141167	2.0249e+06	0.998157	5.0272	1	0.5	SAHA
728.452	y2	K(ac*)R	350.25	18700.3	72306.8	19674	350.252	0.020552	70798.4	0.998699	4.8736	1	0.5	SAHA
728.452	y3	AK(ac*)R	421.287	27834.9	122868	28579.2	421.273	0.031063	119824	0.978133	-34.2026	1	0.5	SAHA
728.452	y4	GAK(ac*)R	478.309	32458.9	124736	32512.7	478.313	0.0343714	122266	0.997162	8.3505	1	0.5	SAHA
728.452	y5	GGAK(ac*)R	535.33	117551	453285	115880	535.338	0.0411021	451139	0.997504	14.5832	1	0.5	SAHA
728.452	y6	K(ac*)GGAK(ac*)R	710.461	27115.1	103529	27528.2	710.463	0.0608819	101426	0.997777	2.4746	1	0.5	SAHA
728.452	y7	GK(ac*)GGAK(ac*)R	767.483	56532.4	209218	55481	767.486	0.0690594	208076	0.997102	4.7579	1	0.5	SAHA
728.452	y8	LGK(ac*)GGAK(ac*)R	880.567	13172.2	53127.8	13664	880.584	0.0939125	48830.7	0.99877	20.131	1	0.5	SAHA
728.452	y9	GLGK(ac*)GGAK(ac*)R	937.588	34843.9	127101	34308.6	937.597	0.0929722	122960	0.995818	9.1925	1	0.5	SAHA
728.452	y10	K(ac*)GLGK(ac*)GGAK(ac*)R	1112.72									1	0.5	SAHA
728.452	y11	GK(ac*)GLGK(ac*)GGAK(ac*)R	1169.74									1	0.5	SAHA
728.452	y12	GGK(ac*)GLGK(ac*)GGAK(ac*)R	1226.76									1	0.5	SAHA
727.448	y2	K(ac12C)R	345.224	336449	1.37696e+06	351883	345.226	0.0212471	1.36951e+06	0.998683	5.3273	1	1	control
727.448	y3	AK(ac12C)R	416.262	180957	723121	184694	416.263	0.028326	720824	0.998673	2.8474	1	1	control
727.448	y4	GAK(ac12C)R	473.283	530055	2.04389e+06	521213	473.286	0.0342518	2.0388e+06	0.99825	5.1361	1	1	control
727.448	y5	GGAK(ac12C)R	530.304	2.46055e+06	9.95833e+06	2.50997e+06	530.307	0.0406383	9.89385e+06	0.998341	4.9592	1	1	control
727.448	y2	K(ac*)R	350.25	51841.9	195220	53847.3	350.251	0.020707	193047	0.996625	2.7632	1	1	control
727.448	y3	AK(ac*)R	421.287	114405	459113	106644	421.273	0.0268632	447307	0.786638	-34.2026	1	1	control
727.448	y4	GAK(ac*)R	478.309	103521	420446	107852	478.309	0.0349689	412030	0.998253	-0.186	1	1	control
727.448	y5	GGAK(ac*)R	535.33	441331	1.68756e+06	432731	535.333	0.0409531	1.68195e+06	0.997773	5.7379	1	1	control
727.448	y6	K(ac12C)GGAK(ac*)R	705.436	804930	3.29675e+06	831095	705.438	0.0621052	3.28067e+06	0.998311	2.8972	1	1	control
727.448	y7	GK(ac12C)GGAK(ac*)R	762.457	3.99085e+06	1.61826e+07	4.07463e+06	762.459	0.0700144	1.609e+07	0.998226	2.2616	1	1	control
727.448	y8	LGK(ac12C)GGAK(ac*)R	875.541	992810	3.94038e+06	996792	875.542	0.0858773	3.91828e+06	0.998156	0.9514	1	1	control
727.448	y9	GLGK(ac12C)GGAK(ac*)R	932.563	4.00879e+06	1.55323e+07	3.93298e+06	932.563	0.0950218	1.5472e+07	0.997896	0.7615	1	1	control
727.448	y10	K(ac*)GLGK(ac12C)GGAK(ac*)R	1107.69	416166	1.59692e+06	407881	1107.69	0.123016	1.58996e+06	0.997208	-3.3475	1	1	control
727.448	y11	GK(ac*)GLGK(ac12C)GGAK(ac*)R	1164.72	508961	1.99709e+06	510123	1164.71	0.131111	1.98799e+06	0.998482	-2.841	1	1	control
727.448	y12	GGK(ac*)GLGK(ac12C)GGAK(ac*)R	1221.74	1.8861e+06	7.49262e+06	1.89952e+06	1221.73	0.141344	7.45692e+06	0.99795	-3.0763	1	1	control
727.448	y6	K(ac*)GGAK(ac*)R	710.461	77393.7	311420	80328	710.457	0.0644239	306728	0.996432	-5.3573	1	1	control
727.448	y7	GK(ac*)GGAK(ac*)R	767.483	413805	1.57056e+06	405437	767.485	0.0700198	1.56715e+06	0.997854	2.6649	1	1	control
727.448	y8	LGK(ac*)GGAK(ac*)R	880.567	99262.8	373932	98271.4	880.563	0.0858043	366812	0.99752	-4.5888	1	1	control
727.448	y9	GLGK(ac*)GGAK(ac*)R	937.588	347521	1.34345e+06	345006	937.589	0.0950994	1.33728e+06	0.998296	0.5037	1	1	control
727.448	y10	K(ac*)GLGK(ac*)GGAK(ac*)R	1112.72									1	1	control
727.448	y11	GK(ac*)GLGK(ac*)GGAK(ac*)R	1169.74									1	1	control
727.448	y12	GGK(ac*)GLGK(ac*)GGAK(ac*)R	1226.76	83062.5	302741	81483.8	1226.76	0.137989	297811	0.995854	-1.6497	1	1	control
728.452	y2	K(ac13C)R	347.231	206357	827839	185587	347.217	0.0195427	819285	0.719083	-40.756	1	1	control
728.452	y3	AK(ac13C)R	418.268									1	1	control
728.452	y4	GAK(ac13C)R	475.29	45669.1	179085	45933.9	475.295	0.0346787	175168	0.996638	11.6938	1	1	control
728.452	y5	GGAK(ac13C)R	532.311	217131	826944	213103	532.314	0.0408237	820334	0.997597	5.5331	1	1	control
728.452	y6	K(ac13C)GGAK(ac*)R	707.442	109705	421441	109390	707.445	0.0617861	417872	0.996818	3.839	1	1	control
728.452	y7	GK(ac13C)GGAK(ac*)R	764.464	616780	2.43717e+06	616791	764.468	0.0702183	2.42593e+06	0.998224	5.4209	1	1	control
728.452	y8	LGK(ac13C)GGAK(ac*)R	877.548	179158	722716	185736	877.557	0.0856261	719427	0.998461	10.364	1	1	control
728.452	y9	GLGK(ac13C)GGAK(ac*)R	934.569	822246	3.24714e+06	819509	934.574	0.095375	3.23162e+06	0.998321	4.6687	1	1	control
728.452	y10	K(ac*)GLGK(ac13C)GGAK(ac*)R	1109.7	119759	468075	122813	1109.7	0.121174	459956	0.998727	3.0578	1	1	control
728.452	y11	GK(ac*)GLGK(ac13C)GGAK(ac*)R	1166.72	149117	568628	149999	1166.73	0.129601	558629	0.997956	4.1112	1	1	control
728.452	y12	GGK(ac*)GLGK(ac13C)GGAK(ac*)R	1223.74	608993	2.37001e+06	607201	1223.75	0.141643	2.3595e+06	0.998181	3.366	1	1	control
728.452	y2	K(ac*)R	350.25	17678.1	61427	17871.2	350.259	0.0211328	54023.7	0.995162	26.0676	1	1	control
728.452	y3	AK(ac*)R	421.287	33544.9	117541	31174.1	421.273	0.0242774	114268	0.896247	-34.2026	1	1	control
728.452	y4	GAK(ac*)R	478.309	40223.9	144638	40620.5	478.313	0.0324544	139451	0.998012	9.3704	1	1	control
728.452	y5	GGAK(ac*)R	535.33	184064	700416	180876	535.336	0.0411232	695018	0.997571	11.8684	1	1	control
728.452	y6	K(ac*)GGAK(ac*)R	710.461	43249.4	176143	44930.3	710.453	0.0635036	172137	0.998623	-11.0791	1	1	control
728.452	y7	GK(ac*)GGAK(ac*)R	767.483	83801.4	313232	83078.7	767.493	0.0689992	307692	0.99767	13.0133	1	1	control
728.452	y8	LGK(ac*)GGAK(ac*)R	880.567	22076.5	79381.3	22274.2	880.546	0.0903025	69162.7	0.999252	-24.0579	1	1	control
728.452	y9	GLGK(ac*)GGAK(ac*)R	937.588	57938.4	216386	57933.5	937.584	0.092669	213889	0.993867	-4.034	1	1	control
728.452	y10	K(ac*)GLGK(ac*)GGAK(ac*)R	1112.72									1	1	control
728.452	y11	GK(ac*)GLGK(ac*)GGAK(ac*)R	1169.74									1	1	control
728.452	y12	GGK(ac*)GLGK(ac*)GGAK(ac*)R	1226.76									1	1	control
727.448	y2	K(ac12C)R	345.224	257230	1.04051e+06	263690	345.227	0.0213745	1.03523e+06	0.998705	8.5526	1	1	MS-275
727.448	y3	AK(ac12C)R	416.262	155895	637852	162709	416.265	0.0281056	633985	0.998535	7.1451	1	1	MS-275
727.448	y4	GAK(ac12C)R	473.283	415986	1.62647e+06	411099	473.287	0.0343387	1.61921e+06	0.998102	8.0614	1	1	MS-275
727.448	y5	GGAK(ac12C)R	530.304	1.87935e+06	7.49742e+06	1.891e+06	530.309	0.040682	7.44445e+06	0.998273	8.7141	1	1	MS-275
727.448	y2	K(ac*)R	350.25	42919.6	165738	44388.2	350.253	0.0210527	163333	0.998459	8.254	1	1	MS-275
727.448	y3	AK(ac*)R	421.287	85389.7	347852	79781.8	421.273	0.027284	338405	0.785569	-34.2026	1	1	MS-275
727.448	y4	GAK(ac*)R	478.309	76333.9	301664	77076	478.312	0.0348918	300578	0.998648	6.8506	1	1	MS-275
727.448	y5	GGAK(ac*)R	535.33	393425	1.51642e+06	385539	535.335	0.0412867	1.5119e+06	0.997824	8.9979	1	1	MS-275
727.448	y6	K(ac12C)GGAK(ac*)R	705.436	541969	2.26686e+06	568488	705.441	0.0622026	2.25441e+06	0.997968	7.5676	1	1	MS-275
727.448	y7	GK(ac12C)GGAK(ac*)R	762.457	2.91921e+06	1.20569e+07	3.03349e+06	762.462	0.069998	1.198e+07	0.998172	7.0379	1	1	MS-275
727.448	y8	LGK(ac12C)GGAK(ac*)R	875.541	753794	3.04417e+06	767772	875.547	0.086142	3.02751e+06	0.998346	6.3033	1	1	MS-275
727.448	y9	GLGK(ac12C)GGAK(ac*)R	932.563	2.85925e+06	1.10448e+07	2.80062e+06	932.568	0.0949299	1.10024e+07	0.997743	5.8367	1	1	MS-275
727.448	y10	K(ac*)GLGK(ac12C)GGAK(ac*)R	1107.69	284418	1.09942e+06	279639	1107.7	0.122617	1.09583e+06	0.998156	4.8621	1	1	MS-275
727.448	y11	GK(ac*)GLGK(ac12C)GGAK(ac*)R	1164.72	384589	1.49969e+06	381347	1164.72	0.131787	1.49351e+06	0.998265	2.8574	1	1	MS-275
727.448	y12	GGK(ac*)GLGK(ac12C)GGAK(ac*)R	1221.74	1.30391e+06	5.26717e+06	1.33367e+06	1221.74	0.141503	5.24179e+06	0.998311	3.332	1	1	MS-275
727.448	y6	K(ac*)GGAK(ac*)R	710.461	65270.7	260658	66497.2	710.461	0.0641333	258344	0.99746	-0.0972	1	1	MS-275
727.448	y7	GK(ac*)GGAK(ac*)R	767.483	318205	1.22824e+06	312519	767.488	0.0707842	1.22476e+06	0.99809	6.5592	1	1	MS-275
727.448	y8	LGK(ac*)GGAK(ac*)R	880.567	81360	317883	81358.2	880.568	0.0873851	314852	0.998137	1.9427	1	1	MS-275
727.448	y9	GLGK(ac*)GGAK(ac*)R	937.588	277715	1.07396e+06	273059	937.595	0.0954377	1.06978e+06	0.998028	7.7003	1	1	MS-275
727.448	y10	K(ac*)GLGK(ac*)GGAK(ac*)R	1112.72									1	1	MS-275
727.448	y11	GK(ac*)GLGK(ac*)GGAK(ac*)R	1169.74	20692.3	83804.2	21480.9	1169.74	0.133168	81873.8	0.998307	-1.4552	1	1	MS-275
727.448	y12	GGK(ac*)GLGK(ac*)GGAK(ac*)R	1226.76	60286.6	225814	59106.7	1226.76	0.140905	224357	0.997203	-1.285	1	1	MS-275
728.452	y2	K(ac13C)R	347.231	231521	924951	208607	347.217	0.019321	916621	0.708492	-40.756	1	1	MS-275
728.452	y3	AK(ac13C)R	418.268	26907.8	99164.2	27351.3	418.255	0.0306098	85811.9	0.999769	-31.0868	1	1	MS-275
728.452	y4	GAK(ac13C)R	475.29	69154	278710	72015	475.289	0.0337818	271436	0.995964	-1.4115	1	1	MS-275
728.452	y5	GGAK(ac13C)R	532.311	288334	1.1001e+06	284377	532.312	0.0405302	1.08984e+06	0.997966	0.9817	1	1	MS-275
728.452	y6	K(ac13C)GGAK(ac*)R	707.442	130302	492645	129870	707.445	0.0611936	483522	0.997665	4.4744	1	1	MS-275
728.452	y7	GK(ac13C)GGAK(ac*)R	764.464	815152	3.25031e+06	821314	764.466	0.0701613	3.23717e+06	0.998489	2.4947	1	1	MS-275
728.452	y8	LGK(ac13C)GGAK(ac*)R	877.548	262925	1.02487e+06	264498	877.548	0.0860666	1.01622e+06	0.998374	0.6599	1	1	MS-275
728.452	y9	GLGK(ac13C)GGAK(ac*)R	934.569	1114032	4.44335e+06	1.11831e+06	934.571	0.0957073	4.42384e+06	0.998524	1.3438	1	1	MS-275
728.452	y10	K(ac*)GLGK(ac13C)GGAK(ac*)R	1109.7	154433	589198	156876	1109.7	0.119267	579098	0.99896	-0.1707	1	1	MS-275
728.452	y11	GK(ac*)GLGK(ac13C)GGAK(ac*)R	1166.72	239129	921824	240398	1166.73	0.130792	914512	0.998179	3.9342	1	1	MS-275
728.452	y12	GGK(ac*)GLGK(ac13C)GGAK(ac*)R	1223.74	912169	3.52432e+06	903387	1223.74	0.141622	3.50737e+06	0.998102	-0.7653	1	1	MS-275
728.452	y2	K(ac*)R	350.25	34350	132099	35088.9	350.255	0.0226214	121975	0.996206	14.9503	1	1	MS-275
728.452	y3	AK(ac*)R	421.287	56709	239627	58005.4	421.273	0.0290451	232462	0.971204	-34.2026	1	1	MS-275
728.452	y4	GAK(ac*)R	478.309	47217.7	144446	44128.3	478.318	0.0262249	138391	0.887971	20.6587	1	1	MS-275
728.452	y5	GGAK(ac*)R	535.33	210288	785402	206177	535.334	0.0406323	780782	0.997149	7.6769	1	1	MS-275
728.452	y6	K(ac*)GGAK(ac*)R	710.461	57264.8	205305	58196.9	710.445	0.0580388	198468	0.998151	-22.3956	1	1	MS-275
728.452	y7	GK(ac*)GGAK(ac*)R	767.483	123228	450288	120887	767.484	0.0683164	448187	0.996698	1.6851	1	1	MS-275
728.452	y8	LGK(ac*)GGAK(ac*)R	880.567									1	1	MS-275
728.452	y9	GLGK(ac*)GGAK(ac*)R	937.588	70938.2	267846	69937.1	937.596	0.0964763	257561	0.996392	8.4889	1	1	MS-275
728.452	y10	K(ac*)GLGK(ac*)GGAK(ac*)R	1112.72									1	1	MS-275
728.452	y11	GK(ac*)GLGK(ac*)GGAK(ac*)R	1169.74									1	1	MS-275
728.452	y12	GGK(ac*)GLGK(ac*)GGAK(ac*)R	1226.76									1	1	MS-275
727.448	y2	K(ac12C)R	345.224	215597	878296	223702	345.227	0.0213197	873694	0.998531	6.6046	1	1	SAHA
727.448	y3	AK(ac12C)R	416.262	132072	537827	137035	416.264	0.0281891	535017	0.998553	6.2068	1	1	SAHA
727.448	y4	GAK(ac12C)R	473.283	346624	1.34718e+06	341460	473.286	0.0342602	1.34132e+06	0.998075	6.2961	1	1	SAHA
727.448	y5	GGAK(ac12C)R	530.304	1.58136e+06	6.37108e+06	1.60488e+06	530.308	0.0406719	6.32901e+06	0.998303	6.1754	1	1	SAHA
727.448	y2	K(ac*)R	350.25	37784.8	149663	39560.4	350.252	0.0212239	146999	0.998618	4.3695	1	1	SAHA
727.448	y3	AK(ac*)R	421.287	66080.8	264378	60458.4	421.273	0.0264494	257267	0.71444	-34.2026	1	1	SAHA
727.448	y4	GAK(ac*)R	478.309	70399.3	292346	72867.1	478.309	0.0356447	291281	0.998378	0.2484	1	1	SAHA
727.448	y5	GGAK(ac*)R	535.33	294344	1.13651e+06	288469	535.333	0.0412706	1.13216e+06	0.997815	6.1771	1	1	SAHA
727.448	y6	K(ac12C)GGAK(ac*)R	705.436	493044	2.04192e+06	512452	705.439	0.0622669	2.03177e+06	0.998229	4.5789	1	1	SAHA
727.448	y7	GK(ac12C)GGAK(ac*)R	762.457	2.50757e+06	1.02458e+07	2.57796e+06	762.46	0.0700005	1.01837e+07	0.99817	4.1713	1	1	SAHA
727.448	y8	LGK(ac12C)GGAK(ac*)R	875.541	630414	2.52586e+06	637103	875.544	0.086145	2.5122e+06	0.998291	3.5705	1	1	SAHA
727.448	y9	GLGK(ac12C)GGAK(ac*)R	932.563	2421136	9.35993e+06	2.37217e+06	932.565	0.094991	9.32428e+06	0.997783	3.0988	1	1	SAHA
727.448	y10	K(ac*)GLGK(ac12C)GGAK(ac*)R	1107.69	260914	998857	255880	1107.69	0.122584	993399	0.997695	0.3806	1	1	SAHA
727.448	y11	GK(ac*)GLGK(ac12C)GGAK(ac*)R	1164.72	331125	1.28944e+06	328794	1164.72	0.131425	1.28381e+06	0.998315	2.0345	1	1	SAHA
727.448	y12	GGK(ac*)GLGK(ac12C)GGAK(ac*)R	1221.74	1.13972e+06	4.56049e+06	1.15607e+06	1221.74	0.141369	4.53974e+06	0.998136	-0.0038	1	1	SAHA
727.448	y6	K(ac*)GGAK(ac*)R	710.461	60628.5	240092	62050.3	710.46	0.0632529	238217	0.998792	-1.5893	1	1	SAHA
727.448	y7	GK(ac*)GGAK(ac*)R	767.483	244610	941262	239922	767.486	0.0706287	938104	0.997969	4.7022	1	1	SAHA
727.448	y8	LGK(ac*)GGAK(ac*)R	880.567	65391.9	251671	64793.1	880.564	0.0870144	249651	0.9982	-3.0971	1	1	SAHA
727.448	y9	GLGK(ac*)GGAK(ac*)R	937.588	222132	863453	220003	937.59	0.0954285	858083	0.998115	1.6835	1	1	SAHA
727.448	y10	K(ac*)GLGK(ac*)GGAK(ac*)R	1112.72									1	1	SAHA
727.448	y11	GK(ac*)GLGK(ac*)GGAK(ac*)R	1169.74	12835	52330.2	13391.8	1169.74	0.144725	48043.2	0.99858	0.7964	1	1	SAHA
727.448	y12	GGK(ac*)GLGK(ac*)GGAK(ac*)R	1226.76	49946.4	187518	48950	1226.76	0.139808	185534	0.99635	-0.0182	1	1	SAHA
728.452	y2	K(ac13C)R	347.231	53007.8	212586	47177.8	347.217	0.019318	210458	0.675667	-40.756	1	1	SAHA
728.452	y3	AK(ac13C)R	418.268	6164.24	25576	6221.74	418.254	0.0316843	24319.3	0.998161	-34.357	1	1	SAHA
728.452	y4	GAK(ac13C)R	475.29	12505.7	49817.1	13085.9	475.29	0.0339913	49026.9	0.998403	-0.2284	1	1	SAHA
728.452	y5	GGAK(ac13C)R	532.311	68764.8	265544	67588.2	532.313	0.0408083	264664	0.998086	3.437	1	1	SAHA
728.452	y6	K(ac13C)GGAK(ac*)R	707.442	31507.3	121366	31117.6	707.442	0.0628192	120348	0.997969	-0.0551	1	1	SAHA
728.452	y7	GK(ac13C)GGAK(ac*)R	764.464	167786	674358	169743	764.464	0.0701448	670883	0.99818	0.8947	1	1	SAHA
728.452	y8	LGK(ac13C)GGAK(ac*)R	877.548	55710.3	216475	55729.9	877.546	0.0852983	214987	0.998114	-1.9953	1	1	SAHA
728.452	y9	GLGK(ac13C)GGAK(ac*)R	934.569	232436	930492	234295	934.569	0.0954758	925613	0.998459	-0.5771	1	1	SAHA
728.452	y10	K(ac*)GLGK(ac13C)GGAK(ac*)R	1109.7	32708.3	126898	32636.6	1109.69	0.122504	125681	0.998373	-8.0737	1	1	SAHA
728.452	y11	GK(ac*)GLGK(ac13C)GGAK(ac*)R	1166.72	44185.3	169079	43737	1166.72	0.131456	167663	0.997936	-4.9646	1	1	SAHA
728.452	y12	GGK(ac*)GLGK(ac13C)GGAK(ac*)R	1223.74	170241	654224	168289	1223.74	0.141265	651045	0.998063	-2.1578	1	1	SAHA
728.452	y2	K(ac*)R	350.25	5330.69	20368.6	5437.69	350.249	0.0224522	18827.1	0.998566	-3.3899	1	1	SAHA
728.452	y3	AK(ac*)R	421.287	8684.5	36488	8727.56	421.273	0.0319795	35338.7	0.993887	-34.1211	1	1	SAHA
728.452	y4	GAK(ac*)R	478.309	11532	43721.9	11436.5	478.315	0.0345116	42937.4	0.99652	12.3818	1	1	SAHA
728.452	y5	GGAK(ac*)R	535.33	42629.3	161071	41763.7	535.334	0.0409471	159804	0.997297	7.6648	1	1	SAHA
728.452	y6	K(ac*)GGAK(ac*)R	710.461	5169.55	18943.5	5343.38	710.451	0.0661672	16420.8	0.999608	-14.1038	1	1	SAHA
728.452	y7	GK(ac*)GGAK(ac*)R	767.483	17599.8	63911.1	17254	767.483	0.067687	62766.9	0.994691	0.2655	1	1	SAHA
728.452	y8	LGK(ac*)GGAK(ac*)R	880.567									1	1	SAHA
728.452	y9	GLGK(ac*)GGAK(ac*)R	937.588	12778.5	47353.6	12652.6	937.594	0.0944435	45802.2	0.994938	6.4617	1	1	SAHA
728.452	y10	K(ac*)GLGK(ac*)GGAK(ac*)R	1112.72									1	1	SAHA
728.452	y11	GK(ac*)GLGK(ac*)GGAK(ac*)R	1169.74									1	1	SAHA
728.452	y12	GGK(ac*)GLGK(ac*)GGAK(ac*)R	1226.76									1	1	SAHA
727.448	y2	K(ac12C)R	345.224	352850	1.45101e+06	367886	345.226	0.0214144	1.44624e+06	0.998805	5.3698	1	1.5	control
727.448	y3	AK(ac12C)R	416.262	196901	789057	201028	416.263	0.028455	787284	0.998564	2.9301	1	1.5	control
727.448	y4	GAK(ac12C)R	473.283	558593	2.16727e+06	550749	473.286	0.0342008	2.15828e+06	0.998116	6.7435	1	1.5	control
727.448	y5	GGAK(ac12C)R	530.304	2.64263e+06	1.06496e+07	2.68287e+06	530.308	0.0406793	1.05803e+07	0.998336	6.0285	1	1.5	control
727.448	y2	K(ac*)R	350.25	56735.2	220394	59182	350.252	0.0210329	217400	0.998425	6.885	1	1.5	control
727.448	y3	AK(ac*)R	421.287	91631.3	367995	83843.5	421.273	0.0266434	358178	0.718567	-34.2026	1	1.5	control
727.448	y4	GAK(ac*)R	478.309	98521.9	396837	101892	478.309	0.0350193	389324	0.998077	1.0681	1	1.5	control
727.448	y5	GGAK(ac*)R	535.33	469408	1.80261e+06	459983	535.334	0.0410888	1.79551e+06	0.997697	6.8279	1	1.5	control
727.448	y6	K(ac12C)GGAK(ac*)R	705.436	821599	3.39484e+06	852399	705.438	0.0621571	3.37577e+06	0.998093	4.1076	1	1.5	control
727.448	y7	GK(ac12C)GGAK(ac*)R	762.457	4149167	1.69307e+07	4.25998e+06	762.46	0.0700281	1.6831e+07	0.998189	3.7489	1	1.5	control
727.448	y8	LGK(ac12C)GGAK(ac*)R	875.541	1.07529e+06	4.29844e+06	1.08469e+06	875.544	0.0861974	4.27714e+06	0.998324	2.7456	1	1.5	control
727.448	y9	GLGK(ac12C)GGAK(ac*)R	932.563	4.08279e+06	1.57884e+07	4.00114e+06	932.565	0.0949797	1.57277e+07	0.997808	2.5881	1	1.5	control
727.448	y10	K(ac*)GLGK(ac12C)GGAK(ac*)R	1107.69	400391	1.53992e+06	392991	1107.7	0.122458	1.53505e+06	0.998041	2.1859	1	1.5	control
727.448	y11	GK(ac*)GLGK(ac12C)GGAK(ac*)R	1164.72	567160	2.20869e+06	564366	1164.72	0.131115	2.19867e+06	0.998349	0.8143	1	1.5	control
727.448	y12	GGK(ac*)GLGK(ac12C)GGAK(ac*)R	1221.74	1.8811e+06	7.51782e+06	1.90536e+06	1221.74	0.141441	7.48458e+06	0.998141	-0.5858	1	1.5	control
727.448	y6	K(ac*)GGAK(ac*)R	710.461	87875.3	351951	92104.5	710.454	0.0629512	346793	0.998567	-9.8039	1	1.5	control
727.448	y7	GK(ac*)GGAK(ac*)R	767.483	367998	1.4121e+06	360551	767.484	0.0705751	1.40749e+06	0.997775	2.3823	1	1.5	control
727.448	y8	LGK(ac*)GGAK(ac*)R	880.567	94463.8	355513	94336.1	880.567	0.0850086	349826	0.997688	0.116	1	1.5	control
727.448	y9	GLGK(ac*)GGAK(ac*)R	937.588	370886	1.43472e+06	366568	937.591	0.0956691	1.42808e+06	0.99829	3.1639	1	1.5	control
727.448	y10	K(ac*)GLGK(ac*)GGAK(ac*)R	1112.72									1	1.5	control
727.448	y11	GK(ac*)GLGK(ac*)GGAK(ac*)R	1169.74	24557.7	95706.7	25640.3	1169.75	0.136134	88771	0.997359	5.0463	1	1.5	control
727.448	y12	GGK(ac*)GLGK(ac*)GGAK(ac*)R	1226.76	90475.3	329271	88757.1	1226.76	0.136456	323235	0.993638	-2.2733	1	1.5	control
728.452	y2	K(ac13C)R	347.231	202043	816298	186083	347.217	0.0205418	813735	0.86231	-40.756	1	1.5	control
728.452	y3	AK(ac13C)R	418.268	27729.3	108357	27874.1	418.264	0.0289314	106349	0.996535	-10.8322	1	1.5	control
728.452	y4	GAK(ac13C)R	475.29	73017.6	286259	74385.6	475.293	0.034069	283782	0.998478	7.3958	1	1.5	control
728.452	y5	GGAK(ac13C)R	532.311	322753	1.24272e+06	316256	532.316	0.0409463	1.23943e+06	0.997724	8.855	1	1.5	control
728.452	y6	K(ac13C)GGAK(ac*)R	707.442	136668	535031	136990	707.447	0.0624365	532498	0.998642	6.6385	1	1.5	control
728.452	y7	GK(ac13C)GGAK(ac*)R	764.464	762188	3.02392e+06	760235	764.469	0.0704289	3.01039e+06	0.998253	6.3371	1	1.5	control
728.452	y8	LGK(ac13C)GGAK(ac*)R	877.548	216526	872657	221592	877.554	0.0863935	867671	0.998437	6.7504	1	1.5	control
728.452	y9	GLGK(ac13C)GGAK(ac*)R	934.569	917972	3.62656e+06	913772	934.574	0.0953932	3.60812e+06	0.99823	5.1249	1	1.5	control
728.452	y10	K(ac*)GLGK(ac13C)GGAK(ac*)R	1109.7	109631	434227	111400	1109.7	0.122311	431909	0.999007	0.0672	1	1.5	control
728.452	y11	GK(ac*)GLGK(ac13C)GGAK(ac*)R	1166.72	167994	652439	168084	1166.72	0.131486	649961	0.998435	1.3	1	1.5	control
728.452	y12	GGK(ac*)GLGK(ac13C)GGAK(ac*)R	1223.74	603103	2.34312e+06	600351	1223.75	0.141587	2.33198e+06	0.998196	2.3546	1	1.5	control
728.452	y2	K(ac*)R	350.25	21439.1	84963.6	22229.1	350.253	0.0211141	82841.3	0.996381	8.4822	1	1.5	control
728.452	y3	AK(ac*)R	421.287	33520.8	145418	34047.3	421.273	0.029697	143055	0.972952	-34.2026	1	1.5	control
728.452	y4	GAK(ac*)R	478.309	46512.6	180830	46280	478.314	0.0350123	179279	0.99826	11.6042	1	1.5	control
728.452	y5	GGAK(ac*)R	535.33	227144	876966	223095	535.336	0.0413283	874979	0.998071	11.6096	1	1.5	control
728.452	y6	K(ac*)GGAK(ac*)R	710.461	40721.3	162708	42345.7	710.456	0.0625635	159766	0.996918	-6.8503	1	1.5	control
728.452	y7	GK(ac*)GGAK(ac*)R	767.483	134688	516649	132474	767.488	0.0703113	513338	0.997957	7.6	1	1.5	control
728.452	y8	LGK(ac*)GGAK(ac*)R	880.567	26758.4	99500.6	26718.1	880.566	0.0842735	95620.3	0.997307	-0.392	1	1.5	control
728.452	y9	GLGK(ac*)GGAK(ac*)R	937.588	97676.1	376857	96313.8	937.593	0.0960806	373383	0.998013	5.4818	1	1.5	control
728.452	y10	K(ac*)GLGK(ac*)GGAK(ac*)R	1112.72									1	1.5	control
728.452	y11	GK(ac*)GLGK(ac*)GGAK(ac*)R	1169.74									1	1.5	control
728.452	y12	GGK(ac*)GLGK(ac*)GGAK(ac*)R	1226.76	15055.5	52716.3	14904.4	1226.76	0.127698	50556.1	0.99222	-3.0401	1	1.5	control
727.448	y2	K(ac12C)R	345.224	287239	1.16085e+06	293337	345.228	0.021412	1.15428e+06	0.998552	9.3085	1	1.5	MS-275
727.448	y3	AK(ac12C)R	416.262	178669	737574	187548	416.265	0.0282289	733606	0.998552	8.162	1	1.5	MS-275
727.448	y4	GAK(ac12C)R	473.283	448510	1.75666e+06	444844	473.288	0.0342645	1.7488e+06	0.998158	9.6004	1	1.5	MS-275
727.448	y5	GGAK(ac12C)R	530.304	2.06498e+06	8.20367e+06	2.07059e+06	530.31	0.0406903	8.14529e+06	0.998263	9.7546	1	1.5	MS-275
727.448	y2	K(ac*)R	350.25	55706.4	219041	57347	350.253	0.0213722	216883	0.998775	8.8485	1	1.5	MS-275
727.448	y3	AK(ac*)R	421.287	94977.6	386319	88837.1	421.273	0.0271946	375865	0.785517	-34.2026	1	1.5	MS-275
727.448	y4	GAK(ac*)R	478.309	91875.9	368829	92855.6	478.312	0.0353349	367458	0.998476	6.3175	1	1.5	MS-275
727.448	y5	GGAK(ac*)R	535.33	417154	1.61153e+06	408905	535.335	0.0412832	1.6057e+06	0.997709	9.5142	1	1.5	MS-275
727.448	y6	K(ac12C)GGAK(ac*)R	705.436	641927	2.67151e+06	670488	705.441	0.0621676	2.65695e+06	0.998067	8.3515	1	1.5	MS-275
727.448	y7	GK(ac12C)GGAK(ac*)R	762.457	3.06958e+06	1.27387e+07	3.20633e+06	762.463	0.069968	1.26564e+07	0.998155	8.2039	1	1.5	MS-275
727.448	y8	LGK(ac12C)GGAK(ac*)R	875.541	791140	3.21304e+06	810105	875.548	0.0861061	3.19418e+06	0.998282	7.9587	1	1.5	MS-275
727.448	y9	GLGK(ac12C)GGAK(ac*)R	932.563	2.99648e+06	1.15912e+07	2.93695e+06	932.569	0.0949286	1.15448e+07	0.997799	7.327	1	1.5	MS-275
727.448	y10	K(ac*)GLGK(ac12C)GGAK(ac*)R	1107.69	324284	1.25713e+06	319013	1107.7	0.122727	1.25223e+06	0.998089	5.2668	1	1.5	MS-275
727.448	y11	GK(ac*)GLGK(ac12C)GGAK(ac*)R	1164.72	383518	1.48722e+06	378935	1164.72	0.131901	1.48255e+06	0.998361	5.5308	1	1.5	MS-275
727.448	y12	GGK(ac*)GLGK(ac12C)GGAK(ac*)R	1221.74	1332784	5.40853e+06	1.36962e+06	1221.74	0.141437	5.38194e+06	0.998303	4.9234	1	1.5	MS-275
727.448	y6	K(ac*)GGAK(ac*)R	710.461	79363	317056	80130.7	710.463	0.064688	314248	0.997856	2.3283	1	1.5	MS-275
727.448	y7	GK(ac*)GGAK(ac*)R	767.483	332944	1.28759e+06	327505	767.489	0.0706735	1.28328e+06	0.998123	7.9893	1	1.5	MS-275
727.448	y8	LGK(ac*)GGAK(ac*)R	880.567	77503.7	300962	77883.2	880.57	0.0859336	297762	0.998492	3.422	1	1.5	MS-275
727.448	y9	GLGK(ac*)GGAK(ac*)R	937.588	293334	1.13292e+06	288583	937.595	0.0954903	1.12916e+06	0.998189	6.8748	1	1.5	MS-275
727.448	y10	K(ac*)GLGK(ac*)GGAK(ac*)R	1112.72									1	1.5	MS-275
727.448	y11	GK(ac*)GLGK(ac*)GGAK(ac*)R	1169.74	13174.1	54557.1	13548.5	1169.75	0.150912	49713.9	0.999678	9.1216	1	1.5	MS-275
727.448	y12	GGK(ac*)GLGK(ac*)GGAK(ac*)R	1226.76	51726.7	195302	50690	1226.76	0.141865	193923	0.996575	-0.9426	1	1.5	MS-275
728.452	y2	K(ac13C)R	347.231	91106.4	364500	83114.6	347.217	0.02019	363104	0.840684	-40.756	1	1.5	MS-275
728.452	y3	AK(ac13C)R	418.268	10616.2	42874.3	10876.1	418.262	0.0288321	41771.1	0.997359	-15.5184	1	1.5	MS-275
728.452	y4	GAK(ac13C)R	475.29	21802.2	84624.3	22391.7	475.292	0.033605	83223.5	0.998379	5.3857	1	1.5	MS-275
728.452	y5	GGAK(ac13C)R	532.311	115753	444593	113403	532.316	0.0408376	443447	0.99772	8.5876	1	1.5	MS-275
728.452	y6	K(ac13C)GGAK(ac*)R	707.442	53570.2	210078	54025.1	707.449	0.0620405	209075	0.998379	9.1127	1	1.5	MS-275
728.452	y7	GK(ac13C)GGAK(ac*)R	764.464	307589	1.208e+06	306188	764.469	0.0702861	1.19606e+06	0.997826	7.2989	1	1.5	MS-275
728.452	y8	LGK(ac13C)GGAK(ac*)R	877.548	87881.2	354391	90036.9	877.554	0.0862654	352267	0.998375	7.0709	1	1.5	MS-275
728.452	y9	GLGK(ac13C)GGAK(ac*)R	934.569	392297	1.54512e+06	389418	934.576	0.0953843	1.53749e+06	0.998024	6.7895	1	1.5	MS-275
728.452	y10	K(ac*)GLGK(ac13C)GGAK(ac*)R	1109.7	47912.4	190869	49206.3	1109.71	0.12224	190235	0.998632	4.5147	1	1.5	MS-275
728.452	y11	GK(ac*)GLGK(ac13C)GGAK(ac*)R	1166.72	74903.9	291636	75292.5	1166.73	0.13113	290505	0.998569	3.7226	1	1.5	MS-275
728.452	y12	GGK(ac*)GLGK(ac13C)GGAK(ac*)R	1223.74	283447	1.10917e+06	283620	1223.75	0.141695	1.10374e+06	0.998183	5.1835	1	1.5	MS-275
728.452	y2	K(ac*)R	350.25	10215.2	39351.4	10408.6	350.254	0.0209873	38424.8	0.997668	10.9372	1	1.5	MS-275
728.452	y3	AK(ac*)R	421.287	11439.5	47293.2	11797.9	421.273	0.0285589	46440.1	0.977883	-34.2026	1	1.5	MS-275
728.452	y4	GAK(ac*)R	478.309	18965.9	71290.1	18772.9	478.315	0.0341921	70890	0.997909	13.9882	1	1.5	MS-275
728.452	y5	GGAK(ac*)R	535.33	74911	287933	73671.5	535.337	0.0412811	286720	0.99806	12.5216	1	1.5	MS-275
728.452	y6	K(ac*)GGAK(ac*)R	710.461	17956.1	71676.5	18615.8	710.457	0.0629624	70478.2	0.998203	-5.5903	1	1.5	MS-275
728.452	y7	GK(ac*)GGAK(ac*)R	767.483	38797	148406	38371.4	767.491	0.070243	147046	0.997586	11.5548	1	1.5	MS-275
728.452	y8	LGK(ac*)GGAK(ac*)R	880.567	9602.44	38576.3	10002.4	880.579	0.0855581	37659.4	0.997728	13.5084	1	1.5	MS-275
728.452	y9	GLGK(ac*)GGAK(ac*)R	937.588	26517.1	100251	26157.6	937.594	0.0945519	99587.4	0.997745	5.931	1	1.5	MS-275
728.452	y10	K(ac*)GLGK(ac*)GGAK(ac*)R	1112.72									1	1.5	MS-275
728.452	y11	GK(ac*)GLGK(ac*)GGAK(ac*)R	1169.74									1	1.5	MS-275
728.452	y12	GGK(ac*)GLGK(ac*)GGAK(ac*)R	1226.76									1	1.5	MS-275
727.448	y2	K(ac12C)R	345.224	224399	898612	228521	345.228	0.0213493	893309	0.998321	9.964	1	1.5	SAHA
727.448	y3	AK(ac12C)R	416.262	137032	561584	143309	416.265	0.0281498	558674	0.99863	8.8635	1	1.5	SAHA
727.448	y4	GAK(ac12C)R	473.283	368860	1.44622e+06	365870	473.288	0.0342971	1.43975e+06	0.998045	9.6384	1	1.5	SAHA
727.448	y5	GGAK(ac12C)R	530.304	1.65761e+06	6.53077e+06	1.66185e+06	530.31	0.0406901	6.45073e+06	0.998023	9.7965	1	1.5	SAHA
727.448	y2	K(ac*)R	350.25	33402.5	130828	34792	350.253	0.0211149	128655	0.998424	7.2036	1	1.5	SAHA
727.448	y3	AK(ac*)R	421.287	70273.7	284163	65846.8	421.273	0.0273738	277037	0.814245	-34.2026	1	1.5	SAHA
727.448	y4	GAK(ac*)R	478.309	64903.6	258641	66073.4	478.311	0.0348532	257626	0.998846	4.6087	1	1.5	SAHA
727.448	y5	GGAK(ac*)R	535.33	302749	1.16649e+06	297006	535.336	0.041264	1.16328e+06	0.997989	10.3589	1	1.5	SAHA
727.448	y6	K(ac12C)GGAK(ac*)R	705.436	520331	2.16452e+06	543737	705.441	0.0621799	2.15327e+06	0.998106	8.2787	1	1.5	SAHA
727.448	y7	GK(ac12C)GGAK(ac*)R	762.457	2.56273e+06	1.06336e+07	2.67701e+06	762.463	0.0699536	1.0564e+07	0.99814	8.2117	1	1.5	SAHA
727.448	y8	LGK(ac12C)GGAK(ac*)R	875.541	642809	2.60602e+06	657943	875.548	0.0859686	2.59025e+06	0.998262	7.7093	1	1.5	SAHA
727.448	y9	GLGK(ac12C)GGAK(ac*)R	932.563	2.55305e+06	9.87583e+06	2.50195e+06	932.569	0.0949523	9.83666e+06	0.997787	6.9924	1	1.5	SAHA
727.448	y10	K(ac*)GLGK(ac12C)GGAK(ac*)R	1107.69	268706	1.03802e+06	264270	1107.7	0.122511	1.03421e+06	0.998111	5.1151	1	1.5	SAHA
727.448	y11	GK(ac*)GLGK(ac12C)GGAK(ac*)R	1164.72	324379	1.25593e+06	320369	1164.72	0.131798	1.25206e+06	0.99836	5.7464	1	1.5	SAHA
727.448	y12	GGK(ac*)GLGK(ac12C)GGAK(ac*)R	1221.74	1.15647e+06	4.68349e+06	1.18795e+06	1221.74	0.141281	4.66071e+06	0.998324	4.77	1	1.5	SAHA
727.448	y6	K(ac*)GGAK(ac*)R	710.461	52196.1	207801	52983.5	710.461	0.0647359	203952	0.9982	-0.0698	1	1.5	SAHA
727.448	y7	GK(ac*)GGAK(ac*)R	767.483	240078	925519	235876	767.488	0.0705754	922595	0.998082	6.9504	1	1.5	SAHA
727.448	y8	LGK(ac*)GGAK(ac*)R	880.567	62257	240014	62010.6	880.566	0.0863712	237988	0.998053	-0.835	1	1.5	SAHA
727.448	y9	GLGK(ac*)GGAK(ac*)R	937.588	215832	834810	212311	937.595	0.0955202	831557	0.998133	6.9804	1	1.5	SAHA
727.448	y10	K(ac*)GLGK(ac*)GGAK(ac*)R	1112.72	13509.8	52741	13938.1	1112.73	0.128653	48745.5	0.998625	5.5051	1	1.5	SAHA
727.448	y11	GK(ac*)GLGK(ac*)GGAK(ac*)R	1169.74	16485.6	59620.5	16977.9	1169.74	0.123817	55577.6	0.998186	-4.5782	1	1.5	SAHA
727.448	y12	GGK(ac*)GLGK(ac*)GGAK(ac*)R	1226.76	55129.9	206012	54239.3	1226.77	0.139793	204635	0.997678	8.607	1	1.5	SAHA
728.452	y2	K(ac13C)R	347.231	110452	447771	99637.4	347.217	0.0201156	442576	0.754821	-40.756	1	1.5	SAHA
728.452	y3	AK(ac13C)R	418.268	11529.8	47294.9	11654.7	418.253	0.0307288	45091.5	0.997842	-36.8742	1	1.5	SAHA
728.452	y4	GAK(ac13C)R	475.29	28422.8	112841	29159.7	475.293	0.0344594	110701	0.996829	6.3738	1	1.5	SAHA
728.452	y5	GGAK(ac13C)R	532.311	157083	603860	154280	532.313	0.0407238	602055	0.998068	3.9481	1	1.5	SAHA
728.452	y6	K(ac13C)GGAK(ac*)R	707.442	74591.6	284039	73819.5	707.443	0.0618226	281564	0.998122	0.8367	1	1.5	SAHA
728.452	y7	GK(ac13C)GGAK(ac*)R	764.464	391239	1.57853e+06	396193	764.464	0.0702867	1.57047e+06	0.998156	0.4634	1	1.5	SAHA
728.452	y8	LGK(ac13C)GGAK(ac*)R	877.548	123869	489608	124710	877.549	0.0861268	486383	0.998383	0.9374	1	1.5	SAHA
728.452	y9	GLGK(ac13C)GGAK(ac*)R	934.569	540638	2.16609e+06	545002	934.569	0.095405	2.15323e+06	0.998308	-0.745	1	1.5	SAHA
728.452	y10	K(ac*)GLGK(ac13C)GGAK(ac*)R	1109.7	84870.6	333210	85669.2	1109.7	0.122836	329905	0.998812	-2.5155	1	1.5	SAHA
728.452	y11	GK(ac*)GLGK(ac13C)GGAK(ac*)R	1166.72	102994	395242	102709	1166.72	0.13031	393748	0.998423	-0.2823	1	1.5	SAHA
728.452	y12	GGK(ac*)GLGK(ac13C)GGAK(ac*)R	1223.74	425827	1.63835e+06	420327	1223.74	0.141698	1.63039e+06	0.997991	-3.4422	1	1.5	SAHA
728.452	y2	K(ac*)R	350.25	10998.2	44948.8	11351	350.251	0.0241784	41126.6	0.998863	1.4718	1	1.5	SAHA
728.452	y3	AK(ac*)R	421.287	18596.8	80142.7	19327.8	421.273	0.0281905	77709.4	0.941239	-34.2026	1	1.5	SAHA
728.452	y4	GAK(ac*)R	478.309	24904.1	98634.6	25460.1	478.31	0.034863	96884	0.99649	2.7483	1	1.5	SAHA
728.452	y5	GGAK(ac*)R	535.33	95115.5	363480	93270.2	535.335	0.0413625	360427	0.997585	8.8717	1	1.5	SAHA
728.452	y6	K(ac*)GGAK(ac*)R	710.461	16378.4	58351.6	16747.7	710.446	0.0594845	54850.6	0.996394	-21.1986	1	1.5	SAHA
728.452	y7	GK(ac*)GGAK(ac*)R	767.483	43645.9	163135	42828.5	767.483	0.0699955	162346	0.996958	1.1577	1	1.5	SAHA
728.452	y8	LGK(ac*)GGAK(ac*)R	880.567	10063.5	37263.8	10220.7	880.569	0.0949068	32204.8	0.999419	2.3192	1	1.5	SAHA
728.452	y9	GLGK(ac*)GGAK(ac*)R	937.588	25496	94501.9	25558.6	937.584	0.0912017	93130.3	0.996484	-4.2728	1	1.5	SAHA
728.452	y10	K(ac*)GLGK(ac*)GGAK(ac*)R	1112.72									1	1.5	SAHA
728.452	y11	GK(ac*)GLGK(ac*)GGAK(ac*)R	1169.74									1	1.5	SAHA
728.452	y12	GGK(ac*)GLGK(ac*)GGAK(ac*)R	1226.76									1	1.5	SAHA
727.448	y2	K(ac12C)R	345.224	251571	1.01811e+06	258660	345.227	0.0213606	1.01218e+06	0.99859	7.9676	1	2	control
727.448	y3	AK(ac12C)R	416.262	153031	626539	159503	416.264	0.0281721	622827	0.998574	6.783	1	2	control
727.448	y4	GAK(ac12C)R	473.283	353745	1.38338e+06	350582	473.287	0.0342268	1.37702e+06	0.9982	9.1119	1	2	control
727.448	y5	GGAK(ac12C)R	530.304	1.79596e+06	7.15213e+06	1.80483e+06	530.309	0.0406849	7.10179e+06	0.99829	8.98	1	2	control
727.448	y2	K(ac*)R	350.25	42371.6	165635	44481.5	350.252	0.0209402	163203	0.997863	6.5166	1	2	control
727.448	y3	AK(ac*)R	421.287	87857.1	356345	81774.2	421.273	0.0272573	346835	0.784728	-34.2026	1	2	control
727.448	y4	GAK(ac*)R	478.309	64942.4	259044	65775.3	478.311	0.0349312	255476	0.996013	4.6417	1	2	control
727.448	y5	GGAK(ac*)R	535.33	370816	1.43007e+06	363419	535.335	0.0412898	1.42572e+06	0.997798	9.0462	1	2	control
727.448	y6	K(ac12C)GGAK(ac*)R	705.436	549326	2.29685e+06	577154	705.441	0.062199	2.28589e+06	0.998208	6.9703	1	2	control
727.448	y7	GK(ac12C)GGAK(ac*)R	762.457	2.81242e+06	1.16818e+07	2.92161e+06	762.462	0.0699567	1.16137e+07	0.997892	6.8037	1	2	control
727.448	y8	LGK(ac12C)GGAK(ac*)R	875.541	713696	2.88522e+06	727425	875.547	0.0861705	2.86909e+06	0.998335	6.3724	1	2	control
727.448	y9	GLGK(ac12C)GGAK(ac*)R	932.563	2.7051e+06	1.04489e+07	2.64974e+06	932.568	0.0949366	1.04096e+07	0.997764	5.8191	1	2	control
727.448	y10	K(ac*)GLGK(ac12C)GGAK(ac*)R	1107.69	273802	1.0484e+06	269085	1107.7	0.122511	1.04348e+06	0.998088	3.8118	1	2	control
727.448	y11	GK(ac*)GLGK(ac12C)GGAK(ac*)R	1164.72	365565	1.42325e+06	362655	1164.72	0.131864	1.41865e+06	0.998377	2.3445	1	2	control
727.448	y12	GGK(ac*)GLGK(ac12C)GGAK(ac*)R	1221.74	1.24816e+06	5.03262e+06	1.27607e+06	1221.74	0.141315	5.00895e+06	0.998274	2.9526	1	2	control
727.448	y6	K(ac*)GGAK(ac*)R	710.461	70878.2	286429	72115.7	710.461	0.0651467	284142	0.998423	-0.6873	1	2	control
727.448	y7	GK(ac*)GGAK(ac*)R	767.483	273476	1.06054e+06	268715	767.488	0.0709233	1.05667e+06	0.998077	6.753	1	2	control
727.448	y8	LGK(ac*)GGAK(ac*)R	880.567	76902.1	300437	77899.1	880.572	0.0864318	297885	0.998312	6.3938	1	2	control
727.448	y9	GLGK(ac*)GGAK(ac*)R	937.588	267911	1.03594e+06	263755	937.594	0.0953556	1.03226e+06	0.998133	6.2143	1	2	control
727.448	y10	K(ac*)GLGK(ac*)GGAK(ac*)R	1112.72									1	2	control
727.448	y11	GK(ac*)GLGK(ac*)GGAK(ac*)R	1169.74	12030.3	42463.2	12331.5	1169.73	0.131441	37169.2	0.999382	-12.1935	1	2	control
727.448	y12	GGK(ac*)GLGK(ac*)GGAK(ac*)R	1226.76	52745.3	199127	51807.9	1226.77	0.141074	197428	0.997006	5.7221	1	2	control
728.452	y2	K(ac13C)R	347.231	158114	635160	146503	347.217	0.0206621	633740	0.885886	-40.756	1	2	control
728.452	y3	AK(ac13C)R	418.268	22401.8	90934.2	23078.5	418.261	0.0288358	88698.7	0.997298	-16.8109	1	2	control
728.452	y4	GAK(ac13C)R	475.29	60733.6	243071	61930.8	475.294	0.0343737	240311	0.995531	7.8338	1	2	control
728.452	y5	GGAK(ac13C)R	532.311	290264	1.11741e+06	284603	532.316	0.0408699	1.11411e+06	0.997811	9.9102	1	2	control
728.452	y6	K(ac13C)GGAK(ac*)R	707.442	132486	521802	133023	707.448	0.0623495	518565	0.998207	7.629	1	2	control
728.452	y7	GK(ac13C)GGAK(ac*)R	764.464	675293	2.64575e+06	670115	764.471	0.0704284	2.62142e+06	0.997888	8.7864	1	2	control
728.452	y8	LGK(ac13C)GGAK(ac*)R	877.548	176705	712053	181369	877.554	0.0862131	708358	0.998438	7.5833	1	2	control
728.452	y9	GLGK(ac13C)GGAK(ac*)R	934.569	785540	3.08584e+06	778839	934.576	0.0953481	3.07117e+06	0.998099	7.3931	1	2	control
728.452	y10	K(ac*)GLGK(ac13C)GGAK(ac*)R	1109.7	89404.1	359245	93157.7	1109.71	0.121447	358126	0.998656	8.6794	1	2	control
728.452	y11	GK(ac*)GLGK(ac13C)GGAK(ac*)R	1166.72	144618	570820	146563	1166.73	0.131567	568458	0.998582	7.117	1	2	control
728.452	y12	GGK(ac*)GLGK(ac13C)GGAK(ac*)R	1223.74	529405	2.06934e+06	531208	1223.75	0.140918	2.06361e+06	0.998411	6.442	1	2	control
728.452	y2	K(ac*)R	350.25	26850	106537	27535.7	350.251	0.0217453	104470	0.997995	1.4662	1	2	control
728.452	y3	AK(ac*)R	421.287	31208.8	137996	31495.7	421.273	0.0327827	135936	0.996898	-34.2026	1	2	control
728.452	y4	GAK(ac*)R	478.309	47384.8	181571	47032.7	478.314	0.0344675	179938	0.998349	12.3283	1	2	control
728.452	y5	GGAK(ac*)R	535.33	179825	695348	176792	535.337	0.041322	693584	0.998143	12.3346	1	2	control
728.452	y6	K(ac*)GGAK(ac*)R	710.461	37260.5	147538	38715.4	710.453	0.062218	145146	0.997791	-12.0535	1	2	control
728.452	y7	GK(ac*)GGAK(ac*)R	767.483	116347	448141	114657	767.49	0.0706281	445901	0.998185	9.2435	1	2	control
728.452	y8	LGK(ac*)GGAK(ac*)R	880.567	18114.4	66207.4	19050.7	880.584	0.0808529	62156.4	0.998102	19.9713	1	2	control
728.452	y9	GLGK(ac*)GGAK(ac*)R	937.588	79528.2	300049	78172.7	937.597	0.0946008	297912	0.997017	9.2441	1	2	control
728.452	y10	K(ac*)GLGK(ac*)GGAK(ac*)R	1112.72									1	2	control
728.452	y11	GK(ac*)GLGK(ac*)GGAK(ac*)R	1169.74									1	2	control
728.452	y12	GGK(ac*)GLGK(ac*)GGAK(ac*)R	1226.76	13224.9	47955	13280.2	1226.76	0.151648	41657.9	0.999786	-5.426	1	2	control
727.448	y2	K(ac12C)R	345.224	266188	1.08087e+06	272958	345.227	0.0214187	1.07506e+06	0.998631	8.3576	1	2	MS-275
727.448	y3	AK(ac12C)R	416.262	158361	652166	165888	416.265	0.0282409	648785	0.998592	7.6661	1	2	MS-275
727.448	y4	GAK(ac12C)R	473.283	395458	1.54601e+06	391949	473.287	0.0342203	1.53883e+06	0.99789	9.2061	1	2	MS-275
727.448	y5	GGAK(ac12C)R	530.304	1.78342e+06	7.04241e+06	1.79169e+06	530.309	0.0406783	6.95517e+06	0.997983	9.0951	1	2	MS-275
727.448	y2	K(ac*)R	350.25	47733	190297	48868.8	350.253	0.0217217	189563	0.998723	9.1519	1	2	MS-275
727.448	y3	AK(ac*)R	421.287	79385.2	324433	73100.7	421.273	0.0273338	318385	0.803802	-34.2026	1	2	MS-275
727.448	y4	GAK(ac*)R	478.309	71983.3	289848	73194.7	478.311	0.0355567	286474	0.998009	4.0693	1	2	MS-275
727.448	y5	GGAK(ac*)R	535.33	364364	1.40536e+06	357166	535.335	0.0412888	1.40073e+06	0.997927	9.1797	1	2	MS-275
727.448	y6	K(ac12C)GGAK(ac*)R	705.436	574484	2.39413e+06	600295	705.441	0.062255	2.38179e+06	0.998054	8.2205	1	2	MS-275
727.448	y7	GK(ac12C)GGAK(ac*)R	762.457	2.77902e+06	1.16021e+07	2.90117e+06	762.463	0.0699666	1.15352e+07	0.997845	8.0053	1	2	MS-275
727.448	y8	LGK(ac12C)GGAK(ac*)R	875.541	684739	2.76922e+06	698633	875.547	0.086083	2.75312e+06	0.998293	6.7066	1	2	MS-275
727.448	y9	GLGK(ac12C)GGAK(ac*)R	932.563	2.66313e+06	1.02964e+07	2.60973e+06	932.569	0.0949561	1.0257e+07	0.997791	6.7914	1	2	MS-275
727.448	y10	K(ac*)GLGK(ac12C)GGAK(ac*)R	1107.69	283070	1.09153e+06	278209	1107.7	0.122881	1.08907e+06	0.998226	3.8009	1	2	MS-275
727.448	y11	GK(ac*)GLGK(ac12C)GGAK(ac*)R	1164.72	358495	1.39072e+06	354329	1164.72	0.131619	1.38537e+06	0.998259	5.3266	1	2	MS-275
727.448	y12	GGK(ac*)GLGK(ac12C)GGAK(ac*)R	1221.74	1.19043e+06	4.82332e+06	1.22267e+06	1221.74	0.141283	4.79893e+06	0.998282	4.6121	1	2	MS-275
727.448	y6	K(ac*)GGAK(ac*)R	710.461	64814.3	258827	66147.2	710.46	0.0642778	256609	0.998799	-1.6143	1	2	MS-275
727.448	y7	GK(ac*)GGAK(ac*)R	767.483	268684	1.03521e+06	263925	767.488	0.0704982	1.0314e+06	0.998003	6.4398	1	2	MS-275
727.448	y8	LGK(ac*)GGAK(ac*)R	880.567	67853	262175	67924.4	880.568	0.0866043	260220	0.998128	1.9721	1	2	MS-275
727.448	y9	GLGK(ac*)GGAK(ac*)R	937.588	262988	1.0208e+06	258759	937.594	0.095664	1.01673e+06	0.998128	6.7517	1	2	MS-275
727.448	y10	K(ac*)GLGK(ac*)GGAK(ac*)R	1112.72	16120.1	56183.1	17199.4	1112.73	0.10002	51978	0.948915	11.3932	1	2	MS-275
727.448	y11	GK(ac*)GLGK(ac*)GGAK(ac*)R	1169.74	13225.9	55445.9	13594.6	1169.73	0.154198	50375.5	0.997858	-6.6263	1	2	MS-275
727.448	y12	GGK(ac*)GLGK(ac*)GGAK(ac*)R	1226.76	58350.2	219434	57309.4	1226.77	0.140524	217672	0.997042	5.9638	1	2	MS-275
728.452	y2	K(ac13C)R	347.231	88134.8	354390	80266.4	347.217	0.0202782	350461	0.802904	-40.756	1	2	MS-275
728.452	y3	AK(ac13C)R	418.268	13499.1	55396.2	13866.5	418.261	0.029522	54218.2	0.997984	-17.0799	1	2	MS-275
728.452	y4	GAK(ac13C)R	475.29	24489.7	94994	24866.9	475.294	0.0338055	94179.7	0.998622	7.9538	1	2	MS-275
728.452	y5	GGAK(ac13C)R	532.311	124370	479806	121919	532.315	0.0409652	478376	0.997787	6.2052	1	2	MS-275
728.452	y6	K(ac13C)GGAK(ac*)R	707.442	57668.6	223890	57373.5	707.445	0.0623291	222635	0.998465	3.4492	1	2	MS-275
728.452	y7	GK(ac13C)GGAK(ac*)R	764.464	320654	1.27998e+06	321547	764.467	0.0702527	1.27312e+06	0.9981	3.9754	1	2	MS-275
728.452	y8	LGK(ac13C)GGAK(ac*)R	877.548	95525.4	379355	96786.8	877.551	0.0860587	377186	0.998467	3.2878	1	2	MS-275
728.452	y9	GLGK(ac13C)GGAK(ac*)R	934.569	409755	1.62954e+06	409772	934.572	0.0955049	1.62078e+06	0.998293	2.6595	1	2	MS-275
728.452	y10	K(ac*)GLGK(ac13C)GGAK(ac*)R	1109.7	53456.7	212134	54348.8	1109.7	0.12203	210771	0.998865	0.2961	1	2	MS-275
728.452	y11	GK(ac*)GLGK(ac13C)GGAK(ac*)R	1166.72	73173.4	283655	72914.2	1166.72	0.131628	282315	0.998379	-0.818	1	2	MS-275
728.452	y12	GGK(ac*)GLGK(ac13C)GGAK(ac*)R	1223.74	291487	1.12912e+06	289324	1223.74	0.141546	1.12689e+06	0.998357	0.4293	1	2	MS-275
728.452	y2	K(ac*)R	350.25	10249.4	40065.1	10479.4	350.25	0.021199	39112.1	0.997375	0.6393	1	2	MS-275
728.452	y3	AK(ac*)R	421.287	17074.4	73529.4	17352.6	421.273	0.029086	72241.3	0.964026	-34.2026	1	2	MS-275
728.452	y4	GAK(ac*)R	478.309	23926.6	93692.5	23744.5	478.315	0.0352415	92837.5	0.998025	12.8052	1	2	MS-275
728.452	y5	GGAK(ac*)R	535.33	84888	325850	83340.4	535.336	0.0411376	325089	0.998016	11.1627	1	2	MS-275
728.452	y6	K(ac*)GGAK(ac*)R	710.461	10893.2	44002.4	11448.8	710.455	0.0626696	43209.6	0.997497	-8.609	1	2	MS-275
728.452	y7	GK(ac*)GGAK(ac*)R	767.483	43743.8	169570	43144.6	767.49	0.0713031	167807	0.997983	9.4599	1	2	MS-275
728.452	y8	LGK(ac*)GGAK(ac*)R	880.567	5973.8	21786.2	6009.62	880.557	0.092711	18908.3	0.998995	-10.5344	1	2	MS-275
728.452	y9	GLGK(ac*)GGAK(ac*)R	937.588	23338.1	88460.1	23041.4	937.593	0.0945217	87852.7	0.997487	5.0676	1	2	MS-275
728.452	y10	K(ac*)GLGK(ac*)GGAK(ac*)R	1112.72									1	2	MS-275
728.452	y11	GK(ac*)GLGK(ac*)GGAK(ac*)R	1169.74									1	2	MS-275
728.452	y12	GGK(ac*)GLGK(ac*)GGAK(ac*)R	1226.76									1	2	MS-275
727.448	y2	K(ac12C)R	345.224	255068	1.04543e+06	266310	345.226	0.0213068	1.03959e+06	0.998687	5.3362	1	2	SAHA
727.448	y3	AK(ac12C)R	416.262	161020	647771	165154	416.263	0.028302	645714	0.998532	3.9647	1	2	SAHA
727.448	y4	GAK(ac12C)R	473.283	425267	1.64615e+06	418214	473.285	0.034287	1.64064e+06	0.998177	4.7761	1	2	SAHA
727.448	y5	GGAK(ac12C)R	530.304	1.87893e+06	7.6025e+06	1.91688e+06	530.307	0.0406289	7.55401e+06	0.99834	4.7291	1	2	SAHA
727.448	y2	K(ac*)R	350.25	44943	174235	46699.2	350.253	0.0209973	171551	0.997677	8.154	1	2	SAHA
727.448	y3	AK(ac*)R	421.287	80586.9	321564	69251.3	421.273	0.0253748	311403	0.444273	-34.2026	1	2	SAHA
727.448	y4	GAK(ac*)R	478.309	83356.9	326758	84451.1	478.311	0.0348619	324668	0.998102	5.8691	1	2	SAHA
727.448	y5	GGAK(ac*)R	535.33	361862	1.38373e+06	354890	535.333	0.040949	1.37949e+06	0.997928	5.0842	1	2	SAHA
727.448	y6	K(ac12C)GGAK(ac*)R	705.436	614078	2.52298e+06	634117	705.438	0.0621668	2.50948e+06	0.998195	2.8982	1	2	SAHA
727.448	y7	GK(ac12C)GGAK(ac*)R	762.457	3.11271e+06	1.27243e+07	3.18307e+06	762.459	0.0700396	1.26521e+07	0.998	2.5403	1	2	SAHA
727.448	y8	LGK(ac12C)GGAK(ac*)R	875.541	786799	3.12586e+06	790514	875.542	0.0859348	3.10933e+06	0.998143	1.0552	1	2	SAHA
727.448	y9	GLGK(ac12C)GGAK(ac*)R	932.563	3.03195e+06	1.17402e+07	2.97413e+06	932.563	0.0948845	1.16903e+07	0.997815	0.7998	1	2	SAHA
727.448	y10	K(ac*)GLGK(ac12C)GGAK(ac*)R	1107.69	312735	1.2035e+06	306579	1107.69	0.122816	1.19988e+06	0.997956	-0.4829	1	2	SAHA
727.448	y11	GK(ac*)GLGK(ac12C)GGAK(ac*)R	1164.72	402809	1.5854e+06	402460	1164.71	0.131472	1.57693e+06	0.99826	-1.4801	1	2	SAHA
727.448	y12	GGK(ac*)GLGK(ac12C)GGAK(ac*)R	1221.74	1.4129e+06	5.63177e+06	1.42593e+06	1221.73	0.141608	5.60681e+06	0.998103	-2.2774	1	2	SAHA
727.448	y6	K(ac*)GGAK(ac*)R	710.461	65514.6	259314	66867.3	710.46	0.06385	254836	0.998335	-1.6515	1	2	SAHA
727.448	y7	GK(ac*)GGAK(ac*)R	767.483	339215	1.29917e+06	332360	767.484	0.0708519	1.29766e+06	0.997908	1.9511	1	2	SAHA
727.448	y8	LGK(ac*)GGAK(ac*)R	880.567	92557.6	346908	92376.3	880.567	0.0846277	341403	0.997801	0.1464	1	2	SAHA
727.448	y9	GLGK(ac*)GGAK(ac*)R	937.588	282500	1.10256e+06	280265	937.589	0.0956494	1.09563e+06	0.998339	0.7526	1	2	SAHA
727.448	y10	K(ac*)GLGK(ac*)GGAK(ac*)R	1112.72	17337.1	63573.3	17527.8	1112.71	0.132729	55099.3	0.999598	-7.9353	1	2	SAHA
727.448	y11	GK(ac*)GLGK(ac*)GGAK(ac*)R	1169.74									1	2	SAHA
727.448	y12	GGK(ac*)GLGK(ac*)GGAK(ac*)R	1226.76	63715.4	231958	62595.2	1226.76	0.137122	228052	0.996006	-4.5034	1	2	SAHA
728.452	y2	K(ac13C)R	347.231	83774	337945	76347.6	347.217	0.0203525	336770	0.836022	-40.756	1	2	SAHA
728.452	y3	AK(ac13C)R	418.268	9118.93	35901.5	9298.71	418.263	0.0283439	34968.7	0.996694	-12.4382	1	2	SAHA
728.452	y4	GAK(ac13C)R	475.29	19948.8	77890.7	20231.9	475.294	0.0338243	77141	0.99626	8.9733	1	2	SAHA
728.452	y5	GGAK(ac13C)R	532.311	103871	398865	101801	532.315	0.0409961	396821	0.997668	7.1741	1	2	SAHA
728.452	y6	K(ac13C)GGAK(ac*)R	707.442	48215.6	187081	48230.9	707.447	0.0620578	186422	0.997838	6.2541	1	2	SAHA
728.452	y7	GK(ac13C)GGAK(ac*)R	764.464	273078	1.09016e+06	273569	764.467	0.0702392	1.08398e+06	0.997983	4.4077	1	2	SAHA
728.452	y8	LGK(ac13C)GGAK(ac*)R	877.548	92168.9	367710	93125.5	877.55	0.0860209	365786	0.998166	2.0384	1	2	SAHA
728.452	y9	GLGK(ac13C)GGAK(ac*)R	934.569	375959	1.4923e+06	375704	934.572	0.0954954	1.48473e+06	0.998321	3.107	1	2	SAHA
728.452	y10	K(ac*)GLGK(ac13C)GGAK(ac*)R	1109.7	49662.5	196097	50591.4	1109.7	0.122485	195559	0.99894	0.939	1	2	SAHA
728.452	y11	GK(ac*)GLGK(ac13C)GGAK(ac*)R	1166.72	78819.6	306627	78968.6	1166.72	0.131373	305311	0.998524	2.0825	1	2	SAHA
728.452	y12	GGK(ac*)GLGK(ac13C)GGAK(ac*)R	1223.74	271426	1.05164e+06	269712	1223.74	0.141394	1.04624e+06	0.998167	1.2466	1	2	SAHA
728.452	y2	K(ac*)R	350.25	8402.56	32444.7	8592.25	350.253	0.0209716	31618.1	0.997048	9.8345	1	2	SAHA
728.452	y3	AK(ac*)R	421.287	14702.2	61195.5	14401.5	421.273	0.0285674	59729	0.911141	-34.2026	1	2	SAHA
728.452	y4	GAK(ac*)R	478.309	17910.5	66773.8	17605.5	478.318	0.0339655	65291.8	0.995272	19.0943	1	2	SAHA
728.452	y5	GGAK(ac*)R	535.33	74214.1	287230	73006.5	535.337	0.0413699	285705	0.997858	12.8555	1	2	SAHA
728.452	y6	K(ac*)GGAK(ac*)R	710.461	12982.1	49908.7	13337.8	710.449	0.0611679	49178.9	0.995307	-17.1543	1	2	SAHA
728.452	y7	GK(ac*)GGAK(ac*)R	767.483	28694	108909	28294.8	767.49	0.0700748	108084	0.99794	9.011	1	2	SAHA
728.452	y8	LGK(ac*)GGAK(ac*)R	880.567									1	2	SAHA
728.452	y9	GLGK(ac*)GGAK(ac*)R	937.588	19858.1	76072	19574.6	937.597	0.097058	75818	0.996445	9.4255	1	2	SAHA
728.452	y10	K(ac*)GLGK(ac*)GGAK(ac*)R	1112.72									1	2	SAHA
728.452	y11	GK(ac*)GLGK(ac*)GGAK(ac*)R	1169.74									1	2	SAHA
728.452	y12	GGK(ac*)GLGK(ac*)GGAK(ac*)R	1226.76									1	2	SAHA
727.448	y2	K(ac12C)R	345.224	209506	837894	212703	345.228	0.0214124	833208	0.998219	10.6458	1	4	control
727.448	y3	AK(ac12C)R	416.262	120745	498720	126348	416.265	0.0282473	495748	0.997329	9.3252	1	4	control
727.448	y4	GAK(ac12C)R	473.283	311256	1.22361e+06	309796	473.288	0.0342556	1.21786e+06	0.998111	10.9035	1	4	control
727.448	y5	GGAK(ac12C)R	530.304	1516382	5.95992e+06	1.51626e+06	530.31	0.0406962	5.88829e+06	0.997863	10.7469	1	4	control
727.448	y2	K(ac*)R	350.25	40824.9	156700	40883.3	350.255	0.0214819	155609	0.9977	15.0653	1	4	control
727.448	y3	AK(ac*)R	421.287	67858.9	274646	62567.9	421.273	0.0270329	269708	0.808748	-34.2026	1	4	control
727.448	y4	GAK(ac*)R	478.309	64160.2	258059	65528	478.31	0.0349952	257045	0.998367	3.3295	1	4	control
727.448	y5	GGAK(ac*)R	535.33	315197	1.2131e+06	309240	535.336	0.0411919	1.20939e+06	0.997868	10.4352	1	4	control
727.448	y6	K(ac12C)GGAK(ac*)R	705.436	461236	1.90699e+06	479696	705.442	0.0621803	1.89794e+06	0.998251	9.3286	1	4	control
727.448	y7	GK(ac12C)GGAK(ac*)R	762.457	2.30737e+06	9.62252e+06	2.42316e+06	762.464	0.0699504	9.55805e+06	0.998079	9.4981	1	4	control
727.448	y8	LGK(ac12C)GGAK(ac*)R	875.541	603233	2.45124e+06	618818	875.549	0.0860216	2.43676e+06	0.998294	8.4606	1	4	control
727.448	y9	GLGK(ac12C)GGAK(ac*)R	932.563	2.24958e+06	8.71477e+06	2.20625e+06	932.57	0.0949707	8.67902e+06	0.997797	8.3963	1	4	control
727.448	y10	K(ac*)GLGK(ac12C)GGAK(ac*)R	1107.69	256545	995362	252908	1107.7	0.122916	992363	0.998343	7.2592	1	4	control
727.448	y11	GK(ac*)GLGK(ac12C)GGAK(ac*)R	1164.72	306650	1.18317e+06	302411	1164.72	0.131442	1.17926e+06	0.998264	6.9972	1	4	control
727.448	y12	GGK(ac*)GLGK(ac12C)GGAK(ac*)R	1221.74	1.03353e+06	4.20429e+06	1.06633e+06	1221.74	0.14125	4.18323e+06	0.998315	6.3271	1	4	control
727.448	y6	K(ac*)GGAK(ac*)R	710.461	51016.4	200241	51346.9	710.464	0.0644262	199310	0.99705	3.8213	1	4	control
727.448	y7	GK(ac*)GGAK(ac*)R	767.483	243160	938762	239357	767.489	0.0703656	934730	0.998	8.4726	1	4	control
727.448	y8	LGK(ac*)GGAK(ac*)R	880.567	68075.7	264341	68382	880.57	0.0866275	262421	0.998227	3.2277	1	4	control
727.448	y9	GLGK(ac*)GGAK(ac*)R	937.588	216611	832161	212868	937.596	0.0951266	829370	0.997906	8.3287	1	4	control
727.448	y10	K(ac*)GLGK(ac*)GGAK(ac*)R	1112.72	11205.9	39763.8	11289.9	1112.71	0.126057	34767.5	0.998502	-12.5287	1	4	control
727.448	y11	GK(ac*)GLGK(ac*)GGAK(ac*)R	1169.74	14219.6	51279.1	15179.2	1169.75	0.115836	47786.9	0.985565	7.4163	1	4	control
727.448	y12	GGK(ac*)GLGK(ac*)GGAK(ac*)R	1226.76	50883.2	190764	50025.1	1226.77	0.140677	189553	0.99753	7.3631	1	4	control
728.452	y2	K(ac13C)R	347.231	99377.3	405142	93277.7	347.217	0.0209153	400611	0.879908	-40.756	1	4	control
728.452	y3	AK(ac13C)R	418.268	17952.2	73102.8	18719.4	418.26	0.0288077	71765.4	0.997992	-19.747	1	4	control
728.452	y4	GAK(ac13C)R	475.29	41823	166460	43067.9	475.292	0.03402	165804	0.998836	4.6349	1	4	control
728.452	y5	GGAK(ac13C)R	532.311	196511	755816	192540	532.315	0.0410417	754550	0.99798	7.4013	1	4	control
728.452	y6	K(ac13C)GGAK(ac*)R	707.442	76617.9	298012	76703.4	707.447	0.0621593	296885	0.998269	6.5117	1	4	control
728.452	y7	GK(ac13C)GGAK(ac*)R	764.464	420409	1.67517e+06	420759	764.468	0.0703513	1.6669e+06	0.998191	4.8812	1	4	control
728.452	y8	LGK(ac13C)GGAK(ac*)R	877.548	113815	453745	115799	877.552	0.0862268	451458	0.998616	4.7875	1	4	control
728.452	y9	GLGK(ac13C)GGAK(ac*)R	934.569	450780	1.78532e+06	450164	934.573	0.0951914	1.77567e+06	0.998226	3.4916	1	4	control
728.452	y10	K(ac*)GLGK(ac13C)GGAK(ac*)R	1109.7	58452.9	231414	59575.3	1109.7	0.122304	230605	0.998914	1.3911	1	4	control
728.452	y11	GK(ac*)GLGK(ac13C)GGAK(ac*)R	1166.72	75218.9	293918	75381.8	1166.72	0.132053	292923	0.998447	2.5244	1	4	control
728.452	y12	GGK(ac*)GLGK(ac13C)GGAK(ac*)R	1223.74	285678	1.10995e+06	283997	1223.74	0.141535	1.1073e+06	0.998407	1.3358	1	4	control
728.452	y2	K(ac*)R	350.25	12728	50189	13452.6	350.252	0.0206614	49033.7	0.997373	4.9727	1	4	control
728.452	y3	AK(ac*)R	421.287	15209.8	66316.6	15473.2	421.273	0.0297932	64493.9	0.952791	-34.2026	1	4	control
728.452	y4	GAK(ac*)R	478.309	22819	90044.4	23267.3	478.311	0.0347197	88259.4	0.998264	4.5749	1	4	control
728.452	y5	GGAK(ac*)R	535.33	111735	425269	109431	535.334	0.0409902	424351	0.997797	7.4141	1	4	control
728.452	y6	K(ac*)GGAK(ac*)R	710.461	15638.1	57709.6	15880.3	710.461	0.0596471	57128.8	0.997872	0.5359	1	4	control
728.452	y7	GK(ac*)GGAK(ac*)R	767.483	68976.1	262359	67666	767.486	0.070461	259976	0.997559	4.5004	1	4	control
728.452	y8	LGK(ac*)GGAK(ac*)R	880.567	12768.9	47517.1	12598.9	880.56	0.0858517	45730	0.996066	-7.1964	1	4	control
728.452	y9	GLGK(ac*)GGAK(ac*)R	937.588	52306.4	200626	51582.9	937.593	0.0955591	198905	0.998047	5.3817	1	4	control
728.452	y10	K(ac*)GLGK(ac*)GGAK(ac*)R	1112.72									1	4	control
728.452	y11	GK(ac*)GLGK(ac*)GGAK(ac*)R	1169.74									1	4	control
728.452	y12	GGK(ac*)GLGK(ac*)GGAK(ac*)R	1226.76	9299.29	37661.5	9336.48	1226.76	0.15484	35928.8	0.997948	-1.7925	1	4	control
727.448	y2	K(ac12C)R	345.224	205777	832195	212357	345.227	0.021271	827381	0.998586	7.5528	1	4	MS-275
727.448	y3	AK(ac12C)R	416.262	134469	551185	140485	416.265	0.0282948	548933	0.998531	7.169	1	4	MS-275
727.448	y4	GAK(ac12C)R	473.283	353018	1.37245e+06	348397	473.287	0.0342616	1.36731e+06	0.998126	7.294	1	4	MS-275
727.448	y5	GGAK(ac12C)R	530.304	1.70364e+06	6.8146e+06	1.71818e+06	530.309	0.0406544	6.76583e+06	0.998242	8.0231	1	4	MS-275
727.448	y2	K(ac*)R	350.25	40036.8	160733	41505.5	350.251	0.0218404	157842	0.998029	3.1074	1	4	MS-275
727.448	y3	AK(ac*)R	421.287	80900.4	324777	72663	421.273	0.0263606	315671	0.643849	-34.2026	1	4	MS-275
727.448	y4	GAK(ac*)R	478.309	68103.7	269484	69158.8	478.311	0.0349211	267018	0.998487	5.3021	1	4	MS-275
727.448	y5	GGAK(ac*)R	535.33	301333	1.15895e+06	295358	535.335	0.0412205	1.15556e+06	0.997709	9.229	1	4	MS-275
727.448	y6	K(ac12C)GGAK(ac*)R	705.436	540187	2.24871e+06	565301	705.44	0.0620987	2.23653e+06	0.998129	6.2241	1	4	MS-275
727.448	y7	GK(ac12C)GGAK(ac*)R	762.457	2662448	1.09441e+07	2.75585e+06	762.462	0.0699535	1.08752e+07	0.99819	6.0542	1	4	MS-275
727.448	y8	LGK(ac12C)GGAK(ac*)R	875.541	663216	2.67022e+06	673896	875.546	0.0861102	2.65558e+06	0.998351	5.5163	1	4	MS-275
727.448	y9	GLGK(ac12C)GGAK(ac*)R	932.563	2.59281e+06	1.00115e+07	2.53908e+06	932.567	0.0949705	9.97437e+06	0.997718	4.9706	1	4	MS-275
727.448	y10	K(ac*)GLGK(ac12C)GGAK(ac*)R	1107.69	281387	1.08627e+06	276627	1107.7	0.12265	1.08261e+06	0.998149	4.5487	1	4	MS-275
727.448	y11	GK(ac*)GLGK(ac12C)GGAK(ac*)R	1164.72	348833	1.35422e+06	345677	1164.72	0.131522	1.34912e+06	0.998365	3.4142	1	4	MS-275
727.448	y12	GGK(ac*)GLGK(ac12C)GGAK(ac*)R	1221.74	1.21356e+06	4.88631e+06	1.23908e+06	1221.74	0.141442	4.86471e+06	0.998338	2.742	1	4	MS-275
727.448	y6	K(ac*)GGAK(ac*)R	710.461	63134.9	255028	66131.9	710.456	0.0632326	250476	0.99929	-7.7514	1	4	MS-275
727.448	y7	GK(ac*)GGAK(ac*)R	767.483	250735	964896	246016	767.487	0.0704894	961318	0.997908	5.3268	1	4	MS-275
727.448	y8	LGK(ac*)GGAK(ac*)R	880.567	72059.2	278785	72073.8	880.568	0.0866896	276688	0.998043	1.7132	1	4	MS-275
727.448	y9	GLGK(ac*)GGAK(ac*)R	937.588	248335	956409	244402	937.594	0.0953782	953957	0.998222	6.7661	1	4	MS-275
727.448	y10	K(ac*)GLGK(ac*)GGAK(ac*)R	1112.72									1	4	MS-275
727.448	y11	GK(ac*)GLGK(ac*)GGAK(ac*)R	1169.74	13453.6	47693.1	13667.1	1169.76	0.13509	41684.9	0.997943	20.045	1	4	MS-275
727.448	y12	GGK(ac*)GLGK(ac*)GGAK(ac*)R	1226.76	65340.4	245308	64290.7	1226.77	0.140955	243945	0.997585	8.5188	1	4	MS-275
728.452	y2	K(ac13C)R	347.231	135732	545301	124512	347.217	0.0203717	543850	0.851795	-40.756	1	4	MS-275
728.452	y3	AK(ac13C)R	418.268	19860.5	80367.6	20052.4	418.263	0.0296817	78189.7	0.997426	-12.2612	1	4	MS-275
728.452	y4	GAK(ac13C)R	475.29	36327.6	140082	36620.5	475.295	0.0340789	137468	0.99796	10.1627	1	4	MS-275
728.452	y5	GGAK(ac13C)R	532.311	214288	823017	209940	532.316	0.0408101	820603	0.997624	8.7654	1	4	MS-275
728.452	y6	K(ac13C)GGAK(ac*)R	707.442	96852.7	377083	97268.6	707.448	0.0620171	375510	0.998692	7.4409	1	4	MS-275
728.452	y7	GK(ac13C)GGAK(ac*)R	764.464	476076	1.88806e+06	474929	764.469	0.0703807	1.87945e+06	0.998237	6.3549	1	4	MS-275
728.452	y8	LGK(ac13C)GGAK(ac*)R	877.548	154183	611647	157148	877.552	0.085553	608218	0.998641	5.0879	1	4	MS-275
728.452	y9	GLGK(ac13C)GGAK(ac*)R	934.569	633840	2.50392e+06	630987	934.574	0.0954071	2.49168e+06	0.998244	5.2084	1	4	MS-275
728.452	y10	K(ac*)GLGK(ac13C)GGAK(ac*)R	1109.7	85335.3	333783	86744.1	1109.7	0.121676	330887	0.998752	-0.0968	1	4	MS-275
728.452	y11	GK(ac*)GLGK(ac13C)GGAK(ac*)R	1166.72	127326	495405	127875	1166.73	0.130866	493049	0.998555	3.2162	1	4	MS-275
728.452	y12	GGK(ac*)GLGK(ac13C)GGAK(ac*)R	1223.74	432082	1.67772e+06	430948	1223.75	0.141201	1.66989e+06	0.998218	3.473	1	4	MS-275
728.452	y2	K(ac*)R	350.25	16736	64139.3	17572.8	350.252	0.0204681	62878.7	0.996764	7.0227	1	4	MS-275
728.452	y3	AK(ac*)R	421.287	20428.4	84883	20388.2	421.274	0.0318828	82375.3	0.995455	-30.311	1	4	MS-275
728.452	y4	GAK(ac*)R	478.309	32616.5	123029	32742.7	478.313	0.0338733	121062	0.998218	8.7474	1	4	MS-275
728.452	y5	GGAK(ac*)R	535.33	138417	532198	135862	535.336	0.0412973	529209	0.997887	11.0374	1	4	MS-275
728.452	y6	K(ac*)GGAK(ac*)R	710.461	29108.9	113835	29999.2	710.458	0.062085	112129	0.997843	-3.6798	1	4	MS-275
728.452	y7	GK(ac*)GGAK(ac*)R	767.483	100922	384145	99198.6	767.488	0.0704745	381005	0.99766	7.0544	1	4	MS-275
728.452	y8	LGK(ac*)GGAK(ac*)R	880.567	17293.5	61034.2	17484.4	880.56	0.0773364	58618.7	0.993406	-8.1615	1	4	MS-275
728.452	y9	GLGK(ac*)GGAK(ac*)R	937.588	71110.6	269940	70074.8	937.594	0.0947657	267840	0.997902	6.1163	1	4	MS-275
728.452	y10	K(ac*)GLGK(ac*)GGAK(ac*)R	1112.72									1	4	MS-275
728.452	y11	GK(ac*)GLGK(ac*)GGAK(ac*)R	1169.74									1	4	MS-275
728.452	y12	GGK(ac*)GLGK(ac*)GGAK(ac*)R	1226.76	9011.7	32472.1	9094.46	1226.78	0.149364	28257.4	0.997841	14.8641	1	4	MS-275
727.448	y2	K(ac12C)R	345.224	117380	470102	119459	345.228	0.0213808	467309	0.998495	10.2113	1	4	SAHA
727.448	y3	AK(ac12C)R	416.262	56097.2	230552	58773.4	416.265	0.0281147	229145	0.998494	8.9814	1	4	SAHA
727.448	y4	GAK(ac12C)R	473.283	175342	684344	173837	473.288	0.0342365	681585	0.998092	9.5297	1	4	SAHA
727.448	y5	GGAK(ac12C)R	530.304	836351	3.29143e+06	838483	530.31	0.0406652	3.2516e+06	0.998091	9.9272	1	4	SAHA
727.448	y2	K(ac*)R	350.25	13429.3	53050.3	14168.1	350.252	0.0209379	51860.3	0.996852	4.6507	1	4	SAHA
727.448	y3	AK(ac*)R	421.287	38349	152276	34142.6	421.273	0.0261074	148158	0.629824	-34.2026	1	4	SAHA
727.448	y4	GAK(ac*)R	478.309	30964.3	122608	31225.5	478.312	0.0352273	121506	0.998016	6.8392	1	4	SAHA
727.448	y5	GGAK(ac*)R	535.33	136289	522348	133522	535.335	0.0410046	520276	0.99764	8.7919	1	4	SAHA
727.448	y6	K(ac12C)GGAK(ac*)R	705.436	257066	1.06893e+06	269112	705.441	0.0621356	1.064e+06	0.998273	7.9963	1	4	SAHA
727.448	y7	GK(ac12C)GGAK(ac*)R	762.457	1288343	5.33737e+06	1.3448e+06	762.463	0.0699182	5.30329e+06	0.998184	8.1644	1	4	SAHA
727.448	y8	LGK(ac12C)GGAK(ac*)R	875.541	317879	1.28716e+06	325411	875.548	0.0860148	1.28025e+06	0.998418	7.8862	1	4	SAHA
727.448	y9	GLGK(ac12C)GGAK(ac*)R	932.563	1.29655e+06	5.01452e+06	1.27073e+06	932.569	0.0949687	4.99539e+06	0.997819	7.3214	1	4	SAHA
727.448	y10	K(ac*)GLGK(ac12C)GGAK(ac*)R	1107.69	135690	524070	133926	1107.7	0.122039	522165	0.998274	8.4285	1	4	SAHA
727.448	y11	GK(ac*)GLGK(ac12C)GGAK(ac*)R	1164.72	173599	673182	171400	1164.72	0.131581	670460	0.998191	6.1773	1	4	SAHA
727.448	y12	GGK(ac*)GLGK(ac12C)GGAK(ac*)R	1221.74	570152	2.31312e+06	585630	1221.74	0.141522	2.30131e+06	0.998395	4.9515	1	4	SAHA
727.448	y6	K(ac*)GGAK(ac*)R	710.461	25840	96800.5	25861.1	710.466	0.062046	95549	0.996107	6.3976	1	4	SAHA
727.448	y7	GK(ac*)GGAK(ac*)R	767.483	118477	457234	116607	767.489	0.0705771	454421	0.997654	8.5827	1	4	SAHA
727.448	y8	LGK(ac*)GGAK(ac*)R	880.567	33393.1	129351	33813.3	880.572	0.085726	126884	0.998368	5.845	1	4	SAHA
727.448	y9	GLGK(ac*)GGAK(ac*)R	937.588	108928	421284	107255	937.594	0.0954427	419749	0.997956	6.7303	1	4	SAHA
727.448	y10	K(ac*)GLGK(ac*)GGAK(ac*)R	1112.72									1	4	SAHA
727.448	y11	GK(ac*)GLGK(ac*)GGAK(ac*)R	1169.74									1	4	SAHA
727.448	y12	GGK(ac*)GLGK(ac*)GGAK(ac*)R	1226.76	25483.9	92973.7	25019.3	1226.77	0.137369	91057.9	0.996365	5.4318	1	4	SAHA
728.452	y2	K(ac13C)R	347.231	47941.1	193218	43321.3	347.217	0.0201041	191092	0.768551	-40.756	1	4	SAHA
728.452	y3	AK(ac13C)R	418.268	6448.72	27474	6621.44	418.262	0.0321888	26011.4	0.998618	-14.7779	1	4	SAHA
728.452	y4	GAK(ac13C)R	475.29	10953.2	42500.2	11347.8	475.292	0.0326694	41462.9	0.996769	4.3756	1	4	SAHA
728.452	y5	GGAK(ac13C)R	532.311	63257	242742	62134.7	532.313	0.0407072	242073	0.998168	3.8445	1	4	SAHA
728.452	y6	K(ac13C)GGAK(ac*)R	707.442	30422.4	116237	30200.7	707.444	0.0622015	115471	0.998087	2.3908	1	4	SAHA
728.452	y7	GK(ac13C)GGAK(ac*)R	764.464	158213	630368	159231	764.466	0.0700935	627552	0.998386	2.945	1	4	SAHA
728.452	y8	LGK(ac13C)GGAK(ac*)R	877.548	59682.2	237773	60534.4	877.551	0.0863474	236478	0.998596	3.8603	1	4	SAHA
728.452	y9	GLGK(ac13C)GGAK(ac*)R	934.569	216038	857049	216200	934.572	0.095274	852516	0.998338	2.5022	1	4	SAHA
728.452	y10	K(ac*)GLGK(ac13C)GGAK(ac*)R	1109.7	28387.4	109389	28561.1	1109.7	0.121048	108487	0.998548	-4.4862	1	4	SAHA
728.452	y11	GK(ac*)GLGK(ac13C)GGAK(ac*)R	1166.72	43826.1	168667	43586.7	1166.72	0.132046	167364	0.998202	-1.8355	1	4	SAHA
728.452	y12	GGK(ac*)GLGK(ac13C)GGAK(ac*)R	1223.74	153899	595122	152924	1223.75	0.141215	592215	0.998209	1.4513	1	4	SAHA
728.452	y2	K(ac*)R	350.25									1	4	SAHA
728.452	y3	AK(ac*)R	421.287	5477.08	23644.5	5147.07	421.273	0.0280892	22301.2	0.469394	-34.2026	1	4	SAHA
728.452	y4	GAK(ac*)R	478.309	9097.06	34635.7	9400.51	478.31	0.0336988	33291.5	0.995517	2.1095	1	4	SAHA
728.452	y5	GGAK(ac*)R	535.33	35452.1	136399	34814.5	535.336	0.0411899	135672	0.997304	11.584	1	4	SAHA
728.452	y6	K(ac*)GGAK(ac*)R	710.461	8094.23	30274.1	8132.49	710.441	0.0617269	28957.2	0.993634	-27.9605	1	4	SAHA
728.452	y7	GK(ac*)GGAK(ac*)R	767.483	19690.2	72510.6	19336.2	767.486	0.0685402	72056.6	0.996158	4.7734	1	4	SAHA
728.452	y8	LGK(ac*)GGAK(ac*)R	880.567	4730.74	17527.5	4785.94	880.599	0.094748	15149.6	0.999491	36.6129	1	4	SAHA
728.452	y9	GLGK(ac*)GGAK(ac*)R	937.588	11679.6	44049.6	11590.7	937.591	0.095112	42302	0.997363	2.8011	1	4	SAHA
728.452	y10	K(ac*)GLGK(ac*)GGAK(ac*)R	1112.72									1	4	SAHA
728.452	y11	GK(ac*)GLGK(ac*)GGAK(ac*)R	1169.74									1	4	SAHA
728.452	y12	GGK(ac*)GLGK(ac*)GGAK(ac*)R	1226.76									1	4	SAHA
727.448	y2	K(ac12C)R	345.224	94737.9	388545	99438.9	345.226	0.0212413	386468	0.998763	4.4006	1	6	control
727.448	y3	AK(ac12C)R	416.262	68004	264937	68445.3	416.261	0.0282269	263195	0.998019	-1.0015	1	6	control
727.448	y4	GAK(ac12C)R	473.283	144886	554766	142572	473.286	0.033973	551185	0.997947	5.3415	1	6	control
727.448	y5	GGAK(ac12C)R	530.304	712038	2.87392e+06	726106	530.307	0.0406359	2.85698e+06	0.998485	5.102	1	6	control
727.448	y2	K(ac*)R	350.25	29989.7	113073	29901.3	350.248	0.0209378	110060	0.995311	-5.8772	1	6	control
727.448	y3	AK(ac*)R	421.287	36131.4	147807	33301.5	421.273	0.0270016	143451	0.719962	-34.2026	1	6	control
727.448	y4	GAK(ac*)R	478.309	38383.9	156393	39681.5	478.306	0.0355843	153389	0.997234	-5.3488	1	6	control
727.448	y5	GGAK(ac*)R	535.33	176434	675392	173414	535.332	0.0410165	671955	0.998001	2.9119	1	6	control
727.448	y6	K(ac12C)GGAK(ac*)R	705.436	236208	962305	245537	705.439	0.0621248	957368	0.998657	4.5615	1	6	control
727.448	y7	GK(ac12C)GGAK(ac*)R	762.457	1.25399e+06	5.09513e+06	1.28438e+06	762.46	0.0699499	5.06523e+06	0.99826	3.2069	1	6	control
727.448	y8	LGK(ac12C)GGAK(ac*)R	875.541	281853	1.11754e+06	284132	875.543	0.0859408	1.11355e+06	0.998551	2.5452	1	6	control
727.448	y9	GLGK(ac12C)GGAK(ac*)R	932.563	1193259	4.61347e+06	1.1702e+06	932.564	0.0948881	4.59544e+06	0.997868	1.493	1	6	control
727.448	y10	K(ac*)GLGK(ac12C)GGAK(ac*)R	1107.69	140368	532625	137686	1107.69	0.122532	528844	0.99737	-3.5668	1	6	control
727.448	y11	GK(ac*)GLGK(ac12C)GGAK(ac*)R	1164.72	180377	698167	180252	1164.71	0.130692	695076	0.99842	-1.3717	1	6	control
727.448	y12	GGK(ac*)GLGK(ac12C)GGAK(ac*)R	1221.74	591847	2.34918e+06	597887	1221.73	0.141232	2.34048e+06	0.998279	-1.6312	1	6	control
727.448	y6	K(ac*)GGAK(ac*)R	710.461	24918	91567.5	25493	710.462	0.06215	86064.6	0.981247	0.9958	1	6	control
727.448	y7	GK(ac*)GGAK(ac*)R	767.483	134380	511702	131836	767.486	0.0707627	507722	0.997425	4.2093	1	6	control
727.448	y8	LGK(ac*)GGAK(ac*)R	880.567	30451	112657	30078.3	880.559	0.0858223	108888	0.995196	-8.6318	1	6	control
727.448	y9	GLGK(ac*)GGAK(ac*)R	937.588	129528	492968	128189	937.59	0.0942825	488610	0.998072	2.4642	1	6	control
727.448	y10	K(ac*)GLGK(ac*)GGAK(ac*)R	1112.72									1	6	control
727.448	y11	GK(ac*)GLGK(ac*)GGAK(ac*)R	1169.74									1	6	control
727.448	y12	GGK(ac*)GLGK(ac*)GGAK(ac*)R	1226.76	26431.1	95213.5	25901.9	1226.76	0.13532	91620.5	0.994947	1.4102	1	6	control
728.452	y2	K(ac13C)R	347.231	90561.1	363713	83400.7	347.217	0.0202493	360016	0.823585	-40.756	1	6	control
728.452	y3	AK(ac13C)R	418.268	19941.8	82165.6	20594	418.261	0.0294713	80498.4	0.994822	-18.0835	1	6	control
728.452	y4	GAK(ac13C)R	475.29	51742.1	200226	52514	475.294	0.0338528	198536	0.99843	7.7852	1	6	control
728.452	y5	GGAK(ac13C)R	532.311	191786	735711	188080	532.314	0.0407536	733593	0.998013	5.4549	1	6	control
728.452	y6	K(ac13C)GGAK(ac*)R	707.442	84279.6	321437	83439.9	707.443	0.0616598	318306	0.998025	1.6162	1	6	control
728.452	y7	GK(ac13C)GGAK(ac*)R	764.464	424675	1.69943e+06	426985	764.466	0.0703125	1.69105e+06	0.998228	3.2181	1	6	control
728.452	y8	LGK(ac13C)GGAK(ac*)R	877.548	112586	444151	114384	877.551	0.085486	441781	0.998576	3.9456	1	6	control
728.452	y9	GLGK(ac13C)GGAK(ac*)R	934.569	469671	1.85985e+06	469416	934.572	0.0951543	1.85004e+06	0.998264	3.3663	1	6	control
728.452	y10	K(ac*)GLGK(ac13C)GGAK(ac*)R	1109.7	57463.3	222363	57620.2	1109.69	0.122294	220564	0.998648	-5.6465	1	6	control
728.452	y11	GK(ac*)GLGK(ac13C)GGAK(ac*)R	1166.72	80562.2	311057	80641.8	1166.72	0.131301	308496	0.998347	1.0529	1	6	control
728.452	y12	GGK(ac*)GLGK(ac13C)GGAK(ac*)R	1223.74	261785	1.00548e+06	259506	1223.74	0.140735	1.00414e+06	0.998171	-0.4508	1	6	control
728.452	y2	K(ac*)R	350.25	15081.6	56533.2	16020.9	350.252	0.0202573	54471.5	0.998556	5.1238	1	6	control
728.452	y3	AK(ac*)R	421.287	18324.7	73744.4	17922.7	421.273	0.0259582	71793.6	0.824104	-34.2026	1	6	control
728.452	y4	GAK(ac*)R	478.309	29284	112694	29826	478.31	0.0339905	111003	0.995324	3.8218	1	6	control
728.452	y5	GGAK(ac*)R	535.33	102443	390171	100396	535.334	0.0411473	386655	0.997424	6.6316	1	6	control
728.452	y6	K(ac*)GGAK(ac*)R	710.461	29603.8	114151	30283.5	710.46	0.0613989	112484	0.997519	-2.1842	1	6	control
728.452	y7	GK(ac*)GGAK(ac*)R	767.483	78382.1	300581	77315.8	767.49	0.0705375	297645	0.997817	10.0208	1	6	control
728.452	y8	LGK(ac*)GGAK(ac*)R	880.567	18245.3	65406.9	18638	880.573	0.0811653	63728.7	0.994533	7.6328	1	6	control
728.452	y9	GLGK(ac*)GGAK(ac*)R	937.588	63203.3	239149	62276	937.594	0.0943015	237100	0.997869	5.7726	1	6	control
728.452	y10	K(ac*)GLGK(ac*)GGAK(ac*)R	1112.72									1	6	control
728.452	y11	GK(ac*)GLGK(ac*)GGAK(ac*)R	1169.74									1	6	control
728.452	y12	GGK(ac*)GLGK(ac*)GGAK(ac*)R	1226.76	12875.6	40246.4	12123.7	1226.77	0.113631	36999.4	0.854878	8.7425	1	6	control
727.448	y2	K(ac12C)R	345.224	193484	776132	197547	345.228	0.0213482	771679	0.998572	9.5353	1	6	MS-275
727.448	y3	AK(ac12C)R	416.262	109625	453484	114647	416.265	0.0283833	450990	0.998475	7.719	1	6	MS-275
727.448	y4	GAK(ac12C)R	473.283	287341	1.11715e+06	284158	473.287	0.0341442	1.11217e+06	0.997779	8.4115	1	6	MS-275
727.448	y5	GGAK(ac12C)R	530.304	1.34556e+06	5.3521e+06	1.35204e+06	530.309	0.0406636	5.31471e+06	0.998289	9.2381	1	6	MS-275
727.448	y2	K(ac*)R	350.25	33367.2	131681	34976.5	350.252	0.021174	129594	0.998294	4.3961	1	6	MS-275
727.448	y3	AK(ac*)R	421.287	63329.8	254348	56700.6	421.273	0.0264536	247062	0.643264	-34.2026	1	6	MS-275
727.448	y4	GAK(ac*)R	478.309	49655.8	199188	51159.2	478.31	0.0347237	196923	0.998657	2.2236	1	6	MS-275
727.448	y5	GGAK(ac*)R	535.33	240577	923623	235844	535.335	0.0412405	921837	0.998044	9.4831	1	6	MS-275
727.448	y6	K(ac12C)GGAK(ac*)R	705.436	406610	1.69148e+06	425995	705.441	0.0622425	1.68457e+06	0.998382	7.7703	1	6	MS-275
727.448	y7	GK(ac12C)GGAK(ac*)R	762.457	2.06314e+06	8.53228e+06	2.14849e+06	762.463	0.069956	8.47707e+06	0.99816	7.6008	1	6	MS-275
727.448	y8	LGK(ac12C)GGAK(ac*)R	875.541	542864	2.19606e+06	554254	875.547	0.0860703	2.18338e+06	0.998299	7.1899	1	6	MS-275
727.448	y9	GLGK(ac12C)GGAK(ac*)R	932.563	2.07137e+06	8.00273e+06	2.02932e+06	932.569	0.0949474	7.973e+06	0.997776	6.4493	1	6	MS-275
727.448	y10	K(ac*)GLGK(ac12C)GGAK(ac*)R	1107.69	235182	908411	231092	1107.7	0.122687	905539	0.998134	4.0416	1	6	MS-275
727.448	y11	GK(ac*)GLGK(ac12C)GGAK(ac*)R	1164.72	267411	1.03917e+06	264622	1164.72	0.131803	1.03549e+06	0.998382	4.397	1	6	MS-275
727.448	y12	GGK(ac*)GLGK(ac12C)GGAK(ac*)R	1221.74	935792	3.78354e+06	959400	1221.74	0.141345	3.76591e+06	0.998317	4.2417	1	6	MS-275
727.448	y6	K(ac*)GGAK(ac*)R	710.461	47296.9	192105	48716.9	710.452	0.0650081	188404	0.998871	-13.3843	1	6	MS-275
727.448	y7	GK(ac*)GGAK(ac*)R	767.483	221233	857557	217461	767.488	0.0711599	855857	0.998264	7.0345	1	6	MS-275
727.448	y8	LGK(ac*)GGAK(ac*)R	880.567	64119.8	246492	63713.2	880.565	0.0867271	244648	0.998232	-1.9174	1	6	MS-275
727.448	y9	GLGK(ac*)GGAK(ac*)R	937.588	189102	729867	186364	937.593	0.0951442	727226	0.998108	5.6315	1	6	MS-275
727.448	y10	K(ac*)GLGK(ac*)GGAK(ac*)R	1112.72	9529.85	35426.4	9719.15	1112.75	0.135335	30595	0.999286	27.3584	1	6	MS-275
727.448	y11	GK(ac*)GLGK(ac*)GGAK(ac*)R	1169.74	12909.2	51230	13481.8	1169.75	0.138998	47287.5	0.99916	5.6956	1	6	MS-275
727.448	y12	GGK(ac*)GLGK(ac*)GGAK(ac*)R	1226.76	45093.9	166662	44309.2	1226.77	0.138122	165511	0.997442	7.3462	1	6	MS-275
728.452	y2	K(ac13C)R	347.231	158261	642929	150641	347.217	0.0213818	631268	0.929533	-40.756	1	6	MS-275
728.452	y3	AK(ac13C)R	418.268	20683.9	76441.7	20795	418.267	0.0312095	66109.8	0.999273	-3.0047	1	6	MS-275
728.452	y4	GAK(ac13C)R	475.29	60857.1	231192	60553.6	475.297	0.0339582	226358	0.997409	14.0978	1	6	MS-275
728.452	y5	GGAK(ac13C)R	532.311	295924	1.13105e+06	290961	532.318	0.0406273	1.12648e+06	0.997517	12.8183	1	6	MS-275
728.452	y6	K(ac13C)GGAK(ac*)R	707.442	99337.9	392470	102957	707.454	0.0616035	386024	0.997792	16.6383	1	6	MS-275
728.452	y7	GK(ac13C)GGAK(ac*)R	764.464	620321	2.42108e+06	614129	764.472	0.0702707	2.41202e+06	0.997697	10.5721	1	6	MS-275
728.452	y8	LGK(ac13C)GGAK(ac*)R	877.548	175174	707335	184115	877.56	0.0847626	704651	0.998661	13.4813	1	6	MS-275
728.452	y9	GLGK(ac13C)GGAK(ac*)R	934.569	776800	3.02417e+06	766979	934.58	0.0951327	3.01236e+06	0.997235	10.9732	1	6	MS-275
728.452	y10	K(ac*)GLGK(ac13C)GGAK(ac*)R	1109.7	82568.9	328455	85977.8	1109.72	0.121578	323058	0.99561	15.8575	1	6	MS-275
728.452	y11	GK(ac*)GLGK(ac13C)GGAK(ac*)R	1166.72	143745	557529	146446	1166.73	0.129345	552257	0.997353	9.5973	1	6	MS-275
728.452	y12	GGK(ac*)GLGK(ac13C)GGAK(ac*)R	1223.74	514895	2.01368e+06	518130	1223.75	0.141449	2.00724e+06	0.99833	7.8829	1	6	MS-275
728.452	y2	K(ac*)R	350.25	18491	68313.8	19001.9	350.254	0.0234267	59088.2	0.999446	10.6901	1	6	MS-275
728.452	y3	AK(ac*)R	421.287	22228.1	93725.5	22496.1	421.274	0.034703	84699.7	0.998887	-31.0456	1	6	MS-275
728.452	y4	GAK(ac*)R	478.309	44242.2	164906	43499.9	478.317	0.0344419	158350	0.996618	18.189	1	6	MS-275
728.452	y5	GGAK(ac*)R	535.33	161240	608087	158867	535.338	0.0407204	604107	0.996979	13.8864	1	6	MS-275
728.452	y6	K(ac*)GGAK(ac*)R	710.461	41168	146864	42564.2	710.465	0.0542758	140743	0.980659	6.1726	1	6	MS-275
728.452	y7	GK(ac*)GGAK(ac*)R	767.483	120760	451904	119429	767.491	0.0690253	448856	0.997207	11.5117	1	6	MS-275
728.452	y8	LGK(ac*)GGAK(ac*)R	880.567									1	6	MS-275
728.452	y9	GLGK(ac*)GGAK(ac*)R	937.588	81089.5	297353	80162.2	937.592	0.0927792	293506	0.996215	4.481	1	6	MS-275
728.452	y10	K(ac*)GLGK(ac*)GGAK(ac*)R	1112.72									1	6	MS-275
728.452	y11	GK(ac*)GLGK(ac*)GGAK(ac*)R	1169.74									1	6	MS-275
728.452	y12	GGK(ac*)GLGK(ac*)GGAK(ac*)R	1226.76									1	6	MS-275
727.448	y2	K(ac12C)R	345.224	185936	753336	191021	345.227	0.0214687	749564	0.99875	8.0892	1	6	SAHA
727.448	y3	AK(ac12C)R	416.262	116753	478073	122627	416.265	0.0281249	476264	0.998667	8.3791	1	6	SAHA
727.448	y4	GAK(ac12C)R	473.283	296095	1.15116e+06	292792	473.287	0.0341883	1.14675e+06	0.99826	8.2958	1	6	SAHA
727.448	y5	GGAK(ac12C)R	530.304	1.37842e+06	5.50524e+06	1.38789e+06	530.309	0.0407101	5.46758e+06	0.998327	8.4889	1	6	SAHA
727.448	y2	K(ac*)R	350.25	30237.1	119867	31340.4	350.253	0.021572	117907	0.997744	7.8227	1	6	SAHA
727.448	y3	AK(ac*)R	421.287	65207.1	258340	57296.4	421.273	0.0257235	251030	0.565179	-34.2026	1	6	SAHA
727.448	y4	GAK(ac*)R	478.309	55311.4	221511	56126.6	478.311	0.0353545	219427	0.99831	5.511	1	6	SAHA
727.448	y5	GGAK(ac*)R	535.33	214402	822146	210147	535.335	0.0412452	820509	0.997848	9.2142	1	6	SAHA
727.448	y6	K(ac12C)GGAK(ac*)R	705.436	426813	1.78031e+06	447204	705.44	0.0621784	1.77115e+06	0.99816	6.5394	1	6	SAHA
727.448	y7	GK(ac12C)GGAK(ac*)R	762.457	2.13711e+06	8.80244e+06	2.2154e+06	762.462	0.0699886	8.74749e+06	0.998196	6.4086	1	6	SAHA
727.448	y8	LGK(ac12C)GGAK(ac*)R	875.541	541569	2.18244e+06	551222	875.546	0.0860664	2.17087e+06	0.998369	5.9646	1	6	SAHA
727.448	y9	GLGK(ac12C)GGAK(ac*)R	932.563	2.11025e+06	8.14604e+06	2.06658e+06	932.567	0.094977	8.11688e+06	0.997746	5.0364	1	6	SAHA
727.448	y10	K(ac*)GLGK(ac12C)GGAK(ac*)R	1107.69	222279	852839	218364	1107.7	0.122734	851529	0.998169	3.1451	1	6	SAHA
727.448	y11	GK(ac*)GLGK(ac12C)GGAK(ac*)R	1164.72	281310	1.09715e+06	279318	1164.72	0.131685	1.09261e+06	0.998421	2.2679	1	6	SAHA
727.448	y12	GGK(ac*)GLGK(ac12C)GGAK(ac*)R	1221.74	1.02436e+06	4.12877e+06	1.04645e+06	1221.74	0.141357	4.10925e+06	0.998252	2.8188	1	6	SAHA
727.448	y6	K(ac*)GGAK(ac*)R	710.461	47466.6	192920	49864	710.455	0.0637002	189660	0.998654	-8.8163	1	6	SAHA
727.448	y7	GK(ac*)GGAK(ac*)R	767.483	204134	784996	200287	767.487	0.0706097	782647	0.998034	5.3608	1	6	SAHA
727.448	y8	LGK(ac*)GGAK(ac*)R	880.567	52753.9	205248	52966.4	880.57	0.0863204	203180	0.998545	3.4578	1	6	SAHA
727.448	y9	GLGK(ac*)GGAK(ac*)R	937.588	180416	696761	177916	937.593	0.0953294	694658	0.998331	4.9265	1	6	SAHA
727.448	y10	K(ac*)GLGK(ac*)GGAK(ac*)R	1112.72									1	6	SAHA
727.448	y11	GK(ac*)GLGK(ac*)GGAK(ac*)R	1169.74									1	6	SAHA
727.448	y12	GGK(ac*)GLGK(ac*)GGAK(ac*)R	1226.76	41033.7	153117	40244.4	1226.76	0.141144	152480	0.996795	-0.5174	1	6	SAHA
728.452	y2	K(ac13C)R	347.231	100237	402141	90922.4	347.217	0.0199156	397731	0.77078	-40.756	1	6	SAHA
728.452	y3	AK(ac13C)R	418.268	14714.1	48919.9	14951.6	418.262	0.0223626	46833.4	0.958076	-14.7458	1	6	SAHA
728.452	y4	GAK(ac13C)R	475.29	22202.2	87250	22941.7	475.292	0.0338202	85750.7	0.998044	3.8936	1	6	SAHA
728.452	y5	GGAK(ac13C)R	532.311	131815	500755	129171	532.316	0.0405699	498277	0.997577	8.4823	1	6	SAHA
728.452	y6	K(ac13C)GGAK(ac*)R	707.442	57441.1	222276	57946.2	707.448	0.0616948	220350	0.998521	8.6264	1	6	SAHA
728.452	y7	GK(ac13C)GGAK(ac*)R	764.464	327538	1.28191e+06	326321	764.469	0.0701686	1.26985e+06	0.998156	6.9095	1	6	SAHA
728.452	y8	LGK(ac13C)GGAK(ac*)R	877.548	108837	435181	110919	877.553	0.0861247	432707	0.998538	5.4216	1	6	SAHA
728.452	y9	GLGK(ac13C)GGAK(ac*)R	934.569	430524	1.69376e+06	427750	934.575	0.0954633	1.68648e+06	0.99835	6.2274	1	6	SAHA
728.452	y10	K(ac*)GLGK(ac13C)GGAK(ac*)R	1109.7	53442.9	208088	54718.2	1109.7	0.120652	204458	0.998386	2.9901	1	6	SAHA
728.452	y11	GK(ac*)GLGK(ac13C)GGAK(ac*)R	1166.72	82447.6	319296	82447.7	1166.72	0.131195	318148	0.998507	1.27	1	6	SAHA
728.452	y12	GGK(ac*)GLGK(ac13C)GGAK(ac*)R	1223.74	324637	1.26826e+06	324996	1223.75	0.141683	1.26327e+06	0.998249	5.4663	1	6	SAHA
728.452	y2	K(ac*)R	350.25	10884.1	44795.1	11262.8	350.253	0.0243128	40956.4	0.99818	8.9185	1	6	SAHA
728.452	y3	AK(ac*)R	421.287	11242.1	52307.2	11528.4	421.273	0.0347499	48672.7	0.976965	-34.2026	1	6	SAHA
728.452	y4	GAK(ac*)R	478.309	15631.1	55334.4	16273.9	478.312	0.0301209	53177.1	0.991928	7.5186	1	6	SAHA
728.452	y5	GGAK(ac*)R	535.33	80987.8	307728	79605.5	535.337	0.0408279	304748	0.997731	12.1274	1	6	SAHA
728.452	y6	K(ac*)GGAK(ac*)R	710.461	14410.3	51268.8	15295.3	710.459	0.0543199	47780.4	0.977848	-3.4243	1	6	SAHA
728.452	y7	GK(ac*)GGAK(ac*)R	767.483	46188.3	177147	45456.5	767.488	0.0714253	176044	0.99683	7.339	1	6	SAHA
728.452	y8	LGK(ac*)GGAK(ac*)R	880.567									1	6	SAHA
728.452	y9	GLGK(ac*)GGAK(ac*)R	937.588	34314	124913	33674.7	937.6	0.093207	120917	0.994863	12.9158	1	6	SAHA
728.452	y10	K(ac*)GLGK(ac*)GGAK(ac*)R	1112.72									1	6	SAHA
728.452	y11	GK(ac*)GLGK(ac*)GGAK(ac*)R	1169.74									1	6	SAHA
728.452	y12	GGK(ac*)GLGK(ac*)GGAK(ac*)R	1226.76									1	6	SAHA
727.448	y2	K(ac12C)R	345.224	74173.2	298746	75801.3	345.228	0.0214245	297113	0.998578	9.245	1	8	control
727.448	y3	AK(ac12C)R	416.262	42149.5	171009	43257.6	416.263	0.0286371	169372	0.996812	3.3655	1	8	control
727.448	y4	GAK(ac12C)R	473.283	104582	402997	103062	473.286	0.0340927	400439	0.997767	6.5521	1	8	control
727.448	y5	GGAK(ac12C)R	530.304	502400	2.0114e+06	507036	530.309	0.0407041	1.99809e+06	0.998361	7.7419	1	8	control
727.448	y2	K(ac*)R	350.25	14336.8	54965.5	14920.5	350.253	0.0205923	53891.6	0.998794	7.7837	1	8	control
727.448	y3	AK(ac*)R	421.287	23951.1	98473.6	21095.1	421.273	0.026631	95099.9	0.536755	-34.2026	1	8	control
727.448	y4	GAK(ac*)R	478.309	26825.1	106690	27249.2	478.311	0.0352567	104610	0.997847	5.0663	1	8	control
727.448	y5	GGAK(ac*)R	535.33	118182	453006	115747	535.334	0.0410569	451303	0.99771	7.0066	1	8	control
727.448	y6	K(ac12C)GGAK(ac*)R	705.436	156202	641192	162673	705.439	0.0623208	639159	0.998663	4.9271	1	8	control
727.448	y7	GK(ac12C)GGAK(ac*)R	762.457	828779	3.39959e+06	856074	762.461	0.069978	3.37893e+06	0.998244	5.5096	1	8	control
727.448	y8	LGK(ac12C)GGAK(ac*)R	875.541	210435	838522	212907	875.545	0.0857704	834333	0.998468	3.9242	1	8	control
727.448	y9	GLGK(ac12C)GGAK(ac*)R	932.563	810249	3.12991e+06	793764	932.566	0.0949315	3.1179e+06	0.997769	3.6121	1	8	control
727.448	y10	K(ac*)GLGK(ac12C)GGAK(ac*)R	1107.69	97169	370350	95435.7	1107.7	0.122368	368824	0.998005	2.6887	1	8	control
727.448	y11	GK(ac*)GLGK(ac12C)GGAK(ac*)R	1164.72	108492	417133	107487	1164.72	0.130924	415069	0.998105	3.4648	1	8	control
727.448	y12	GGK(ac*)GLGK(ac12C)GGAK(ac*)R	1221.74	391539	1.57086e+06	398232	1221.74	0.141462	1.56338e+06	0.998387	1.2927	1	8	control
727.448	y6	K(ac*)GGAK(ac*)R	710.461	25570.6	102104	26091.4	710.46	0.0644188	100381	0.997718	-1.5114	1	8	control
727.448	y7	GK(ac*)GGAK(ac*)R	767.483	100653	384554	98646	767.485	0.0705107	383937	0.997979	3.0514	1	8	control
727.448	y8	LGK(ac*)GGAK(ac*)R	880.567	24717.3	94950.5	25011.7	880.571	0.0857273	93426.9	0.996997	4.8512	1	8	control
727.448	y9	GLGK(ac*)GGAK(ac*)R	937.588	92028.1	355190	91126.3	937.59	0.0947766	352880	0.998223	2.0495	1	8	control
727.448	y10	K(ac*)GLGK(ac*)GGAK(ac*)R	1112.72									1	8	control
727.448	y11	GK(ac*)GLGK(ac*)GGAK(ac*)R	1169.74									1	8	control
727.448	y12	GGK(ac*)GLGK(ac*)GGAK(ac*)R	1226.76	20929.7	79284.5	20548.3	1226.76	0.142711	77603.8	0.996293	-2.7953	1	8	control
728.452	y2	K(ac13C)R	347.231	169560	684198	157048	347.217	0.0204327	676733	0.840977	-40.756	1	8	control
728.452	y3	AK(ac13C)R	418.268	30184.4	121713	30287.6	418.264	0.029609	119003	0.996897	-11.4567	1	8	control
728.452	y4	GAK(ac13C)R	475.29	86372.1	342516	87559.1	475.294	0.0345108	341442	0.998635	8.129	1	8	control
728.452	y5	GGAK(ac13C)R	532.311	379777	1.46068e+06	372005	532.315	0.040973	1.45754e+06	0.997927	7.5111	1	8	control
728.452	y6	K(ac13C)GGAK(ac*)R	707.442	145005	564103	144201	707.445	0.0623251	560621	0.998251	3.7384	1	8	control
728.452	y7	GK(ac13C)GGAK(ac*)R	764.464	759263	3.02977e+06	759978	764.468	0.0703304	3.0134e+06	0.998047	4.9016	1	8	control
728.452	y8	LGK(ac13C)GGAK(ac*)R	877.548	208651	834490	211623	877.551	0.0861551	830486	0.998443	3.7111	1	8	control
728.452	y9	GLGK(ac13C)GGAK(ac*)R	934.569	757833	3.00227e+06	756895	934.573	0.0952735	2.98653e+06	0.998271	3.4529	1	8	control
728.452	y10	K(ac*)GLGK(ac13C)GGAK(ac*)R	1109.7	78478	310733	80648.2	1109.7	0.121906	307919	0.998651	4.0825	1	8	control
728.452	y11	GK(ac*)GLGK(ac13C)GGAK(ac*)R	1166.72	129580	503389	129244	1166.72	0.131555	500195	0.99793	-1.1048	1	8	control
728.452	y12	GGK(ac*)GLGK(ac13C)GGAK(ac*)R	1223.74	458472	1.7747e+06	455364	1223.74	0.14119	1.77063e+06	0.998352	0.9704	1	8	control
728.452	y2	K(ac*)R	350.25	24784.6	96459.5	25713.2	350.251	0.0211098	94857.4	0.9983	2.5056	1	8	control
728.452	y3	AK(ac*)R	421.287	29144.4	124742	29831.1	421.273	0.0292417	122924	0.977357	-34.2026	1	8	control
728.452	y4	GAK(ac*)R	478.309	43851.5	169186	43793.7	478.313	0.0346306	167724	0.998032	9.5355	1	8	control
728.452	y5	GGAK(ac*)R	535.33	176615	675830	172994	535.334	0.0410178	673633	0.997746	7.3266	1	8	control
728.452	y6	K(ac*)GGAK(ac*)R	710.461	32407.6	129575	33903.2	710.453	0.0625328	127549	0.992968	-11.9149	1	8	control
728.452	y7	GK(ac*)GGAK(ac*)R	767.483	126233	484343	123831	767.486	0.0706398	481180	0.997802	4.6397	1	8	control
728.452	y8	LGK(ac*)GGAK(ac*)R	880.567	32357.8	122558	32026.2	880.563	0.0866223	120412	0.997126	-4.4113	1	8	control
728.452	y9	GLGK(ac*)GGAK(ac*)R	937.588	109868	422131	108672	937.591	0.0952145	418075	0.998141	2.9343	1	8	control
728.452	y10	K(ac*)GLGK(ac*)GGAK(ac*)R	1112.72									1	8	control
728.452	y11	GK(ac*)GLGK(ac*)GGAK(ac*)R	1169.74									1	8	control
728.452	y12	GGK(ac*)GLGK(ac*)GGAK(ac*)R	1226.76	20469.4	74132	20226.1	1226.78	0.137357	71747.6	0.994295	12.3538	1	8	control
727.448	y2	K(ac12C)R	345.224	96280.6	388892	98632.3	345.228	0.0213838	386482	0.998458	8.7986	1	8	MS-275
727.448	y3	AK(ac12C)R	416.262	60253.3	246327	62807	416.265	0.0282093	245170	0.998623	7.0049	1	8	MS-275
727.448	y4	GAK(ac12C)R	473.283	155997	609283	154473	473.287	0.0342665	606752	0.99818	8.9603	1	8	MS-275
727.448	y5	GGAK(ac12C)R	530.304	693432	2.7348e+06	695639	530.31	0.0407097	2.70138e+06	0.998037	9.6759	1	8	MS-275
727.448	y2	K(ac*)R	350.25	15850.9	63840.2	16666.7	350.252	0.0215845	62782.1	0.997275	5.7217	1	8	MS-275
727.448	y3	AK(ac*)R	421.287	32178.9	130069	29992.9	421.273	0.0271565	127990	0.834543	-34.2026	1	8	MS-275
727.448	y4	GAK(ac*)R	478.309	28743.4	116093	29586.7	478.31	0.0350972	114851	0.998503	2.0826	1	8	MS-275
727.448	y5	GGAK(ac*)R	535.33	119136	459337	116741	535.335	0.0414227	458462	0.997887	8.4453	1	8	MS-275
727.448	y6	K(ac12C)GGAK(ac*)R	705.436	207667	862796	216706	705.442	0.0620444	857721	0.997881	8.776	1	8	MS-275
727.448	y7	GK(ac12C)GGAK(ac*)R	762.457	1.04421e+06	4.32709e+06	1.08912e+06	762.463	0.0699663	4.29895e+06	0.998145	7.9499	1	8	MS-275
727.448	y8	LGK(ac12C)GGAK(ac*)R	875.541	266558	1.0798e+06	272549	875.548	0.0860336	1.07345e+06	0.998292	7.5496	1	8	MS-275
727.448	y9	GLGK(ac12C)GGAK(ac*)R	932.563	1.04297e+06	4.03252e+06	1.02206e+06	932.569	0.094937	4.0168e+06	0.997778	6.9993	1	8	MS-275
727.448	y10	K(ac*)GLGK(ac12C)GGAK(ac*)R	1107.69	117680	454104	115767	1107.7	0.122621	452745	0.998231	5.2786	1	8	MS-275
727.448	y11	GK(ac*)GLGK(ac12C)GGAK(ac*)R	1164.72	139454	540894	137939	1164.72	0.131642	538953	0.998314	4.7111	1	8	MS-275
727.448	y12	GGK(ac*)GLGK(ac12C)GGAK(ac*)R	1221.74	490854	1.99231e+06	504172	1221.74	0.141631	1.98236e+06	0.9984	4.916	1	8	MS-275
727.448	y6	K(ac*)GGAK(ac*)R	710.461	22648	87773.6	22913.3	710.463	0.0633057	86431.8	0.996765	2.3553	1	8	MS-275
727.448	y7	GK(ac*)GGAK(ac*)R	767.483	108681	419821	106795	767.488	0.0707061	418344	0.99779	7.1667	1	8	MS-275
727.448	y8	LGK(ac*)GGAK(ac*)R	880.567	28377.7	108020	28413.9	880.57	0.0849448	105983	0.996646	3.1906	1	8	MS-275
727.448	y9	GLGK(ac*)GGAK(ac*)R	937.588	107027	414588	105417	937.594	0.0958539	413644	0.998324	6.0684	1	8	MS-275
727.448	y10	K(ac*)GLGK(ac*)GGAK(ac*)R	1112.72									1	8	MS-275
727.448	y11	GK(ac*)GLGK(ac*)GGAK(ac*)R	1169.74	7396.22	21915.3	6870.9	1169.78	0.103872	20277.5	0.894942	35.3444	1	8	MS-275
727.448	y12	GGK(ac*)GLGK(ac*)GGAK(ac*)R	1226.76	24255.4	91274.4	23792.1	1226.77	0.141475	90624.8	0.997394	3.8182	1	8	MS-275
728.452	y2	K(ac13C)R	347.231	69371.3	280191	62944.3	347.217	0.0200001	277105	0.764194	-40.756	1	8	MS-275
728.452	y3	AK(ac13C)R	418.268	13875.6	55936.3	13938.8	418.263	0.0296744	54722.9	0.99737	-11.5585	1	8	MS-275
728.452	y4	GAK(ac13C)R	475.29	25590.4	101258	26208.7	475.293	0.0343012	100444	0.998363	6.0533	1	8	MS-275
728.452	y5	GGAK(ac13C)R	532.311	127236	490169	124713	532.314	0.0408122	488237	0.997804	6.0668	1	8	MS-275
728.452	y6	K(ac13C)GGAK(ac*)R	707.442	51041.3	195359	50790.1	707.445	0.0618706	193735	0.998214	3.7877	1	8	MS-275
728.452	y7	GK(ac13C)GGAK(ac*)R	764.464	263967	1.05835e+06	265153	764.466	0.0703602	1.05254e+06	0.998026	3.4155	1	8	MS-275
728.452	y8	LGK(ac13C)GGAK(ac*)R	877.548	82652.8	329983	83768.7	877.551	0.0862818	328819	0.998491	3.3084	1	8	MS-275
728.452	y9	GLGK(ac13C)GGAK(ac*)R	934.569	314814	1.25216e+06	315735	934.571	0.0952788	1.2456e+06	0.99837	1.5681	1	8	MS-275
728.452	y10	K(ac*)GLGK(ac13C)GGAK(ac*)R	1109.7	37825.6	149200	38549	1109.7	0.121992	148723	0.99885	1.6405	1	8	MS-275
728.452	y11	GK(ac*)GLGK(ac13C)GGAK(ac*)R	1166.72	50066.7	194958	50109.9	1166.72	0.131561	193919	0.998398	1.0965	1	8	MS-275
728.452	y12	GGK(ac*)GLGK(ac13C)GGAK(ac*)R	1223.74	203074	786860	201594	1223.74	0.141648	785335	0.998433	0.5331	1	8	MS-275
728.452	y2	K(ac*)R	350.25	10629.8	40087.1	10954.8	350.253	0.0210228	39672.1	0.994754	8.8993	1	8	MS-275
728.452	y3	AK(ac*)R	421.287	10635.5	46228	10925	421.273	0.0299979	45042.8	0.971984	-34.2026	1	8	MS-275
728.452	y4	GAK(ac*)R	478.309	18657.4	73425.3	18915.2	478.311	0.034692	71840.7	0.996899	4.899	1	8	MS-275
728.452	y5	GGAK(ac*)R	535.33	64726.2	247009	63438.8	535.334	0.0412436	245961	0.997802	6.4694	1	8	MS-275
728.452	y6	K(ac*)GGAK(ac*)R	710.461	16304.4	65109	17143.2	710.454	0.0616709	63995.8	0.99702	-10.3162	1	8	MS-275
728.452	y7	GK(ac*)GGAK(ac*)R	767.483	49966.1	189841	49051.6	767.486	0.0703764	188227	0.997695	5.0671	1	8	MS-275
728.452	y8	LGK(ac*)GGAK(ac*)R	880.567	8140.87	29000.5	8263.16	880.572	0.0812659	27080.3	0.999054	5.641	1	8	MS-275
728.452	y9	GLGK(ac*)GGAK(ac*)R	937.588	39559.2	151062	39157.2	937.591	0.0946019	149768	0.998163	2.569	1	8	MS-275
728.452	y10	K(ac*)GLGK(ac*)GGAK(ac*)R	1112.72									1	8	MS-275
728.452	y11	GK(ac*)GLGK(ac*)GGAK(ac*)R	1169.74									1	8	MS-275
728.452	y12	GGK(ac*)GLGK(ac*)GGAK(ac*)R	1226.76	7703.35	27043.1	7641.34	1226.76	0.128048	25944.2	0.992533	0.0798	1	8	MS-275
727.448	y2	K(ac12C)R	345.224	159793	647631	165774	345.227	0.021275	644627	0.998758	6.45	1	8	SAHA
727.448	y3	AK(ac12C)R	416.262	87240.3	355979	91653.2	416.265	0.0278352	353571	0.998651	8.4215	1	8	SAHA
727.448	y4	GAK(ac12C)R	473.283	240022	935554	237317	473.287	0.03425	931490	0.998238	8.0814	1	8	SAHA
727.448	y5	GGAK(ac12C)R	530.304	1.129e+06	4.51405e+06	1.13884e+06	530.309	0.0406807	4.48433e+06	0.998383	7.8746	1	8	SAHA
727.448	y2	K(ac*)R	350.25	18626.6	67401.3	19871.5	350.253	0.0183048	64598.3	0.979878	9.208	1	8	SAHA
727.448	y3	AK(ac*)R	421.287	47500.1	191093	44411.4	421.273	0.0265848	186435	0.761317	-34.2026	1	8	SAHA
727.448	y4	GAK(ac*)R	478.309	40468.3	153885	41115.3	478.311	0.0338088	151673	0.998011	6.0103	1	8	SAHA
727.448	y5	GGAK(ac*)R	535.33	172258	656656	168775	535.334	0.0410375	655578	0.997967	6.6903	1	8	SAHA
727.448	y6	K(ac12C)GGAK(ac*)R	705.436	327620	1.35931e+06	343470	705.44	0.0620011	1.35316e+06	0.998392	6.4785	1	8	SAHA
727.448	y7	GK(ac12C)GGAK(ac*)R	762.457	1.69922e+06	6.98077e+06	1.75665e+06	762.461	0.0700005	6.93776e+06	0.998197	5.6573	1	8	SAHA
727.448	y8	LGK(ac12C)GGAK(ac*)R	875.541	463029	1.85757e+06	469760	875.545	0.0859964	1.84819e+06	0.998335	4.7449	1	8	SAHA
727.448	y9	GLGK(ac12C)GGAK(ac*)R	932.563	1.76256e+06	6.80209e+06	1.7262e+06	932.567	0.0948872	6.77622e+06	0.99772	4.2111	1	8	SAHA
727.448	y10	K(ac*)GLGK(ac12C)GGAK(ac*)R	1107.69	184341	702685	180882	1107.7	0.12234	699443	0.997887	1.6518	1	8	SAHA
727.448	y11	GK(ac*)GLGK(ac12C)GGAK(ac*)R	1164.72	236732	919610	235345	1164.72	0.131849	915345	0.998369	1.4034	1	8	SAHA
727.448	y12	GGK(ac*)GLGK(ac12C)GGAK(ac*)R	1221.74	781008	3.13305e+06	793588	1221.74	0.141607	3.11854e+06	0.998349	0.7692	1	8	SAHA
727.448	y6	K(ac*)GGAK(ac*)R	710.461	26095.5	99632.1	26386.3	710.462	0.0625775	95511.9	0.998678	1.8876	1	8	SAHA
727.448	y7	GK(ac*)GGAK(ac*)R	767.483	165208	631271	162024	767.486	0.0707384	625351	0.99759	4.0734	1	8	SAHA
727.448	y8	LGK(ac*)GGAK(ac*)R	880.567	39449.9	148915	39164.6	880.564	0.0858872	146273	0.997608	-2.9091	1	8	SAHA
727.448	y9	GLGK(ac*)GGAK(ac*)R	937.588	139372	540473	138321	937.589	0.0950841	537348	0.998423	0.6571	1	8	SAHA
727.448	y10	K(ac*)GLGK(ac*)GGAK(ac*)R	1112.72									1	8	SAHA
727.448	y11	GK(ac*)GLGK(ac*)GGAK(ac*)R	1169.74									1	8	SAHA
727.448	y12	GGK(ac*)GLGK(ac*)GGAK(ac*)R	1226.76	31436.2	111406	31080.6	1226.75	0.13385	108121	0.996458	-9.8335	1	8	SAHA
728.452	y2	K(ac13C)R	347.231	59295.6	236661	54604.7	347.217	0.0203322	234204	0.840556	-40.756	1	8	SAHA
728.452	y3	AK(ac13C)R	418.268	7898.99	23996.5	7424.3	418.268	0.0197862	22794.5	0.782503	-1.1896	1	8	SAHA
728.452	y4	GAK(ac13C)R	475.29	17284.9	66366.5	17164.8	475.297	0.0344761	65955.7	0.99803	15.0269	1	8	SAHA
728.452	y5	GGAK(ac13C)R	532.311	92958.4	357139	91101.6	532.316	0.04105	356671	0.99791	8.6977	1	8	SAHA
728.452	y6	K(ac13C)GGAK(ac*)R	707.442	35890.2	139622	36009.8	707.447	0.0621618	138219	0.998547	7.0574	1	8	SAHA
728.452	y7	GK(ac13C)GGAK(ac*)R	764.464	227626	897424	226443	764.47	0.0703851	894012	0.998359	7.6355	1	8	SAHA
728.452	y8	LGK(ac13C)GGAK(ac*)R	877.548	69132.1	277037	70703.9	877.553	0.0859711	275400	0.998555	6.3904	1	8	SAHA
728.452	y9	GLGK(ac13C)GGAK(ac*)R	934.569	279867	1.10344e+06	278411	934.574	0.0952064	1.0974e+06	0.998167	5.4575	1	8	SAHA
728.452	y10	K(ac*)GLGK(ac13C)GGAK(ac*)R	1109.7	38211.6	150614	39326.4	1109.71	0.120464	149944	0.998905	4.663	1	8	SAHA
728.452	y11	GK(ac*)GLGK(ac13C)GGAK(ac*)R	1166.72	49452.9	194339	50129.5	1166.73	0.130794	193494	0.998543	7.3301	1	8	SAHA
728.452	y12	GGK(ac*)GLGK(ac13C)GGAK(ac*)R	1223.74	190533	742394	190024	1223.75	0.141689	738816	0.998257	3.4126	1	8	SAHA
728.452	y2	K(ac*)R	350.25	5538.05	21349.8	5679.95	350.255	0.0225292	19735.8	0.997483	12.8758	1	8	SAHA
728.452	y3	AK(ac*)R	421.287	11636.7	48756	11826.9	421.273	0.0301374	47588.7	0.992333	-34.2026	1	8	SAHA
728.452	y4	GAK(ac*)R	478.309	16873	62493.2	16637.1	478.316	0.0338074	62197.9	0.9973	16.0024	1	8	SAHA
728.452	y5	GGAK(ac*)R	535.33	49686.7	189767	48862.7	535.337	0.0411808	188218	0.997825	12.5665	1	8	SAHA
728.452	y6	K(ac*)GGAK(ac*)R	710.461	10830.6	40977.9	11126.5	710.459	0.0598095	40360	0.994065	-2.4874	1	8	SAHA
728.452	y7	GK(ac*)GGAK(ac*)R	767.483	34743.5	130096	34187.5	767.488	0.0693461	129080	0.997676	7.2924	1	8	SAHA
728.452	y8	LGK(ac*)GGAK(ac*)R	880.567	5617.95	20564.4	5676.29	880.563	0.0930003	17830.6	0.999483	-3.7467	1	8	SAHA
728.452	y9	GLGK(ac*)GGAK(ac*)R	937.588	20141.5	75789.6	19864.4	937.593	0.0942644	74199.8	0.997572	5.5216	1	8	SAHA
728.452	y10	K(ac*)GLGK(ac*)GGAK(ac*)R	1112.72									1	8	SAHA
728.452	y11	GK(ac*)GLGK(ac*)GGAK(ac*)R	1169.74									1	8	SAHA
728.452	y12	GGK(ac*)GLGK(ac*)GGAK(ac*)R	1226.76									1	8	SAHA
727.448	y2	K(ac12C)R	345.224	101378	393003	102794	345.224	0.0212514	386355	0.996958	-2.5561	1	24	control
727.448	y3	AK(ac12C)R	416.262	68009.2	267155	70823.2	416.264	0.0274555	261472	0.995638	5.169	1	24	control
727.448	y4	GAK(ac12C)R	473.283	154144	584645	152914	473.287	0.0336964	579947	0.997638	9.2181	1	24	control
727.448	y5	GGAK(ac12C)R	530.304	585877	2.33167e+06	593777	530.308	0.0405714	2.31721e+06	0.998693	6.6121	1	24	control
727.448	y2	K(ac*)R	350.25									1	24	control
727.448	y3	AK(ac*)R	421.287	34231.8	131920	34183.7	421.273	0.025772	121958	0.718711	-34.2026	1	24	control
727.448	y4	GAK(ac*)R	478.309	54314.8	215995	56542	478.309	0.0334244	210017	0.994277	0.9863	1	24	control
727.448	y5	GGAK(ac*)R	535.33	243494	933141	240190	535.331	0.0410841	924585	0.997851	0.8834	1	24	control
727.448	y6	K(ac12C)GGAK(ac*)R	705.436	214444	859197	223153	705.439	0.061605	850304	0.998866	4.5183	1	24	control
727.448	y7	GK(ac12C)GGAK(ac*)R	762.457	1.10418e+06	4.51603e+06	1.14219e+06	762.462	0.0699604	4.49253e+06	0.9985	5.8177	1	24	control
727.448	y8	LGK(ac12C)GGAK(ac*)R	875.541	303390	1.19877e+06	309410	875.547	0.0854158	1.19497e+06	0.998543	6.5853	1	24	control
727.448	y9	GLGK(ac12C)GGAK(ac*)R	932.563	1.10576e+06	4.24756e+06	1.08307e+06	932.567	0.0948737	4.23701e+06	0.997883	4.5278	1	24	control
727.448	y10	K(ac*)GLGK(ac12C)GGAK(ac*)R	1107.69	150491	565548	148503	1107.7	0.121526	563524	0.997337	6.3171	1	24	control
727.448	y11	GK(ac*)GLGK(ac12C)GGAK(ac*)R	1164.72	171752	648151	170043	1164.72	0.130104	643883	0.998054	5.5367	1	24	control
727.448	y12	GGK(ac*)GLGK(ac12C)GGAK(ac*)R	1221.74	596296	2.37538e+06	608264	1221.74	0.141493	2.36657e+06	0.998534	2.5276	1	24	control
727.448	y6	K(ac*)GGAK(ac*)R	710.461	55698.2	193113	56315.8	710.442	0.0549524	186099	0.995642	-26.7543	1	24	control
727.448	y7	GK(ac*)GGAK(ac*)R	767.483	146923	547297	144349	767.481	0.0694459	544249	0.997299	-2.2837	1	24	control
727.448	y8	LGK(ac*)GGAK(ac*)R	880.567	36779.5	132894	37342.8	880.54	0.0904495	115591	0.997906	-30.2557	1	24	control
727.448	y9	GLGK(ac*)GGAK(ac*)R	937.588	133308	486890	133667	937.585	0.0903897	481231	0.997087	-3.7231	1	24	control
727.448	y10	K(ac*)GLGK(ac*)GGAK(ac*)R	1112.72									1	24	control
727.448	y11	GK(ac*)GLGK(ac*)GGAK(ac*)R	1169.74									1	24	control
727.448	y12	GGK(ac*)GLGK(ac*)GGAK(ac*)R	1226.76									1	24	control
728.452	y2	K(ac13C)R	347.231	256145	1.06204e+06	241862	347.217	0.0213409	1.04924e+06	0.890732	-40.756	1	24	control
728.452	y3	AK(ac13C)R	418.268	52738.2	211443	52540.9	418.265	0.0296824	206579	0.996448	-8.972	1	24	control
728.452	y4	GAK(ac13C)R	475.29	133992	530742	136740	475.293	0.0343022	524181	0.998229	6.0322	1	24	control
728.452	y5	GGAK(ac13C)R	532.311	684456	2.64017e+06	670956	532.314	0.0408827	2.63099e+06	0.997916	5.7926	1	24	control
728.452	y6	K(ac13C)GGAK(ac*)R	707.442	249885	976444	248140	707.444	0.0628076	974511	0.998465	2.5489	1	24	control
728.452	y7	GK(ac13C)GGAK(ac*)R	764.464	1.27301e+06	5.09229e+06	1.27718e+06	764.467	0.0704026	5.06707e+06	0.998167	3.831	1	24	control
728.452	y8	LGK(ac13C)GGAK(ac*)R	877.548	296717	1.18336e+06	300712	877.551	0.0858314	1.17677e+06	0.998321	3.2594	1	24	control
728.452	y9	GLGK(ac13C)GGAK(ac*)R	934.569	1.23911e+06	4.90747e+06	1.23854e+06	934.572	0.0951815	4.88184e+06	0.998304	3.0157	1	24	control
728.452	y10	K(ac*)GLGK(ac13C)GGAK(ac*)R	1109.7	159919	627786	162605	1109.7	0.121661	625501	0.998849	0.4908	1	24	control
728.452	y11	GK(ac*)GLGK(ac13C)GGAK(ac*)R	1166.72	190358	731887	189927	1166.72	0.130448	728752	0.998489	-0.3089	1	24	control
728.452	y12	GGK(ac*)GLGK(ac13C)GGAK(ac*)R	1223.74	718097	2.78517e+06	713114	1223.74	0.141653	2.78008e+06	0.998367	0.9258	1	24	control
728.452	y2	K(ac*)R	350.25	33904.5	134550	35360.4	350.251	0.0210304	131229	0.996779	3.7895	1	24	control
728.452	y3	AK(ac*)R	421.287	46509.6	197583	47149.3	421.273	0.0292106	192838	0.958272	-34.2026	1	24	control
728.452	y4	GAK(ac*)R	478.309	53716.3	215223	56477.2	478.308	0.0341278	211458	0.997043	-2.2816	1	24	control
728.452	y5	GGAK(ac*)R	535.33	242279	927075	237732	535.333	0.0412788	926652	0.998145	4.9237	1	24	control
728.452	y6	K(ac*)GGAK(ac*)R	710.461	53565.7	211248	55771.4	710.453	0.0615949	207690	0.997881	-11.9809	1	24	control
728.452	y7	GK(ac*)GGAK(ac*)R	767.483	211210	804678	206964	767.483	0.0706237	797055	0.997392	0.9378	1	24	control
728.452	y8	LGK(ac*)GGAK(ac*)R	880.567	60315.6	222099	59906.9	880.564	0.0837963	218580	0.997191	-3.1298	1	24	control
728.452	y9	GLGK(ac*)GGAK(ac*)R	937.588	172346	663523	171339	937.588	0.0950654	657465	0.998276	-0.2317	1	24	control
728.452	y10	K(ac*)GLGK(ac*)GGAK(ac*)R	1112.72									1	24	control
728.452	y11	GK(ac*)GLGK(ac*)GGAK(ac*)R	1169.74									1	24	control
728.452	y12	GGK(ac*)GLGK(ac*)GGAK(ac*)R	1226.76	33430.9	124069	33432.6	1226.78	0.136088	118349	0.991157	11.7446	1	24	control
727.448	y2	K(ac12C)R	345.224	44969.4	179353	45819.6	345.228	0.0213769	177381	0.998294	9.8774	1	24	MS-275
727.448	y3	AK(ac12C)R	416.262	23100.4	93870	24263.4	416.265	0.0281225	93787.5	0.998563	8.2613	1	24	MS-275
727.448	y4	GAK(ac12C)R	473.283	76417.6	296955	75707.3	473.287	0.0342703	295370	0.998194	8.9798	1	24	MS-275
727.448	y5	GGAK(ac12C)R	530.304	337844	1.34914e+06	340183	530.309	0.0406984	1.33979e+06	0.998316	8.3992	1	24	MS-275
727.448	y2	K(ac*)R	350.25	9576.4	35175.8	9521.7	350.256	0.0209267	33877.1	0.996664	17.8336	1	24	MS-275
727.448	y3	AK(ac*)R	421.287	16631.7	66113.7	15385.4	421.273	0.0261802	64542.2	0.73375	-34.2026	1	24	MS-275
727.448	y4	GAK(ac*)R	478.309	13323.2	52322.9	13895.6	478.308	0.033972	51621.2	0.994782	-1.066	1	24	MS-275
727.448	y5	GGAK(ac*)R	535.33	71903.3	275298	70461	535.334	0.0412703	274962	0.997986	6.7771	1	24	MS-275
727.448	y6	K(ac12C)GGAK(ac*)R	705.436	110046	457885	115334	705.44	0.0620579	455538	0.998254	6.3648	1	24	MS-275
727.448	y7	GK(ac12C)GGAK(ac*)R	762.457	545196	2.24326e+06	564857	762.462	0.0699512	2.22904e+06	0.998197	6.2027	1	24	MS-275
727.448	y8	LGK(ac12C)GGAK(ac*)R	875.541	129636	520811	132106	875.547	0.085856	518230	0.998498	6.3955	1	24	MS-275
727.448	y9	GLGK(ac12C)GGAK(ac*)R	932.563	539208	2.08162e+06	528105	932.567	0.0949543	2.07413e+06	0.997762	5.2457	1	24	MS-275
727.448	y10	K(ac*)GLGK(ac12C)GGAK(ac*)R	1107.69	57968.3	221246	56945.4	1107.7	0.121897	220017	0.997996	3.4118	1	24	MS-275
727.448	y11	GK(ac*)GLGK(ac12C)GGAK(ac*)R	1164.72	70445.7	272364	69872	1164.72	0.131782	271048	0.998434	3.1554	1	24	MS-275
727.448	y12	GGK(ac*)GLGK(ac12C)GGAK(ac*)R	1221.74	261795	1.05235e+06	267103	1221.74	0.141599	1.04794e+06	0.99856	2.4038	1	24	MS-275
727.448	y6	K(ac*)GGAK(ac*)R	710.461	15118.9	59806.3	15695.2	710.457	0.061993	58805.4	0.997237	-6.0493	1	24	MS-275
727.448	y7	GK(ac*)GGAK(ac*)R	767.483	74348.2	282295	72853.4	767.485	0.0701113	281629	0.997835	2.9457	1	24	MS-275
727.448	y8	LGK(ac*)GGAK(ac*)R	880.567	16825.9	61306.2	16601.5	880.56	0.0838712	59223.3	0.996018	-7.189	1	24	MS-275
727.448	y9	GLGK(ac*)GGAK(ac*)R	937.588	67079.6	259630	66290.5	937.591	0.0955373	258142	0.998308	3.4021	1	24	MS-275
727.448	y10	K(ac*)GLGK(ac*)GGAK(ac*)R	1112.72									1	24	MS-275
727.448	y11	GK(ac*)GLGK(ac*)GGAK(ac*)R	1169.74									1	24	MS-275
727.448	y12	GGK(ac*)GLGK(ac*)GGAK(ac*)R	1226.76	15359.1	57388.2	15112.9	1226.76	0.14104	56310.1	0.997263	-5.3769	1	24	MS-275
728.452	y2	K(ac13C)R	347.231	47074.1	193586	44304.8	347.217	0.0210715	191396	0.880663	-40.756	1	24	MS-275
728.452	y3	AK(ac13C)R	418.268	9364.31	36337.8	9798.79	418.26	0.0280333	35951.5	0.992819	-20.0061	1	24	MS-275
728.452	y4	GAK(ac13C)R	475.29	19616.1	76696.9	20393.2	475.292	0.0333056	75348	0.998429	3.6219	1	24	MS-275
728.452	y5	GGAK(ac13C)R	532.311	96773.2	371537	94854.5	532.314	0.0408112	370464	0.997923	5.5668	1	24	MS-275
728.452	y6	K(ac13C)GGAK(ac*)R	707.442	38579	149552	38700.3	707.447	0.0617771	148984	0.997828	7.3103	1	24	MS-275
728.452	y7	GK(ac13C)GGAK(ac*)R	764.464	193732	773904	194545	764.467	0.0702194	769899	0.998151	3.5533	1	24	MS-275
728.452	y8	LGK(ac13C)GGAK(ac*)R	877.548	52914.6	208048	53257.6	877.549	0.0859477	206857	0.998446	0.9154	1	24	MS-275
728.452	y9	GLGK(ac13C)GGAK(ac*)R	934.569	212160	838371	212112	934.572	0.0951154	834488	0.998396	3.0758	1	24	MS-275
728.452	y10	K(ac*)GLGK(ac13C)GGAK(ac*)R	1109.7	29792.8	117652	30659.4	1109.7	0.121215	116555	0.998684	3.9919	1	24	MS-275
728.452	y11	GK(ac*)GLGK(ac13C)GGAK(ac*)R	1166.72	34582.8	134616	34567.3	1166.72	0.13255	133488	0.998126	0.4597	1	24	MS-275
728.452	y12	GGK(ac*)GLGK(ac13C)GGAK(ac*)R	1223.74	126877	491240	125856	1223.74	0.141384	489975	0.998369	-0.1608	1	24	MS-275
728.452	y2	K(ac*)R	350.25	5716.09	23542	5902.83	350.253	0.0243836	21503.2	0.99952	7.6647	1	24	MS-275
728.452	y3	AK(ac*)R	421.287	7491.76	24904.3	7533.51	421.273	0.0222878	23757.2	0.938633	-34.2026	1	24	MS-275
728.452	y4	GAK(ac*)R	478.309	13070.9	48984.6	13131.5	478.312	0.033418	48133.7	0.996908	7.9141	1	24	MS-275
728.452	y5	GGAK(ac*)R	535.33	44391.8	168231	43519.1	535.334	0.0409803	166797	0.99723	6.3748	1	24	MS-275
728.452	y6	K(ac*)GGAK(ac*)R	710.461	10195	40911.2	10524.5	710.452	0.0624488	39928.8	0.997553	-12.9973	1	24	MS-275
728.452	y7	GK(ac*)GGAK(ac*)R	767.483	42937.8	164859	42107.4	767.482	0.0712549	163458	0.997648	-0.2494	1	24	MS-275
728.452	y8	LGK(ac*)GGAK(ac*)R	880.567	10642	40126	10555.2	880.562	0.0866063	38557.6	0.996976	-5.3505	1	24	MS-275
728.452	y9	GLGK(ac*)GGAK(ac*)R	937.588	34034.1	132168	34019.9	937.585	0.095174	130904	0.998443	-2.7785	1	24	MS-275
728.452	y10	K(ac*)GLGK(ac*)GGAK(ac*)R	1112.72									1	24	MS-275
728.452	y11	GK(ac*)GLGK(ac*)GGAK(ac*)R	1169.74									1	24	MS-275
728.452	y12	GGK(ac*)GLGK(ac*)GGAK(ac*)R	1226.76	6673.77	29428.1	6685.63	1226.75	0.172102	27598.1	0.999363	-6.4646	1	24	MS-275
727.448	y2	K(ac12C)R	345.224	64879.9	263468	67312.8	345.227	0.0212165	261812	0.998595	6.5708	1	24	SAHA
727.448	y3	AK(ac12C)R	416.262	42565.4	172729	44085.3	416.264	0.0281937	170296	0.997899	6.0126	1	24	SAHA
727.448	y4	GAK(ac12C)R	473.283	104958	409308	103865	473.287	0.0341518	407241	0.998049	8.5749	1	24	SAHA
727.448	y5	GGAK(ac12C)R	530.304	475848	1.89723e+06	478946	530.309	0.0406834	1.88443e+06	0.998362	8.5474	1	24	SAHA
727.448	y2	K(ac*)R	350.25	11847.6	44921.4	12073.4	350.254	0.0210898	44373.4	0.997424	10.7295	1	24	SAHA
727.448	y3	AK(ac*)R	421.287	21096.5	83823.3	19534.7	421.273	0.0262182	81866.2	0.739972	-34.2026	1	24	SAHA
727.448	y4	GAK(ac*)R	478.309	20349.7	81505.7	21044	478.309	0.0348408	80026.7	0.998017	0.7653	1	24	SAHA
727.448	y5	GGAK(ac*)R	535.33	100935	389198	98945.7	535.333	0.041315	388218	0.997827	6.0473	1	24	SAHA
727.448	y6	K(ac12C)GGAK(ac*)R	705.436	146134	608802	152586	705.44	0.0622345	605390	0.998079	5.5751	1	24	SAHA
727.448	y7	GK(ac12C)GGAK(ac*)R	762.457	771271	3.1741e+06	798923	762.462	0.0699797	3.15429e+06	0.998194	6.1107	1	24	SAHA
727.448	y8	LGK(ac12C)GGAK(ac*)R	875.541	206559	828695	209522	875.545	0.086006	824176	0.998381	4.8234	1	24	SAHA
727.448	y9	GLGK(ac12C)GGAK(ac*)R	932.563	751620	2.90241e+06	736064	932.567	0.0949847	2.89194e+06	0.99774	4.8022	1	24	SAHA
727.448	y10	K(ac*)GLGK(ac12C)GGAK(ac*)R	1107.69	88493.1	341319	86861.3	1107.7	0.122716	340263	0.998054	2.4213	1	24	SAHA
727.448	y11	GK(ac*)GLGK(ac12C)GGAK(ac*)R	1164.72	103473	404292	102888	1164.72	0.131724	402486	0.998395	1.43	1	24	SAHA
727.448	y12	GGK(ac*)GLGK(ac12C)GGAK(ac*)R	1221.74	361881	1.45955e+06	369373	1221.74	0.141462	1.45204e+06	0.998221	2.4067	1	24	SAHA
727.448	y6	K(ac*)GGAK(ac*)R	710.461	23440.1	93105.5	24021.2	710.46	0.0632959	91306.9	0.99888	-1.7088	1	24	SAHA
727.448	y7	GK(ac*)GGAK(ac*)R	767.483	91984.6	353449	90212.1	767.486	0.0707384	352679	0.998033	4.1348	1	24	SAHA
727.448	y8	LGK(ac*)GGAK(ac*)R	880.567	25807.2	99392.6	25774.2	880.568	0.0866336	98715.7	0.997824	0.9637	1	24	SAHA
727.448	y9	GLGK(ac*)GGAK(ac*)R	937.588	98068.7	380458	96990.4	937.59	0.0948999	378539	0.998084	2.4846	1	24	SAHA
727.448	y10	K(ac*)GLGK(ac*)GGAK(ac*)R	1112.72	6481.58	25155.2	6659.01	1112.72	0.128447	23248.4	0.998629	3.198	1	24	SAHA
727.448	y11	GK(ac*)GLGK(ac*)GGAK(ac*)R	1169.74	6837.23	27579.8	7153.23	1169.74	0.141857	25384.4	0.999264	1.7748	1	24	SAHA
727.448	y12	GGK(ac*)GLGK(ac*)GGAK(ac*)R	1226.76	21039.5	78293.3	20646.1	1226.76	0.140548	77954.7	0.996509	-3.1296	1	24	SAHA
728.452	y2	K(ac13C)R	347.231	57426.4	230855	52549.8	347.217	0.0202454	228383	0.809837	-40.756	1	24	SAHA
728.452	y3	AK(ac13C)R	418.268	9484.74	37440.3	9497.01	418.255	0.0290592	36491.9	0.997319	-31.8234	1	24	SAHA
728.452	y4	GAK(ac13C)R	475.29	24739.4	97318.6	25333.7	475.293	0.0340552	96476.2	0.998547	5.9762	1	24	SAHA
728.452	y5	GGAK(ac13C)R	532.311	108598	417373	106528	532.314	0.040873	416477	0.997941	5.507	1	24	SAHA
728.452	y6	K(ac13C)GGAK(ac*)R	707.442	44645.4	171118	44072.1	707.442	0.0622073	169391	0.997755	-0.7107	1	24	SAHA
728.452	y7	GK(ac13C)GGAK(ac*)R	764.464	238069	952742	239507	764.466	0.0703975	948655	0.998375	2.8754	1	24	SAHA
728.452	y8	LGK(ac13C)GGAK(ac*)R	877.548	60893.1	239456	61734.2	877.551	0.0855036	238246	0.998582	3.1403	1	24	SAHA
728.452	y9	GLGK(ac13C)GGAK(ac*)R	934.569	253617	1.00717e+06	254300	934.571	0.095232	1.00212e+06	0.998409	1.6289	1	24	SAHA
728.452	y10	K(ac*)GLGK(ac13C)GGAK(ac*)R	1109.7	28780	111458	29019.6	1109.7	0.122378	110851	0.998249	-3.6228	1	24	SAHA
728.452	y11	GK(ac*)GLGK(ac13C)GGAK(ac*)R	1166.72	46908.6	179086	46963.4	1166.72	0.129595	178532	0.998584	1.4901	1	24	SAHA
728.452	y12	GGK(ac*)GLGK(ac13C)GGAK(ac*)R	1223.74	170305	658364	168809	1223.74	0.141611	657181	0.998387	-0.4201	1	24	SAHA
728.452	y2	K(ac*)R	350.25	7865.64	28008.3	7867.58	350.25	0.0184725	27234.6	0.958376	1.259	1	24	SAHA
728.452	y3	AK(ac*)R	421.287	9312.75	36449.4	9432.03	421.273	0.0264868	35694.5	0.951718	-34.2026	1	24	SAHA
728.452	y4	GAK(ac*)R	478.309	15219.4	57855.7	15531.3	478.31	0.0335437	57036.8	0.997493	3.8234	1	24	SAHA
728.452	y5	GGAK(ac*)R	535.33	57619.5	220915	56479.8	535.333	0.0413052	220756	0.998077	6.0781	1	24	SAHA
728.452	y6	K(ac*)GGAK(ac*)R	710.461	9811.64	36406.2	9863.85	710.464	0.0611908	35109.1	0.998135	4.7016	1	24	SAHA
728.452	y7	GK(ac*)GGAK(ac*)R	767.483	47813.6	181885	46854.3	767.484	0.0705516	180252	0.997363	2.1291	1	24	SAHA
728.452	y8	LGK(ac*)GGAK(ac*)R	880.567	10748.6	40231.1	10765.1	880.568	0.0852563	38701.4	0.997696	1.3659	1	24	SAHA
728.452	y9	GLGK(ac*)GGAK(ac*)R	937.588	43885.9	168747	43273.3	937.593	0.0960567	167401	0.997762	5.0566	1	24	SAHA
728.452	y10	K(ac*)GLGK(ac*)GGAK(ac*)R	1112.72									1	24	SAHA
728.452	y11	GK(ac*)GLGK(ac*)GGAK(ac*)R	1169.74									1	24	SAHA
728.452	y12	GGK(ac*)GLGK(ac*)GGAK(ac*)R	1226.76	7504.46	24461.2	7327.39	1226.78	0.114031	23438.6	0.94903	17.5918	1	24	SAHA
727.448	y2	K(ac12C)R	345.224	1.14703e+06	4.69431e+06	1.19014e+06	345.225	0.0213682	4.66584e+06	0.998165	1.1549	2	0	control
727.448	y3	AK(ac12C)R	416.262	680906	2.7532e+06	705570	416.262	0.0280729	2.74064e+06	0.998641	0.3412	2	0	control
727.448	y4	GAK(ac12C)R	473.283	1688745	6.53083e+06	1.66646e+06	473.284	0.0342039	6.51126e+06	0.998121	1.7042	2	0	control
727.448	y5	GGAK(ac12C)R	530.304	8678640	3.51356e+07	8.80836e+06	530.305	0.0406289	3.49464e+07	0.998039	0.9591	2	0	control
727.448	y2	K(ac*)R	350.25	196246	751704	203229	350.249	0.0208659	741565	0.998557	-3.1143	2	0	control
727.448	y3	AK(ac*)R	421.287	406747	1.63004e+06	347385	421.273	0.0261055	1.59357e+06	0.60181	-34.2026	2	0	control
727.448	y4	GAK(ac*)R	478.309	314772	1.25324e+06	325941	478.306	0.0345123	1.23036e+06	0.998385	-4.5514	2	0	control
727.448	y5	GGAK(ac*)R	535.33	1.61878e+06	6.2042e+06	1.58575e+06	535.331	0.0410873	6.18554e+06	0.997709	1.748	2	0	control
727.448	y6	K(ac12C)GGAK(ac*)R	705.436	2.62763e+06	1.08686e+07	2.73365e+06	705.435	0.0622377	1.08192e+07	0.99826	-0.4083	2	0	control
727.448	y7	GK(ac12C)GGAK(ac*)R	762.457	13560534	5.576e+07	1.39517e+07	762.456	0.07001	5.54447e+07	0.997987	-0.9738	2	0	control
727.448	y8	LGK(ac12C)GGAK(ac*)R	875.541	3.42654e+06	1.37305e+07	3.46816e+06	875.54	0.086078	1.36541e+07	0.998337	-1.3448	2	0	control
727.448	y9	GLGK(ac12C)GGAK(ac*)R	932.563	13041082	5.03717e+07	1.27766e+07	932.561	0.0948742	5.01748e+07	0.997751	-1.9122	2	0	control
727.448	y10	K(ac*)GLGK(ac12C)GGAK(ac*)R	1107.69	1.31986e+06	5.03957e+06	1.29474e+06	1107.69	0.121794	5.02407e+06	0.997877	-3.3428	2	0	control
727.448	y11	GK(ac*)GLGK(ac12C)GGAK(ac*)R	1164.72	1.65786e+06	6.49782e+06	1.65226e+06	1164.71	0.132115	6.47816e+06	0.998443	-5.2991	2	0	control
727.448	y12	GGK(ac*)GLGK(ac12C)GGAK(ac*)R	1221.74	6138299	2.46624e+07	6.23139e+06	1221.73	0.141508	2.4562e+07	0.99839	-4.7376	2	0	control
727.448	y6	K(ac*)GGAK(ac*)R	710.461	271466	1.06071e+06	278410	710.456	0.0630238	1.0456e+06	0.997671	-7.7652	2	0	control
727.448	y7	GK(ac*)GGAK(ac*)R	767.483	1.46696e+06	5.65658e+06	1.43868e+06	767.482	0.070769	5.6376e+06	0.997927	-0.9356	2	0	control
727.448	y8	LGK(ac*)GGAK(ac*)R	880.567	328027	1.25973e+06	329581	880.564	0.0860865	1.2371e+06	0.997942	-3.0814	2	0	control
727.448	y9	GLGK(ac*)GGAK(ac*)R	937.588	1.32721e+06	5.12117e+06	1.30839e+06	937.588	0.0952292	5.10495e+06	0.998276	-0.3423	2	0	control
727.448	y10	K(ac*)GLGK(ac*)GGAK(ac*)R	1112.72									2	0	control
727.448	y11	GK(ac*)GLGK(ac*)GGAK(ac*)R	1169.74									2	0	control
727.448	y12	GGK(ac*)GLGK(ac*)GGAK(ac*)R	1226.76	395323	1.48364e+06	388269	1226.76	0.140546	1.47229e+06	0.997521	1.4392	2	0	control
728.452	y2	K(ac13C)R	347.231									2	0	control
728.452	y3	AK(ac13C)R	418.268									2	0	control
728.452	y4	GAK(ac13C)R	475.29									2	0	control
728.452	y5	GGAK(ac13C)R	532.311									2	0	control
728.452	y6	K(ac13C)GGAK(ac*)R	707.442									2	0	control
728.452	y7	GK(ac13C)GGAK(ac*)R	764.464									2	0	control
728.452	y8	LGK(ac13C)GGAK(ac*)R	877.548									2	0	control
728.452	y9	GLGK(ac13C)GGAK(ac*)R	934.569									2	0	control
728.452	y10	K(ac*)GLGK(ac13C)GGAK(ac*)R	1109.7									2	0	control
728.452	y11	GK(ac*)GLGK(ac13C)GGAK(ac*)R	1166.72									2	0	control
728.452	y12	GGK(ac*)GLGK(ac13C)GGAK(ac*)R	1223.74									2	0	control
728.452	y2	K(ac*)R	350.25									2	0	control
728.452	y3	AK(ac*)R	421.287									2	0	control
728.452	y4	GAK(ac*)R	478.309									2	0	control
728.452	y5	GGAK(ac*)R	535.33									2	0	control
728.452	y6	K(ac*)GGAK(ac*)R	710.461									2	0	control
728.452	y7	GK(ac*)GGAK(ac*)R	767.483									2	0	control
728.452	y8	LGK(ac*)GGAK(ac*)R	880.567									2	0	control
728.452	y9	GLGK(ac*)GGAK(ac*)R	937.588									2	0	control
728.452	y10	K(ac*)GLGK(ac*)GGAK(ac*)R	1112.72									2	0	control
728.452	y11	GK(ac*)GLGK(ac*)GGAK(ac*)R	1169.74									2	0	control
728.452	y12	GGK(ac*)GLGK(ac*)GGAK(ac*)R	1226.76									2	0	control
727.448	y2	K(ac12C)R	345.224	242589	1.00208e+06	254711	345.224	0.0211362	995071	0.998201	-0.5985	2	0	MS-275
727.448	y3	AK(ac12C)R	416.262	161561	656060	166487	416.261	0.0283169	652777	0.998588	-0.5023	2	0	MS-275
727.448	y4	GAK(ac12C)R	473.283	370885	1.43844e+06	365022	473.283	0.0342428	1.43253e+06	0.998066	0.2751	2	0	MS-275
727.448	y5	GGAK(ac12C)R	530.304	1.78299e+06	7.2393e+06	1.81351e+06	530.305	0.0406201	7.19917e+06	0.998038	0.5124	2	0	MS-275
727.448	y2	K(ac*)R	350.25	41392.3	158608	43026.3	350.251	0.020773	156445	0.996955	3.0008	2	0	MS-275
727.448	y3	AK(ac*)R	421.287	80988.6	324837	70570.4	421.273	0.026198	315747	0.548047	-34.2026	2	0	MS-275
727.448	y4	GAK(ac*)R	478.309	70540.1	282287	72758	478.307	0.0347632	279525	0.998486	-3.5818	2	0	MS-275
727.448	y5	GGAK(ac*)R	535.33	353611	1.36348e+06	346599	535.331	0.0412687	1.35902e+06	0.997901	0.7786	2	0	MS-275
727.448	y6	K(ac12C)GGAK(ac*)R	705.436	540458	2.23672e+06	560835	705.435	0.0622638	2.22457e+06	0.998115	-0.9485	2	0	MS-275
727.448	y7	GK(ac12C)GGAK(ac*)R	762.457	2.88093e+06	1.18354e+07	2.95964e+06	762.456	0.0700433	1.17683e+07	0.997987	-1.2317	2	0	MS-275
727.448	y8	LGK(ac12C)GGAK(ac*)R	875.541	752816	3.01212e+06	760992	875.54	0.0861592	2.99726e+06	0.998432	-1.6684	2	0	MS-275
727.448	y9	GLGK(ac12C)GGAK(ac*)R	932.563	2.73727e+06	1.05833e+07	2.68235e+06	932.56	0.0949175	1.05419e+07	0.997789	-2.3976	2	0	MS-275
727.448	y10	K(ac*)GLGK(ac12C)GGAK(ac*)R	1107.69	301566	1.15985e+06	295933	1107.69	0.12194	1.15461e+06	0.997599	-3.2344	2	0	MS-275
727.448	y11	GK(ac*)GLGK(ac12C)GGAK(ac*)R	1164.72	377833	1.48003e+06	376110	1164.71	0.131554	1.47234e+06	0.998235	-4.2477	2	0	MS-275
727.448	y12	GGK(ac*)GLGK(ac12C)GGAK(ac*)R	1221.74	1.30749e+06	5.26493e+06	1.32677e+06	1221.73	0.141694	5.24091e+06	0.998322	-4.779	2	0	MS-275
727.448	y6	K(ac*)GGAK(ac*)R	710.461	59191	228395	59224.1	710.462	0.0633832	227145	0.995447	1.4687	2	0	MS-275
727.448	y7	GK(ac*)GGAK(ac*)R	767.483	319568	1.22687e+06	313140	767.481	0.070358	1.22169e+06	0.997669	-2.5011	2	0	MS-275
727.448	y8	LGK(ac*)GGAK(ac*)R	880.567	73225.1	282990	73773.4	880.566	0.0858385	277547	0.997667	-0.2398	2	0	MS-275
727.448	y9	GLGK(ac*)GGAK(ac*)R	937.588	285022	1.10836e+06	281845	937.586	0.0955952	1.10519e+06	0.998452	-2.4239	2	0	MS-275
727.448	y10	K(ac*)GLGK(ac*)GGAK(ac*)R	1112.72	18721.7	74934.6	19206	1112.74	0.134185	68737.2	0.997329	21.1573	2	0	MS-275
727.448	y11	GK(ac*)GLGK(ac*)GGAK(ac*)R	1169.74	27492.1	103891	28068.8	1169.72	0.130194	99515.4	0.996111	-16.7021	2	0	MS-275
727.448	y12	GGK(ac*)GLGK(ac*)GGAK(ac*)R	1226.76	67400.9	254218	66134.3	1226.76	0.141348	252290	0.997544	-0.2726	2	0	MS-275
728.452	y2	K(ac13C)R	347.231	135051	548310	115497	347.217	0.0193887	541950	0.560287	-40.756	2	0	MS-275
728.452	y3	AK(ac13C)R	418.268	13656	54597.7	13941.7	418.261	0.0310032	50020.3	0.999461	-18.1537	2	0	MS-275
728.452	y4	GAK(ac13C)R	475.29	27500.1	106930	29042.8	475.287	0.0328004	105512	0.998353	-5.2503	2	0	MS-275
728.452	y5	GGAK(ac13C)R	532.311	154388	593565	151736	532.31	0.0406886	591539	0.998092	-1.8721	2	0	MS-275
728.452	y6	K(ac13C)GGAK(ac*)R	707.442	65497.3	247911	64749.7	707.439	0.0618007	246213	0.997906	-5.3096	2	0	MS-275
728.452	y7	GK(ac13C)GGAK(ac*)R	764.464	402654	1.62811e+06	409589	764.459	0.0704202	1.61901e+06	0.998267	-6.1011	2	0	MS-275
728.452	y8	LGK(ac13C)GGAK(ac*)R	877.548	145379	572258	145862	877.543	0.0862361	568922	0.998438	-5.7171	2	0	MS-275
728.452	y9	GLGK(ac13C)GGAK(ac*)R	934.569	567955	2.27241e+06	572531	934.564	0.0952708	2.25946e+06	0.998358	-5.9503	2	0	MS-275
728.452	y10	K(ac*)GLGK(ac13C)GGAK(ac*)R	1109.7	74792.3	291672	75901.8	1109.69	0.122039	289227	0.998716	-5.0622	2	0	MS-275
728.452	y11	GK(ac*)GLGK(ac13C)GGAK(ac*)R	1166.72	110030	424034	109744	1166.72	0.131709	423269	0.998363	-5.2999	2	0	MS-275
728.452	y12	GGK(ac*)GLGK(ac13C)GGAK(ac*)R	1223.74	449349	1.73343e+06	444234	1223.73	0.141583	1.72439e+06	0.998035	-7.085	2	0	MS-275
728.452	y2	K(ac*)R	350.25	12328.9	49863.1	12708.7	350.249	0.0238241	45703.4	0.999458	-3.71	2	0	MS-275
728.452	y3	AK(ac*)R	421.287	22054.8	92670	22172.3	421.273	0.0297548	90527.3	0.972774	-34.2026	2	0	MS-275
728.452	y4	GAK(ac*)R	478.309	28771.1	109675	28960.2	478.31	0.0343774	107962	0.996299	3.6129	2	0	MS-275
728.452	y5	GGAK(ac*)R	535.33	95264	362635	93455.7	535.332	0.041234	359848	0.997245	4.058	2	0	MS-275
728.452	y6	K(ac*)GGAK(ac*)R	710.461	17058.6	62988.8	17989.7	710.449	0.0589669	59008	0.999686	-16.3339	2	0	MS-275
728.452	y7	GK(ac*)GGAK(ac*)R	767.483	52179.5	193076	51256.8	767.477	0.0688259	191907	0.997366	-7.76	2	0	MS-275
728.452	y8	LGK(ac*)GGAK(ac*)R	880.567									2	0	MS-275
728.452	y9	GLGK(ac*)GGAK(ac*)R	937.588	24025	89944.4	24199.3	937.578	0.0917334	88640	0.996647	-11.0442	2	0	MS-275
728.452	y10	K(ac*)GLGK(ac*)GGAK(ac*)R	1112.72									2	0	MS-275
728.452	y11	GK(ac*)GLGK(ac*)GGAK(ac*)R	1169.74									2	0	MS-275
728.452	y12	GGK(ac*)GLGK(ac*)GGAK(ac*)R	1226.76									2	0	MS-275
727.448	y2	K(ac12C)R	345.224	146672	609115	153775	345.224	0.0213701	606086	0.998569	-0.5381	2	0	SAHA
727.448	y3	AK(ac12C)R	416.262	94669.5	383021	96887.8	416.261	0.0284552	381374	0.998498	-1.5472	2	0	SAHA
727.448	y4	GAK(ac12C)R	473.283	224424	868661	220455	473.283	0.034243	865204	0.997974	-0.9318	2	0	SAHA
727.448	y5	GGAK(ac12C)R	530.304	1.06198e+06	4.33641e+06	1.08593e+06	530.304	0.0406274	4.3128e+06	0.998092	-0.7599	2	0	SAHA
727.448	y2	K(ac*)R	350.25	24668.8	100725	25624.8	350.251	0.0218725	99632.4	0.996343	2.5513	2	0	SAHA
727.448	y3	AK(ac*)R	421.287	45467.8	186368	39964.7	421.273	0.0269037	180726	0.564839	-34.2026	2	0	SAHA
727.448	y4	GAK(ac*)R	478.309	40080.4	164845	42079.9	478.305	0.0347776	164164	0.998688	-7.3248	2	0	SAHA
727.448	y5	GGAK(ac*)R	535.33	201952	777318	198086	535.33	0.0411691	774790	0.997971	-0.2445	2	0	SAHA
727.448	y6	K(ac12C)GGAK(ac*)R	705.436	316543	1.3002e+06	326062	705.434	0.0622458	1.29327e+06	0.998148	-2.7277	2	0	SAHA
727.448	y7	GK(ac12C)GGAK(ac*)R	762.457	1.65858e+06	6.76362e+06	1.6923e+06	762.455	0.0700636	6.72585e+06	0.998036	-3.1497	2	0	SAHA
727.448	y8	LGK(ac12C)GGAK(ac*)R	875.541	424461	1.68725e+06	426078	875.537	0.0861355	1.67864e+06	0.998266	-4.327	2	0	SAHA
727.448	y9	GLGK(ac12C)GGAK(ac*)R	932.563	1.60787e+06	6.23425e+06	1.57778e+06	932.558	0.0949388	6.2078e+06	0.997839	-4.7717	2	0	SAHA
727.448	y10	K(ac*)GLGK(ac12C)GGAK(ac*)R	1107.69	168067	647774	164730	1107.68	0.123208	646470	0.997927	-7.8933	2	0	SAHA
727.448	y11	GK(ac*)GLGK(ac12C)GGAK(ac*)R	1164.72	204082	805370	204874	1164.7	0.131751	802053	0.998315	-8.8128	2	0	SAHA
727.448	y12	GGK(ac*)GLGK(ac12C)GGAK(ac*)R	1221.74	747255	2.99e+06	753439	1221.73	0.141897	2.97719e+06	0.998248	-7.5143	2	0	SAHA
727.448	y6	K(ac*)GGAK(ac*)R	710.461	37287.2	152154	38540.9	710.453	0.0646328	149020	0.999025	-10.9914	2	0	SAHA
727.448	y7	GK(ac*)GGAK(ac*)R	767.483	165525	634174	162158	767.48	0.0705418	632475	0.99787	-2.7742	2	0	SAHA
727.448	y8	LGK(ac*)GGAK(ac*)R	880.567	45032.3	172967	44455.2	880.557	0.0873756	171731	0.997983	-10.976	2	0	SAHA
727.448	y9	GLGK(ac*)GGAK(ac*)R	937.588	148285	579597	147262	937.583	0.0952797	576787	0.998252	-4.9862	2	0	SAHA
727.448	y10	K(ac*)GLGK(ac*)GGAK(ac*)R	1112.72	8941.74	34124.3	9082.85	1112.71	0.1273	31503.1	0.999114	-7.4657	2	0	SAHA
727.448	y11	GK(ac*)GLGK(ac*)GGAK(ac*)R	1169.74	11535	42437.9	11572.2	1169.72	0.127043	40653.1	0.997362	-21.1884	2	0	SAHA
727.448	y12	GGK(ac*)GLGK(ac*)GGAK(ac*)R	1226.76	39477.7	149897	38723.4	1226.75	0.142154	148586	0.997499	-7.6983	2	0	SAHA
728.452	y2	K(ac13C)R	347.231	68178.2	273928	59605.6	347.217	0.0197179	270996	0.666376	-40.756	2	0	SAHA
728.452	y3	AK(ac13C)R	418.268	8057.22	31630.6	8452.78	418.257	0.0272835	30903.9	0.998621	-26.7109	2	0	SAHA
728.452	y4	GAK(ac13C)R	475.29	17368.5	68530.8	17670.5	475.291	0.034526	67237.1	0.997897	1.9707	2	0	SAHA
728.452	y5	GGAK(ac13C)R	532.311	78771.2	303251	77361.9	532.311	0.0406787	301951	0.997811	-1.0638	2	0	SAHA
728.452	y6	K(ac13C)GGAK(ac*)R	707.442	36811	142038	36607.3	707.441	0.0624125	140787	0.998151	-1.5874	2	0	SAHA
728.452	y7	GK(ac13C)GGAK(ac*)R	764.464	211540	840047	212172	764.463	0.0702575	835834	0.998214	-0.9916	2	0	SAHA
728.452	y8	LGK(ac13C)GGAK(ac*)R	877.548	78645	311947	79609.8	877.546	0.0860433	310074	0.998351	-1.9907	2	0	SAHA
728.452	y9	GLGK(ac13C)GGAK(ac*)R	934.569	307722	1.22033e+06	307467	934.568	0.0953096	1.21382e+06	0.998145	-1.7662	2	0	SAHA
728.452	y10	K(ac*)GLGK(ac13C)GGAK(ac*)R	1109.7	40706.2	160994	41569.8	1109.7	0.122051	160408	0.999082	-2.7789	2	0	SAHA
728.452	y11	GK(ac*)GLGK(ac13C)GGAK(ac*)R	1166.72	65153.2	251420	65028.4	1166.72	0.131066	250468	0.998343	-4.1598	2	0	SAHA
728.452	y12	GGK(ac*)GLGK(ac13C)GGAK(ac*)R	1223.74	239064	928651	237887	1223.74	0.141384	923766	0.998058	-2.6489	2	0	SAHA
728.452	y2	K(ac*)R	350.25	5817.73	23968.9	5879.72	350.254	0.0239865	22811.4	0.998784	12.2639	2	0	SAHA
728.452	y3	AK(ac*)R	421.287	11436.6	50914.2	11421.4	421.273	0.033205	49828	0.999285	-34.2026	2	0	SAHA
728.452	y4	GAK(ac*)R	478.309	13116.1	49690.7	13188	478.31	0.0337451	48818.6	0.997262	2.6552	2	0	SAHA
728.452	y5	GGAK(ac*)R	535.33	49406.8	189378	48520.3	535.333	0.0413123	188735	0.997809	5.8983	2	0	SAHA
728.452	y6	K(ac*)GGAK(ac*)R	710.461	11169.4	44386.4	11675.7	710.449	0.0621065	43686.8	0.993933	-17.0575	2	0	SAHA
728.452	y7	GK(ac*)GGAK(ac*)R	767.483	24685.1	92250.2	24239.4	767.483	0.0694388	91675.4	0.997494	0.4073	2	0	SAHA
728.452	y8	LGK(ac*)GGAK(ac*)R	880.567	6704.51	28882.2	6726.73	880.548	0.101651	27256.6	0.999325	-21.7519	2	0	SAHA
728.452	y9	GLGK(ac*)GGAK(ac*)R	937.588	13244.8	49574.2	13037.2	937.598	0.0958111	47777.9	0.995598	10.3788	2	0	SAHA
728.452	y10	K(ac*)GLGK(ac*)GGAK(ac*)R	1112.72									2	0	SAHA
728.452	y11	GK(ac*)GLGK(ac*)GGAK(ac*)R	1169.74									2	0	SAHA
728.452	y12	GGK(ac*)GLGK(ac*)GGAK(ac*)R	1226.76									2	0	SAHA
727.448	y2	K(ac12C)R	345.224	62221.7	255130	64808.2	345.225	0.0213208	253542	0.998593	0.5825	2	0.5	control
727.448	y3	AK(ac12C)R	416.262	37429.9	150360	38697.5	416.262	0.0280322	149805	0.99865	0.2692	2	0.5	control
727.448	y4	GAK(ac12C)R	473.283	104140	402090	102524	473.283	0.0341614	400676	0.998054	0.6521	2	0.5	control
727.448	y5	GGAK(ac12C)R	530.304	490810	1.99002e+06	499291	530.305	0.0405947	1.9793e+06	0.99811	0.6598	2	0.5	control
727.448	y2	K(ac*)R	350.25	10741.5	41649.1	11023.8	350.252	0.0209398	40685.5	0.997611	4.3169	2	0.5	control
727.448	y3	AK(ac*)R	421.287	19866.6	79210.1	16883.9	421.273	0.0257386	76922	0.449744	-34.2026	2	0.5	control
727.448	y4	GAK(ac*)R	478.309	20167	78533.2	20626.1	478.308	0.0342125	77137	0.998583	-0.9559	2	0.5	control
727.448	y5	GGAK(ac*)R	535.33	81159.2	310277	79529.7	535.331	0.0411407	309708	0.997874	1.7557	2	0.5	control
727.448	y6	K(ac12C)GGAK(ac*)R	705.436	148488	611240	154230	705.435	0.0620005	607969	0.998218	-0.6289	2	0.5	control
727.448	y7	GK(ac12C)GGAK(ac*)R	762.457	769781	3.15911e+06	790540	762.456	0.0700518	3.14187e+06	0.998058	-1.1482	2	0.5	control
727.448	y8	LGK(ac12C)GGAK(ac*)R	875.541	191206	761060	192775	875.539	0.0858854	757051	0.99836	-2.4504	2	0.5	control
727.448	y9	GLGK(ac12C)GGAK(ac*)R	932.563	762646	2.94817e+06	747386	932.56	0.0949084	2.93672e+06	0.997799	-2.3115	2	0.5	control
727.448	y10	K(ac*)GLGK(ac12C)GGAK(ac*)R	1107.69	80902.4	310282	79354.1	1107.69	0.122391	309523	0.997929	-3.9851	2	0.5	control
727.448	y11	GK(ac*)GLGK(ac12C)GGAK(ac*)R	1164.72	105934	414580	105571	1164.71	0.131814	412975	0.99849	-4.685	2	0.5	control
727.448	y12	GGK(ac*)GLGK(ac12C)GGAK(ac*)R	1221.74	361559	1.45388e+06	366870	1221.73	0.14157	1.44744e+06	0.998363	-4.5789	2	0.5	control
727.448	y6	K(ac*)GGAK(ac*)R	710.461	12056.7	45952.6	12690.1	710.45	0.0608914	45695.4	0.993729	-14.931	2	0.5	control
727.448	y7	GK(ac*)GGAK(ac*)R	767.483	65096.5	249638	63784.4	767.48	0.0707947	249313	0.997987	-3.0547	2	0.5	control
727.448	y8	LGK(ac*)GGAK(ac*)R	880.567	20150.6	74169.4	19864.2	880.556	0.0845719	72952.1	0.996958	-12.4997	2	0.5	control
727.448	y9	GLGK(ac*)GGAK(ac*)R	937.588	70454.6	271746	69540.4	937.588	0.0954116	270081	0.998099	-0.4929	2	0.5	control
727.448	y10	K(ac*)GLGK(ac*)GGAK(ac*)R	1112.72	5503.73	21817.4	5710.33	1112.73	0.130165	20125.4	0.998885	13.5065	2	0.5	control
727.448	y11	GK(ac*)GLGK(ac*)GGAK(ac*)R	1169.74	4926.64	20067.9	5112.04	1169.74	0.145636	18403.7	0.999118	1.8381	2	0.5	control
727.448	y12	GGK(ac*)GLGK(ac*)GGAK(ac*)R	1226.76	12295.7	43851.9	12088.5	1226.77	0.135091	42473.9	0.995849	2.9242	2	0.5	control
728.452	y2	K(ac13C)R	347.231	27789.5	112996	24198.2	347.217	0.0197383	111876	0.628506	-40.756	2	0.5	control
728.452	y3	AK(ac13C)R	418.268	4703.28	19958.4	4802.42	418.26	0.0340696	18073.9	0.998723	-19.024	2	0.5	control
728.452	y4	GAK(ac13C)R	475.29	6393.58	26000.6	6653.54	475.289	0.0374723	23864.4	0.99893	-2.3062	2	0.5	control
728.452	y5	GGAK(ac13C)R	532.311	34786.3	131456	34144.7	532.311	0.0405927	130535	0.997434	0.5066	2	0.5	control
728.452	y6	K(ac13C)GGAK(ac*)R	707.442	19766	73312.1	19590.5	707.44	0.0606899	72045.7	0.997599	-3.7009	2	0.5	control
728.452	y7	GK(ac13C)GGAK(ac*)R	764.464	112178	447639	113283	764.461	0.0700602	445211	0.998281	-3.4724	2	0.5	control
728.452	y8	LGK(ac13C)GGAK(ac*)R	877.548	31343.8	121609	31647.5	877.544	0.0849203	120420	0.998262	-3.7705	2	0.5	control
728.452	y9	GLGK(ac13C)GGAK(ac*)R	934.569	156549	623655	157612	934.565	0.0950332	620171	0.998401	-5.0775	2	0.5	control
728.452	y10	K(ac*)GLGK(ac13C)GGAK(ac*)R	1109.7	21064.4	79611.7	21414	1109.7	0.118762	78551.2	0.998241	-4.5605	2	0.5	control
728.452	y11	GK(ac*)GLGK(ac13C)GGAK(ac*)R	1166.72	30384.7	116286	30222.7	1166.71	0.131083	115366	0.998156	-6.1725	2	0.5	control
728.452	y12	GGK(ac*)GLGK(ac13C)GGAK(ac*)R	1223.74	120286	462794	118895	1223.73	0.141556	460725	0.998122	-7.1647	2	0.5	control
728.452	y2	K(ac*)R	350.25									2	0.5	control
728.452	y3	AK(ac*)R	421.287	6050.46	26036.7	5647.16	421.273	0.027834	24581.2	0.426035	-34.2026	2	0.5	control
728.452	y4	GAK(ac*)R	478.309	7509.71	26258	7818.37	478.31	0.029368	25282.3	0.983985	3.8423	2	0.5	control
728.452	y5	GGAK(ac*)R	535.33	28663.6	108489	28103.3	535.332	0.0410575	107692	0.997386	3.0131	2	0.5	control
728.452	y6	K(ac*)GGAK(ac*)R	710.461	5694.47	24050.5	5848.13	710.444	0.0738291	21797.8	0.992411	-23.8275	2	0.5	control
728.452	y7	GK(ac*)GGAK(ac*)R	767.483	18302.4	67582.3	17990.4	767.483	0.0693567	67445.8	0.996544	0.2806	2	0.5	control
728.452	y8	LGK(ac*)GGAK(ac*)R	880.567									2	0.5	control
728.452	y9	GLGK(ac*)GGAK(ac*)R	937.588	8134.88	29168.8	8112.78	937.589	0.0888944	28051.3	0.993513	0.987	2	0.5	control
728.452	y10	K(ac*)GLGK(ac*)GGAK(ac*)R	1112.72									2	0.5	control
728.452	y11	GK(ac*)GLGK(ac*)GGAK(ac*)R	1169.74									2	0.5	control
728.452	y12	GGK(ac*)GLGK(ac*)GGAK(ac*)R	1226.76									2	0.5	control
727.448	y2	K(ac12C)R	345.224	109637	440433	112456	345.226	0.0212322	437696	0.998517	3.4782	2	0.5	MS-275
727.448	y3	AK(ac12C)R	416.262	65569.8	266952	68227.1	416.262	0.0281718	265795	0.998516	1.6412	2	0.5	MS-275
727.448	y4	GAK(ac12C)R	473.283	175256	681091	172980	473.284	0.0342164	678440	0.998136	2.2367	2	0.5	MS-275
727.448	y5	GGAK(ac12C)R	530.304	805139	3.24638e+06	813546	530.306	0.0406427	3.2285e+06	0.998026	2.5062	2	0.5	MS-275
727.448	y2	K(ac*)R	350.25	19453.5	74661.4	19733.5	350.252	0.0213507	73422.7	0.998469	6.5425	2	0.5	MS-275
727.448	y3	AK(ac*)R	421.287	38690.1	157592	34848	421.273	0.0265826	153208	0.631195	-34.2026	2	0.5	MS-275
727.448	y4	GAK(ac*)R	478.309	32021.7	124021	32485.7	478.309	0.0344303	123397	0.997913	1.123	2	0.5	MS-275
727.448	y5	GGAK(ac*)R	535.33	139268	533234	136390	535.331	0.0410384	531442	0.997716	2.0964	2	0.5	MS-275
727.448	y6	K(ac12C)GGAK(ac*)R	705.436	243465	1.01268e+06	254844	705.437	0.0622284	1.00835e+06	0.998352	1.2758	2	0.5	MS-275
727.448	y7	GK(ac12C)GGAK(ac*)R	762.457	1.29918e+06	5.37198e+06	1.34378e+06	762.458	0.0700231	5.34202e+06	0.997974	0.8062	2	0.5	MS-275
727.448	y8	LGK(ac12C)GGAK(ac*)R	875.541	328401	1.3216e+06	333663	875.541	0.0861694	1.31487e+06	0.998445	0.3393	2	0.5	MS-275
727.448	y9	GLGK(ac12C)GGAK(ac*)R	932.563	1.25183e+06	4.83313e+06	1.22608e+06	932.562	0.0949337	4.81543e+06	0.997731	-0.5673	2	0.5	MS-275
727.448	y10	K(ac*)GLGK(ac12C)GGAK(ac*)R	1107.69	136235	521376	133663	1107.69	0.122084	519861	0.998007	-2.9665	2	0.5	MS-275
727.448	y11	GK(ac*)GLGK(ac12C)GGAK(ac*)R	1164.72	178932	697379	177400	1164.71	0.131774	694598	0.998336	-1.415	2	0.5	MS-275
727.448	y12	GGK(ac*)GLGK(ac12C)GGAK(ac*)R	1221.74	592858	2.4013e+06	605561	1221.73	0.141633	2.39064e+06	0.998392	-2.0316	2	0.5	MS-275
727.448	y6	K(ac*)GGAK(ac*)R	710.461	27664.1	106892	27941.8	710.459	0.0632213	105235	0.997272	-2.7586	2	0.5	MS-275
727.448	y7	GK(ac*)GGAK(ac*)R	767.483	121543	466720	119383	767.484	0.0706137	465813	0.998133	1.3631	2	0.5	MS-275
727.448	y8	LGK(ac*)GGAK(ac*)R	880.567	29695.4	113267	29967.8	880.567	0.0848523	111348	0.997915	0.0006	2	0.5	MS-275
727.448	y9	GLGK(ac*)GGAK(ac*)R	937.588	111481	428437	109989	937.588	0.0953521	426574	0.998235	-0.4229	2	0.5	MS-275
727.448	y10	K(ac*)GLGK(ac*)GGAK(ac*)R	1112.72	6321.1	23114.5	6381.79	1112.7	0.132296	20046.2	0.999575	-13.7762	2	0.5	MS-275
727.448	y11	GK(ac*)GLGK(ac*)GGAK(ac*)R	1169.74	8521.37	34119.7	8867.52	1169.74	0.141473	31419.3	0.998944	0.4475	2	0.5	MS-275
727.448	y12	GGK(ac*)GLGK(ac*)GGAK(ac*)R	1226.76	29427	108151	28865.2	1226.76	0.139379	106114	0.996097	-2.5566	2	0.5	MS-275
728.452	y2	K(ac13C)R	347.231	46607.1	187016	40749	347.217	0.0194297	185207	0.641153	-40.756	2	0.5	MS-275
728.452	y3	AK(ac13C)R	418.268	4924.27	20080.4	5045.81	418.26	0.0320074	18363.9	0.996713	-19.1446	2	0.5	MS-275
728.452	y4	GAK(ac13C)R	475.29	11227.5	44529.4	11617.7	475.289	0.0338965	43647.3	0.998177	-1.2462	2	0.5	MS-275
728.452	y5	GGAK(ac13C)R	532.311	68435.4	263714	67406.8	532.309	0.0406134	262688	0.998119	-3.4647	2	0.5	MS-275
728.452	y6	K(ac13C)GGAK(ac*)R	707.442	31963.3	122276	31718.7	707.44	0.0622389	121343	0.997982	-2.6732	2	0.5	MS-275
728.452	y7	GK(ac13C)GGAK(ac*)R	764.464	159859	641686	162018	764.46	0.0702002	638234	0.99832	-4.6698	2	0.5	MS-275
728.452	y8	LGK(ac13C)GGAK(ac*)R	877.548	54940.5	215057	54915.8	877.542	0.0860915	213740	0.998344	-7.0738	2	0.5	MS-275
728.452	y9	GLGK(ac13C)GGAK(ac*)R	934.569	229836	918868	231417	934.564	0.0953574	913646	0.998348	-5.2739	2	0.5	MS-275
728.452	y10	K(ac*)GLGK(ac13C)GGAK(ac*)R	1109.7	28676.1	109663	28783.2	1109.69	0.120802	108888	0.998631	-10.0002	2	0.5	MS-275
728.452	y11	GK(ac*)GLGK(ac13C)GGAK(ac*)R	1166.72	39510.6	150418	39397.6	1166.72	0.129773	149098	0.998369	-5.4027	2	0.5	MS-275
728.452	y12	GGK(ac*)GLGK(ac13C)GGAK(ac*)R	1223.74	170261	655511	168165	1223.73	0.141918	652744	0.998092	-7.805	2	0.5	MS-275
728.452	y2	K(ac*)R	350.25	4323.17	17160.8	4535.81	350.25	0.0226977	15870.4	0.998318	0.8896	2	0.5	MS-275
728.452	y3	AK(ac*)R	421.287	10234.5	42589.2	9952.12	421.273	0.0268341	41409.5	0.805937	-34.2026	2	0.5	MS-275
728.452	y4	GAK(ac*)R	478.309	10793.1	41391.4	10908.9	478.31	0.0346678	40722.2	0.996	1.9334	2	0.5	MS-275
728.452	y5	GGAK(ac*)R	535.33	37101.4	140830	36377	535.332	0.0411419	139780	0.997414	3.7353	2	0.5	MS-275
728.452	y6	K(ac*)GGAK(ac*)R	710.461	6471.82	26934.5	6725.31	710.449	0.0709031	24595.9	0.997739	-16.6962	2	0.5	MS-275
728.452	y7	GK(ac*)GGAK(ac*)R	767.483	19792.2	75421	19484.7	767.484	0.0705834	74838.6	0.997807	2.1899	2	0.5	MS-275
728.452	y8	LGK(ac*)GGAK(ac*)R	880.567	4669.53	16677.1	4697.62	880.6	0.0895561	14550	0.999656	37.4548	2	0.5	MS-275
728.452	y9	GLGK(ac*)GGAK(ac*)R	937.588	8164.86	29085.7	8105.15	937.587	0.088413	28005.1	0.996496	-0.6519	2	0.5	MS-275
728.452	y10	K(ac*)GLGK(ac*)GGAK(ac*)R	1112.72									2	0.5	MS-275
728.452	y11	GK(ac*)GLGK(ac*)GGAK(ac*)R	1169.74									2	0.5	MS-275
728.452	y12	GGK(ac*)GLGK(ac*)GGAK(ac*)R	1226.76									2	0.5	MS-275
727.448	y2	K(ac12C)R	345.224	100344	411702	104339	345.225	0.0213233	409729	0.998646	0.911	2	0.5	SAHA
727.448	y3	AK(ac12C)R	416.262	60600.8	244778	62804.5	416.262	0.0280478	243699	0.998657	0.7211	2	0.5	SAHA
727.448	y4	GAK(ac12C)R	473.283	160846	623987	158530	473.284	0.0342769	621768	0.998069	1.4527	2	0.5	SAHA
727.448	y5	GGAK(ac12C)R	530.304	732089	2.96941e+06	743525	530.305	0.0406337	2.95278e+06	0.998004	1.0987	2	0.5	SAHA
727.448	y2	K(ac*)R	350.25	18084.9	70865.8	18535.4	350.252	0.0214857	69520.3	0.998701	4.6413	2	0.5	SAHA
727.448	y3	AK(ac*)R	421.287	29950.6	118957	25103.2	421.273	0.025687	115425	0.417016	-34.2026	2	0.5	SAHA
727.448	y4	GAK(ac*)R	478.309	25171.2	98391.2	25425.1	478.31	0.034664	97563.6	0.998576	1.9622	2	0.5	SAHA
727.448	y5	GGAK(ac*)R	535.33	127071	488762	124582	535.331	0.0411572	487044	0.997761	0.9337	2	0.5	SAHA
727.448	y6	K(ac12C)GGAK(ac*)R	705.436	225434	929984	234122	705.435	0.0621167	925429	0.998251	-0.5635	2	0.5	SAHA
727.448	y7	GK(ac12C)GGAK(ac*)R	762.457	1.12795e+06	4.63751e+06	1.15991e+06	762.457	0.0700192	4.61106e+06	0.997971	-0.7604	2	0.5	SAHA
727.448	y8	LGK(ac12C)GGAK(ac*)R	875.541	281906	1.12842e+06	284901	875.54	0.0861561	1.12253e+06	0.998365	-1.5646	2	0.5	SAHA
727.448	y9	GLGK(ac12C)GGAK(ac*)R	932.563	1.11817e+06	4.32349e+06	1.09565e+06	932.561	0.0949516	4.30669e+06	0.997786	-1.9519	2	0.5	SAHA
727.448	y10	K(ac*)GLGK(ac12C)GGAK(ac*)R	1107.69	115754	444086	113590	1107.69	0.122335	443050	0.997864	-3.1199	2	0.5	SAHA
727.448	y11	GK(ac*)GLGK(ac12C)GGAK(ac*)R	1164.72	155211	607607	154431	1164.71	0.131707	604960	0.998373	-3.6001	2	0.5	SAHA
727.448	y12	GGK(ac*)GLGK(ac12C)GGAK(ac*)R	1221.74	517845	2.08481e+06	525611	1221.73	0.141583	2.07499e+06	0.998289	-4.493	2	0.5	SAHA
727.448	y6	K(ac*)GGAK(ac*)R	710.461	20489.3	79522.7	20896.2	710.457	0.0631289	78402.4	0.997053	-5.3584	2	0.5	SAHA
727.448	y7	GK(ac*)GGAK(ac*)R	767.483	109897	420651	107765	767.482	0.0704887	419667	0.997975	-0.7785	2	0.5	SAHA
727.448	y8	LGK(ac*)GGAK(ac*)R	880.567	30018.5	113938	29783.4	880.56	0.0858123	113153	0.99808	-7.5057	2	0.5	SAHA
727.448	y9	GLGK(ac*)GGAK(ac*)R	937.588	100299	389542	99159.9	937.586	0.0956182	387257	0.998131	-2.3526	2	0.5	SAHA
727.448	y10	K(ac*)GLGK(ac*)GGAK(ac*)R	1112.72	6010.89	23969.2	6129.26	1112.71	0.135183	21974.4	0.99784	-6.2783	2	0.5	SAHA
727.448	y11	GK(ac*)GLGK(ac*)GGAK(ac*)R	1169.74									2	0.5	SAHA
727.448	y12	GGK(ac*)GLGK(ac*)GGAK(ac*)R	1226.76	25913.3	96272.8	25468.7	1226.75	0.140141	95826.3	0.996951	-9.787	2	0.5	SAHA
728.452	y2	K(ac13C)R	347.231	46863.2	186609	40950.3	347.217	0.019317	184906	0.646486	-40.756	2	0.5	SAHA
728.452	y3	AK(ac13C)R	418.268	4866.53	21339	5029.33	418.258	0.0349753	19228.4	0.999768	-24.8723	2	0.5	SAHA
728.452	y4	GAK(ac13C)R	475.29	12615.5	50735.6	13229.9	475.288	0.0342182	49890.8	0.998259	-3.7447	2	0.5	SAHA
728.452	y5	GGAK(ac13C)R	532.311	58619.4	224687	57816.7	532.309	0.0405417	223138	0.997848	-3.8138	2	0.5	SAHA
728.452	y6	K(ac13C)GGAK(ac*)R	707.442	28328.6	107182	27990.6	707.439	0.0618129	106401	0.997476	-4.7828	2	0.5	SAHA
728.452	y7	GK(ac13C)GGAK(ac*)R	764.464	164720	661164	167229	764.46	0.0701895	657801	0.998446	-5.2601	2	0.5	SAHA
728.452	y8	LGK(ac13C)GGAK(ac*)R	877.548	51292.4	201143	51669.4	877.544	0.085757	200148	0.998245	-4.1936	2	0.5	SAHA
728.452	y9	GLGK(ac13C)GGAK(ac*)R	934.569	212965	857558	215965	934.562	0.0953831	852773	0.998424	-7.9714	2	0.5	SAHA
728.452	y10	K(ac*)GLGK(ac13C)GGAK(ac*)R	1109.7	28788.1	109305	28837.1	1109.69	0.119493	108324	0.997761	-11.6402	2	0.5	SAHA
728.452	y11	GK(ac*)GLGK(ac13C)GGAK(ac*)R	1166.72	44109.9	170646	43583.9	1166.71	0.133134	169075	0.997996	-11.0297	2	0.5	SAHA
728.452	y12	GGK(ac*)GLGK(ac13C)GGAK(ac*)R	1223.74	166774	640792	164565	1223.73	0.141817	637823	0.998033	-8.5888	2	0.5	SAHA
728.452	y2	K(ac*)R	350.25	3668.64	13391.4	3850.18	350.25	0.0225524	11618.3	0.998187	0.356	2	0.5	SAHA
728.452	y3	AK(ac*)R	421.287	8623.31	32763.8	7956.89	421.273	0.0215442	31216.1	0.268471	-34.2026	2	0.5	SAHA
728.452	y4	GAK(ac*)R	478.309	8027.39	30232.1	8101.24	478.31	0.0338185	28878.1	0.997411	3.4984	2	0.5	SAHA
728.452	y5	GGAK(ac*)R	535.33	38779.6	148637	38006.4	535.332	0.0413247	147171	0.997508	2.7347	2	0.5	SAHA
728.452	y6	K(ac*)GGAK(ac*)R	710.461	8343.71	29669.6	8283.3	710.431	0.0590582	28514.4	0.991046	-42.3727	2	0.5	SAHA
728.452	y7	GK(ac*)GGAK(ac*)R	767.483	18209.2	68185.4	17864	767.481	0.0699791	67850.7	0.997177	-2.3675	2	0.5	SAHA
728.452	y8	LGK(ac*)GGAK(ac*)R	880.567									2	0.5	SAHA
728.452	y9	GLGK(ac*)GGAK(ac*)R	937.588	6394.77	25697.6	6557.4	937.574	0.104273	23555.5	0.999319	-14.9674	2	0.5	SAHA
728.452	y10	K(ac*)GLGK(ac*)GGAK(ac*)R	1112.72									2	0.5	SAHA
728.452	y11	GK(ac*)GLGK(ac*)GGAK(ac*)R	1169.74									2	0.5	SAHA
728.452	y12	GGK(ac*)GLGK(ac*)GGAK(ac*)R	1226.76									2	0.5	SAHA
727.448	y2	K(ac12C)R	345.224	109812	450068	115030	345.224	0.0212469	447934	0.998471	-0.0488	2	1	control
727.448	y3	AK(ac12C)R	416.262	69935.4	278037	71368.4	416.261	0.0280979	276740	0.998791	-2.4682	2	1	control
727.448	y4	GAK(ac12C)R	473.283	169689	653928	166732	473.283	0.0342659	652174	0.998148	-0.7022	2	1	control
727.448	y5	GGAK(ac12C)R	530.304	833386	3.39038e+06	850349	530.304	0.0406143	3.37299e+06	0.998202	-0.1957	2	1	control
727.448	y2	K(ac*)R	350.25	17298.2	67827.6	18226.5	350.25	0.0207748	66331.9	0.997099	-0.4293	2	1	control
727.448	y3	AK(ac*)R	421.287	38750.9	157222	34907.2	421.273	0.0265153	153106	0.634894	-34.2026	2	1	control
727.448	y4	GAK(ac*)R	478.309	43087.9	170918	44397.5	478.307	0.0346757	167974	0.998079	-2.8494	2	1	control
727.448	y5	GGAK(ac*)R	535.33	151371	583473	148623	535.329	0.0410593	580964	0.997799	-1.3831	2	1	control
727.448	y6	K(ac12C)GGAK(ac*)R	705.436	264548	1.07989e+06	272296	705.434	0.0621866	1.07524e+06	0.998464	-2.9092	2	1	control
727.448	y7	GK(ac12C)GGAK(ac*)R	762.457	1.39921e+06	5.71327e+06	1.42954e+06	762.455	0.0700367	5.68069e+06	0.998008	-2.6927	2	1	control
727.448	y8	LGK(ac12C)GGAK(ac*)R	875.541	347565	1.38056e+06	348631	875.537	0.0860866	1.37342e+06	0.998173	-4.6256	2	1	control
727.448	y9	GLGK(ac12C)GGAK(ac*)R	932.563	1.41045e+06	5.46037e+06	1.38358e+06	932.559	0.0949032	5.43837e+06	0.997862	-4.1236	2	1	control
727.448	y10	K(ac*)GLGK(ac12C)GGAK(ac*)R	1107.69	158074	606121	154914	1107.69	0.122833	605324	0.997858	-6.476	2	1	control
727.448	y11	GK(ac*)GLGK(ac12C)GGAK(ac*)R	1164.72	186245	732522	186610	1164.71	0.131618	729737	0.998545	-7.5984	2	1	control
727.448	y12	GGK(ac*)GLGK(ac12C)GGAK(ac*)R	1221.74	636570	2.54278e+06	641809	1221.73	0.141575	2.5311e+06	0.998252	-7.4246	2	1	control
727.448	y6	K(ac*)GGAK(ac*)R	710.461	28338	112002	28870	710.458	0.0645847	107112	0.994188	-3.9242	2	1	control
727.448	y7	GK(ac*)GGAK(ac*)R	767.483	126881	480683	124288	767.48	0.0700412	478166	0.997359	-3.6999	2	1	control
727.448	y8	LGK(ac*)GGAK(ac*)R	880.567	25646.3	94854.5	25263.9	880.553	0.0851707	91336.1	0.996108	-15.1282	2	1	control
727.448	y9	GLGK(ac*)GGAK(ac*)R	937.588	112502	434829	111594	937.584	0.0946357	432125	0.998159	-4.5215	2	1	control
727.448	y10	K(ac*)GLGK(ac*)GGAK(ac*)R	1112.72									2	1	control
727.448	y11	GK(ac*)GLGK(ac*)GGAK(ac*)R	1169.74									2	1	control
727.448	y12	GGK(ac*)GLGK(ac*)GGAK(ac*)R	1226.76	33001.3	121724	32395.4	1226.75	0.138122	118931	0.995204	-6.3486	2	1	control
728.452	y2	K(ac13C)R	347.231	58838.4	236505	50605.2	347.217	0.0190814	234124	0.56616	-40.756	2	1	control
728.452	y3	AK(ac13C)R	418.268	6514.44	29663.1	6760.68	418.258	0.033407	28723.2	0.997619	-25.0593	2	1	control
728.452	y4	GAK(ac13C)R	475.29	17641.2	69032.6	18212.9	475.29	0.0336846	67837.7	0.998424	-0.3121	2	1	control
728.452	y5	GGAK(ac13C)R	532.311	72117.5	277918	70860.3	532.31	0.0407481	276931	0.997931	-1.3956	2	1	control
728.452	y6	K(ac13C)GGAK(ac*)R	707.442	28183.7	106637	27809.3	707.438	0.0616541	105796	0.997431	-6.478	2	1	control
728.452	y7	GK(ac13C)GGAK(ac*)R	764.464	185158	739971	186954	764.461	0.0701833	735920	0.998272	-3.4751	2	1	control
728.452	y8	LGK(ac13C)GGAK(ac*)R	877.548	60026.3	237294	60625.6	877.545	0.0859742	235888	0.998463	-2.9347	2	1	control
728.452	y9	GLGK(ac13C)GGAK(ac*)R	934.569	249615	996934	250985	934.565	0.0954004	991542	0.998374	-4.6557	2	1	control
728.452	y10	K(ac*)GLGK(ac13C)GGAK(ac*)R	1109.7	35535	139323	36074.5	1109.7	0.12166	138748	0.998815	-4.4812	2	1	control
728.452	y11	GK(ac*)GLGK(ac13C)GGAK(ac*)R	1166.72	44043	168772	43881.9	1166.72	0.131178	167509	0.998053	-5.3394	2	1	control
728.452	y12	GGK(ac*)GLGK(ac13C)GGAK(ac*)R	1223.74	184364	711482	182712	1223.74	0.141309	710000	0.99833	-5.2226	2	1	control
728.452	y2	K(ac*)R	350.25	4860.75	19051.7	5078.91	350.25	0.0224095	17641.9	0.998768	-1.0286	2	1	control
728.452	y3	AK(ac*)R	421.287	10385.4	40796.8	9242.81	421.273	0.0248284	39731	0.55643	-34.2026	2	1	control
728.452	y4	GAK(ac*)R	478.309	9672.79	36031.2	9657.84	478.312	0.0340528	34721.1	0.997286	6.9255	2	1	control
728.452	y5	GGAK(ac*)R	535.33	41739	159723	40953.4	535.33	0.041277	158279	0.997681	0.0653	2	1	control
728.452	y6	K(ac*)GGAK(ac*)R	710.461	7488.24	25942.2	7793.76	710.454	0.0538613	24171	0.972426	-10.2469	2	1	control
728.452	y7	GK(ac*)GGAK(ac*)R	767.483	22199.6	82207.7	21777.9	767.482	0.0690574	81739.3	0.996839	-1.1243	2	1	control
728.452	y8	LGK(ac*)GGAK(ac*)R	880.567	7387.51	26019.4	7249.69	880.55	0.0794456	24971.7	0.993145	-18.5468	2	1	control
728.452	y9	GLGK(ac*)GGAK(ac*)R	937.588	17249.1	64044.4	16951.2	937.591	0.0936545	62810	0.997059	3.3875	2	1	control
728.452	y10	K(ac*)GLGK(ac*)GGAK(ac*)R	1112.72									2	1	control
728.452	y11	GK(ac*)GLGK(ac*)GGAK(ac*)R	1169.74									2	1	control
728.452	y12	GGK(ac*)GLGK(ac*)GGAK(ac*)R	1226.76									2	1	control
727.448	y2	K(ac12C)R	345.224	102766	414410	105795	345.225	0.02124	411911	0.998514	2.6636	2	1	MS-275
727.448	y3	AK(ac12C)R	416.262	53501.8	218352	55917.6	416.263	0.0280767	217324	0.998654	2.1629	2	1	MS-275
727.448	y4	GAK(ac12C)R	473.283	148944	579936	147217	473.284	0.0342017	577430	0.998124	2.8354	2	1	MS-275
727.448	y5	GGAK(ac12C)R	530.304	710680	2.85694e+06	716201	530.306	0.0406561	2.84169e+06	0.998029	3.1673	2	1	MS-275
727.448	y2	K(ac*)R	350.25	14287.9	53572	14465.8	350.253	0.0209034	52773.3	0.998319	7.4033	2	1	MS-275
727.448	y3	AK(ac*)R	421.287	28586.5	114088	25674.5	421.273	0.0262221	111199	0.654876	-34.2026	2	1	MS-275
727.448	y4	GAK(ac*)R	478.309	24549.6	97927.5	25063.5	478.308	0.0351108	95978.8	0.998059	-1.504	2	1	MS-275
727.448	y5	GGAK(ac*)R	535.33	120056	460529	117655	535.332	0.0410771	459004	0.997616	4.1407	2	1	MS-275
727.448	y6	K(ac12C)GGAK(ac*)R	705.436	205810	859557	216017	705.437	0.0622067	855270	0.998201	1.7475	2	1	MS-275
727.448	y7	GK(ac12C)GGAK(ac*)R	762.457	1.08076e+06	4.4871e+06	1.12227e+06	762.458	0.0700096	4.46193e+06	0.997941	1.6782	2	1	MS-275
727.448	y8	LGK(ac12C)GGAK(ac*)R	875.541	265648	1.07145e+06	270493	875.542	0.0861237	1.06549e+06	0.99836	1.02	2	1	MS-275
727.448	y9	GLGK(ac12C)GGAK(ac*)R	932.563	1.06345e+06	4.10903e+06	1.04169e+06	932.563	0.0949556	4.09363e+06	0.997737	0.4484	2	1	MS-275
727.448	y10	K(ac*)GLGK(ac12C)GGAK(ac*)R	1107.69	107085	413702	105219	1107.69	0.122907	412548	0.998185	-1.1105	2	1	MS-275
727.448	y11	GK(ac*)GLGK(ac12C)GGAK(ac*)R	1164.72	135407	527930	134146	1164.71	0.132017	525922	0.998366	-1.0763	2	1	MS-275
727.448	y12	GGK(ac*)GLGK(ac12C)GGAK(ac*)R	1221.74	485297	1.96925e+06	496197	1221.73	0.141521	1.95963e+06	0.998287	-1.8114	2	1	MS-275
727.448	y6	K(ac*)GGAK(ac*)R	710.461	20528.7	80839.1	20705.3	710.459	0.064407	79354.6	0.997981	-2.855	2	1	MS-275
727.448	y7	GK(ac*)GGAK(ac*)R	767.483	107700	414107	105706	767.483	0.0706412	413037	0.998079	0.4474	2	1	MS-275
727.448	y8	LGK(ac*)GGAK(ac*)R	880.567	26700.3	104250	27241.5	880.571	0.0855903	102272	0.997529	4.3325	2	1	MS-275
727.448	y9	GLGK(ac*)GGAK(ac*)R	937.588	95222.3	367398	93722.2	937.589	0.0953625	366278	0.998234	1.4301	2	1	MS-275
727.448	y10	K(ac*)GLGK(ac*)GGAK(ac*)R	1112.72									2	1	MS-275
727.448	y11	GK(ac*)GLGK(ac*)GGAK(ac*)R	1169.74									2	1	MS-275
727.448	y12	GGK(ac*)GLGK(ac*)GGAK(ac*)R	1226.76	25379.3	96257.9	25015.5	1226.77	0.142052	95631.5	0.997788	4.7998	2	1	MS-275
728.452	y2	K(ac13C)R	347.231	44267.6	179414	38023.8	347.217	0.0195503	178652	0.652461	-40.756	2	1	MS-275
728.452	y3	AK(ac13C)R	418.268	4908.7	18909.8	4967.64	418.263	0.0300608	17398.9	0.998754	-12.7361	2	1	MS-275
728.452	y4	GAK(ac13C)R	475.29	11517.8	44394.4	11727.7	475.292	0.0341874	43867.6	0.994936	3.7917	2	1	MS-275
728.452	y5	GGAK(ac13C)R	532.311	59892.6	230268	58980.1	532.309	0.0408135	229130	0.998189	-3.2144	2	1	MS-275
728.452	y6	K(ac13C)GGAK(ac*)R	707.442	27566.5	103805	27322.9	707.44	0.0613096	103094	0.99775	-3.0079	2	1	MS-275
728.452	y7	GK(ac13C)GGAK(ac*)R	764.464	157796	632854	160048	764.46	0.0701236	629260	0.99828	-5.1296	2	1	MS-275
728.452	y8	LGK(ac13C)GGAK(ac*)R	877.548	49578.3	197640	50265.3	877.547	0.0860135	196308	0.997953	-1.1711	2	1	MS-275
728.452	y9	GLGK(ac13C)GGAK(ac*)R	934.569	221540	888924	223691	934.563	0.0953189	883632	0.998312	-6.3623	2	1	MS-275
728.452	y10	K(ac*)GLGK(ac13C)GGAK(ac*)R	1109.7	30563.8	119523	31122.3	1109.7	0.121795	118447	0.998823	-3.6023	2	1	MS-275
728.452	y11	GK(ac*)GLGK(ac13C)GGAK(ac*)R	1166.72	39322.7	150825	39060.3	1166.71	0.131156	149558	0.997729	-7.9591	2	1	MS-275
728.452	y12	GGK(ac*)GLGK(ac13C)GGAK(ac*)R	1223.74	160893	618859	159061	1223.73	0.141565	616049	0.998143	-7.2047	2	1	MS-275
728.452	y2	K(ac*)R	350.25									2	1	MS-275
728.452	y3	AK(ac*)R	421.287	7394.86	22391.5	5040.29	421.273	0.0264891	21368.4	0.487005	-34.2026	2	1	MS-275
728.452	y4	GAK(ac*)R	478.309	10560.4	40626.1	10956.1	478.307	0.0331248	39943	0.996837	-3.6212	2	1	MS-275
728.452	y5	GGAK(ac*)R	535.33	31688.2	121457	31096.3	535.331	0.0415564	120566	0.997506	1.2413	2	1	MS-275
728.452	y6	K(ac*)GGAK(ac*)R	710.461	6136.17	20540.3	5773.31	710.457	0.0565616	18902.3	0.860257	-6.193	2	1	MS-275
728.452	y7	GK(ac*)GGAK(ac*)R	767.483	24686.1	92235.3	24210.8	767.478	0.0697565	91729.4	0.996797	-5.4823	2	1	MS-275
728.452	y8	LGK(ac*)GGAK(ac*)R	880.567	5472.54	21556.3	5637.37	880.584	0.0917274	19863.7	0.999034	20.0086	2	1	MS-275
728.452	y9	GLGK(ac*)GGAK(ac*)R	937.588	13289	49368.8	13159	937.585	0.0924763	48535.2	0.995366	-3.0486	2	1	MS-275
728.452	y10	K(ac*)GLGK(ac*)GGAK(ac*)R	1112.72									2	1	MS-275
728.452	y11	GK(ac*)GLGK(ac*)GGAK(ac*)R	1169.74									2	1	MS-275
728.452	y12	GGK(ac*)GLGK(ac*)GGAK(ac*)R	1226.76									2	1	MS-275
727.448	y2	K(ac12C)R	345.224	184618	743052	188113	345.226	0.0213338	738466	0.998499	4.1606	2	1	SAHA
727.448	y3	AK(ac12C)R	416.262	102199	420454	106846	416.263	0.0283297	418725	0.998173	2.1963	2	1	SAHA
727.448	y4	GAK(ac12C)R	473.283	300544	1.17616e+06	298326	473.285	0.0341812	1.17039e+06	0.998011	4.4341	2	1	SAHA
727.448	y5	GGAK(ac12C)R	530.304	1310550	5.19904e+06	1.31348e+06	530.307	0.0406704	5.14535e+06	0.997659	4.6319	2	1	SAHA
727.448	y2	K(ac*)R	350.25	26115.9	101190	27195.7	350.251	0.0209102	99644.4	0.998738	1.7088	2	1	SAHA
727.448	y3	AK(ac*)R	421.287	59420	240321	53889.3	421.273	0.0265604	236375	0.746072	-34.2026	2	1	SAHA
727.448	y4	GAK(ac*)R	478.309	54582.2	216818	55298.9	478.309	0.0349718	214589	0.998348	0.5126	2	1	SAHA
727.448	y5	GGAK(ac*)R	535.33	213600	820404	209338	535.332	0.0411393	817706	0.997734	3.7843	2	1	SAHA
727.448	y6	K(ac12C)GGAK(ac*)R	705.436	410424	1.70814e+06	428846	705.438	0.0622034	1.69939e+06	0.998052	2.9078	2	1	SAHA
727.448	y7	GK(ac12C)GGAK(ac*)R	762.457	2.01037e+06	8.39796e+06	2.10083e+06	762.459	0.0699423	8.34906e+06	0.997828	2.8728	2	1	SAHA
727.448	y8	LGK(ac12C)GGAK(ac*)R	875.541	492445	1.99872e+06	504362	875.543	0.0860614	1.98686e+06	0.998285	2.5164	2	1	SAHA
727.448	y9	GLGK(ac12C)GGAK(ac*)R	932.563	1.96266e+06	7.59355e+06	1.924e+06	932.565	0.0949282	7.56362e+06	0.997792	2.0519	2	1	SAHA
727.448	y10	K(ac*)GLGK(ac12C)GGAK(ac*)R	1107.69	217173	845052	213964	1107.7	0.123042	841933	0.998239	1.6331	2	1	SAHA
727.448	y11	GK(ac*)GLGK(ac12C)GGAK(ac*)R	1164.72	261386	1.01498e+06	258382	1164.72	0.132108	1.01191e+06	0.998356	0.0255	2	1	SAHA
727.448	y12	GGK(ac*)GLGK(ac12C)GGAK(ac*)R	1221.74	896415	3.66374e+06	922240	1221.74	0.141698	3.64705e+06	0.99833	0.1407	2	1	SAHA
727.448	y6	K(ac*)GGAK(ac*)R	710.461	35409.7	143274	36560.8	710.453	0.0646312	140654	0.998395	-10.7644	2	1	SAHA
727.448	y7	GK(ac*)GGAK(ac*)R	767.483	196660	760907	193661	767.485	0.0705264	757763	0.997996	3.3943	2	1	SAHA
727.448	y8	LGK(ac*)GGAK(ac*)R	880.567	53234.1	207027	53011.7	880.561	0.0875411	205508	0.998149	-6.622	2	1	SAHA
727.448	y9	GLGK(ac*)GGAK(ac*)R	937.588	175611	678910	172654	937.59	0.0958312	677508	0.99817	2.4517	2	1	SAHA
727.448	y10	K(ac*)GLGK(ac*)GGAK(ac*)R	1112.72	8590.42	30853.6	8876.55	1112.72	0.125792	26885.6	0.998336	0.8473	2	1	SAHA
727.448	y11	GK(ac*)GLGK(ac*)GGAK(ac*)R	1169.74	8868.55	35878.7	9166.89	1169.73	0.145171	32914.7	0.997534	-9.9951	2	1	SAHA
727.448	y12	GGK(ac*)GLGK(ac*)GGAK(ac*)R	1226.76	36592.8	135429	35892.3	1226.76	0.139579	134789	0.997139	-5.435	2	1	SAHA
728.452	y2	K(ac13C)R	347.231	83616	335585	74161.8	347.217	0.0199688	334700	0.766158	-40.756	2	1	SAHA
728.452	y3	AK(ac13C)R	418.268	5506.62	20727.2	5639.19	418.26	0.0317346	17839.4	0.999757	-19.563	2	1	SAHA
728.452	y4	GAK(ac13C)R	475.29	18094.8	70525	18439.8	475.29	0.033977	69194.1	0.998548	1.462	2	1	SAHA
728.452	y5	GGAK(ac13C)R	532.311	108663	416166	106574	532.311	0.0407008	414979	0.997942	0.0392	2	1	SAHA
728.452	y6	K(ac13C)GGAK(ac*)R	707.442	54482.2	206647	54068.2	707.44	0.0613913	204865	0.998231	-2.8989	2	1	SAHA
728.452	y7	GK(ac13C)GGAK(ac*)R	764.464	308603	1.22954e+06	309814	764.462	0.0702484	1.22234e+06	0.998071	-1.8135	2	1	SAHA
728.452	y8	LGK(ac13C)GGAK(ac*)R	877.548	102430	407757	103777	877.546	0.086213	405155	0.998456	-2.0384	2	1	SAHA
728.452	y9	GLGK(ac13C)GGAK(ac*)R	934.569	412652	1.64325e+06	413934	934.565	0.0954646	1.63485e+06	0.998412	-4.1383	2	1	SAHA
728.452	y10	K(ac*)GLGK(ac13C)GGAK(ac*)R	1109.7	56808.7	225286	58189.8	1109.7	0.12168	222818	0.998444	-2.8578	2	1	SAHA
728.452	y11	GK(ac*)GLGK(ac13C)GGAK(ac*)R	1166.72	80529.6	311868	80362.9	1166.72	0.131036	310292	0.998438	-4.8096	2	1	SAHA
728.452	y12	GGK(ac*)GLGK(ac13C)GGAK(ac*)R	1223.74	316094	1.22383e+06	313587	1223.74	0.141712	1.21782e+06	0.998189	-5.1261	2	1	SAHA
728.452	y2	K(ac*)R	350.25	9677.88	38668.4	9969.12	350.252	0.0234543	35511.7	0.998684	4.7865	2	1	SAHA
728.452	y3	AK(ac*)R	421.287	13084.8	52047	13320.8	421.273	0.0282996	50512.2	0.990573	-34.2026	2	1	SAHA
728.452	y4	GAK(ac*)R	478.309	21571.7	83233.1	21606.7	478.311	0.0347599	81712.6	0.997594	4.0677	2	1	SAHA
728.452	y5	GGAK(ac*)R	535.33	57692.7	220248	56606.3	535.333	0.0411175	218200	0.997243	5.2065	2	1	SAHA
728.452	y6	K(ac*)GGAK(ac*)R	710.461	16440.4	67161.4	17136.8	710.453	0.064022	65805.4	0.998028	-11.7722	2	1	SAHA
728.452	y7	GK(ac*)GGAK(ac*)R	767.483	36718.8	140395	36135.4	767.484	0.0708127	139320	0.997841	1.6836	2	1	SAHA
728.452	y8	LGK(ac*)GGAK(ac*)R	880.567									2	1	SAHA
728.452	y9	GLGK(ac*)GGAK(ac*)R	937.588	18836.3	68269.1	18566.7	937.59	0.0921856	66105.5	0.995922	2.0093	2	1	SAHA
728.452	y10	K(ac*)GLGK(ac*)GGAK(ac*)R	1112.72									2	1	SAHA
728.452	y11	GK(ac*)GLGK(ac*)GGAK(ac*)R	1169.74									2	1	SAHA
728.452	y12	GGK(ac*)GLGK(ac*)GGAK(ac*)R	1226.76									2	1	SAHA
727.448	y2	K(ac12C)R	345.224	121652	494957	125625	345.225	0.0212782	492165	0.998591	1.4487	2	1.5	control
727.448	y3	AK(ac12C)R	416.262	58592.2	236859	60332.4	416.261	0.0282711	235796	0.9987	-1.1414	2	1.5	control
727.448	y4	GAK(ac12C)R	473.283	190274	741370	187979	473.284	0.0342653	738323	0.99822	1.8854	2	1.5	control
727.448	y5	GGAK(ac12C)R	530.304	832524	3.35109e+06	839779	530.306	0.040661	3.33322e+06	0.998072	2.2289	2	1.5	control
727.448	y2	K(ac*)R	350.25	19186.3	75747.1	19731.4	350.251	0.0213018	74951.7	0.997205	3.6227	2	1.5	control
727.448	y3	AK(ac*)R	421.287	38121.7	151740	32949.6	421.273	0.0254829	147537	0.483302	-34.2026	2	1.5	control
727.448	y4	GAK(ac*)R	478.309	27981	111237	28528.3	478.308	0.0348127	110142	0.998569	-1.3789	2	1.5	control
727.448	y5	GGAK(ac*)R	535.33	153534	591753	150457	535.332	0.0412555	589937	0.997767	3.2109	2	1.5	control
727.448	y6	K(ac12C)GGAK(ac*)R	705.436	257287	1.07566e+06	269638	705.436	0.0621626	1.06932e+06	0.99795	0.6412	2	1.5	control
727.448	y7	GK(ac12C)GGAK(ac*)R	762.457	1.30849e+06	5.42075e+06	1.35536e+06	762.457	0.0700086	5.38945e+06	0.997944	0.3688	2	1.5	control
727.448	y8	LGK(ac12C)GGAK(ac*)R	875.541	335429	1.34994e+06	340522	875.541	0.0861883	1.34261e+06	0.998368	-0.6308	2	1.5	control
727.448	y9	GLGK(ac12C)GGAK(ac*)R	932.563	1.24421e+06	4.80274e+06	1.21853e+06	932.562	0.0949377	4.78561e+06	0.997739	-0.8242	2	1.5	control
727.448	y10	K(ac*)GLGK(ac12C)GGAK(ac*)R	1107.69	124004	477604	121904	1107.69	0.122237	475868	0.998108	-0.9527	2	1.5	control
727.448	y11	GK(ac*)GLGK(ac12C)GGAK(ac*)R	1164.72	170136	663638	168805	1164.71	0.13157	660526	0.998211	-2.8607	2	1.5	control
727.448	y12	GGK(ac*)GLGK(ac12C)GGAK(ac*)R	1221.74	554854	2.25031e+06	566802	1221.73	0.141569	2.23955e+06	0.998249	-2.8135	2	1.5	control
727.448	y6	K(ac*)GGAK(ac*)R	710.461	24674.2	99105.3	25167.4	710.456	0.0649531	97191.9	0.997781	-6.8363	2	1.5	control
727.448	y7	GK(ac*)GGAK(ac*)R	767.483	115015	441645	112895	767.483	0.0703836	440117	0.997917	0.1603	2	1.5	control
727.448	y8	LGK(ac*)GGAK(ac*)R	880.567	30486.6	116954	30573.1	880.564	0.0858325	114779	0.997951	-3.1579	2	1.5	control
727.448	y9	GLGK(ac*)GGAK(ac*)R	937.588	104596	404120	102989	937.588	0.0951757	402465	0.998044	0.4051	2	1.5	control
727.448	y10	K(ac*)GLGK(ac*)GGAK(ac*)R	1112.72	4968.35	18356.8	4986.2	1112.69	0.135714	15879.6	0.999369	-27.4569	2	1.5	control
727.448	y11	GK(ac*)GLGK(ac*)GGAK(ac*)R	1169.74	6791.46	22607.6	6333.66	1169.75	0.12232	20822.7	0.890236	8.9558	2	1.5	control
727.448	y12	GGK(ac*)GLGK(ac*)GGAK(ac*)R	1226.76	23351	88537.8	22919.2	1226.75	0.142866	87948.3	0.997155	-6.1477	2	1.5	control
728.452	y2	K(ac13C)R	347.231	61872	249526	54035.6	347.217	0.0197871	246745	0.661978	-40.756	2	1.5	control
728.452	y3	AK(ac13C)R	418.268	8031.14	29799.4	8158.3	418.261	0.0269976	28579.3	0.995989	-16.2633	2	1.5	control
728.452	y4	GAK(ac13C)R	475.29	17680.1	69952.6	18505.6	475.288	0.0336861	68864	0.998001	-3.5441	2	1.5	control
728.452	y5	GGAK(ac13C)R	532.311	83354.8	319028	81702.7	532.312	0.0408149	318487	0.997915	0.8022	2	1.5	control
728.452	y6	K(ac13C)GGAK(ac*)R	707.442	38866.5	149155	38605.4	707.44	0.0620121	147802	0.998164	-2.9276	2	1.5	control
728.452	y7	GK(ac13C)GGAK(ac*)R	764.464	217240	862026	218171	764.462	0.0702716	858186	0.998392	-2.2122	2	1.5	control
728.452	y8	LGK(ac13C)GGAK(ac*)R	877.548	72948.5	288406	73728.7	877.545	0.086064	286869	0.998561	-3.3817	2	1.5	control
728.452	y9	GLGK(ac13C)GGAK(ac*)R	934.569	278934	1.10759e+06	279017	934.566	0.0954373	1.10193e+06	0.998369	-3.0756	2	1.5	control
728.452	y10	K(ac*)GLGK(ac13C)GGAK(ac*)R	1109.7	37173.1	144789	37974.1	1109.7	0.120181	143352	0.999005	-3.8884	2	1.5	control
728.452	y11	GK(ac*)GLGK(ac13C)GGAK(ac*)R	1166.72	55001.9	212903	54929.1	1166.72	0.130862	211903	0.998313	-4.4843	2	1.5	control
728.452	y12	GGK(ac*)GLGK(ac13C)GGAK(ac*)R	1223.74	206740	802641	205105	1223.74	0.142096	798853	0.998183	-5.3057	2	1.5	control
728.452	y2	K(ac*)R	350.25	8392.81	31565	8676.41	350.251	0.0201676	30913.4	0.997852	3.126	2	1.5	control
728.452	y3	AK(ac*)R	421.287	10281.4	42788.9	10121.1	421.273	0.026103	41514.8	0.783736	-34.2026	2	1.5	control
728.452	y4	GAK(ac*)R	478.309	12983.9	49751	12900.6	478.312	0.0344246	48530.1	0.996581	7.2335	2	1.5	control
728.452	y5	GGAK(ac*)R	535.33	58952.2	225812	57911.3	535.333	0.0413218	225069	0.997986	5.6523	2	1.5	control
728.452	y6	K(ac*)GGAK(ac*)R	710.461	9997.4	36999.4	10142.2	710.459	0.0596629	35527.6	0.9988	-3.4684	2	1.5	control
728.452	y7	GK(ac*)GGAK(ac*)R	767.483	28582.7	107919	28041.1	767.481	0.070358	107225	0.997368	-2.1822	2	1.5	control
728.452	y8	LGK(ac*)GGAK(ac*)R	880.567									2	1.5	control
728.452	y9	GLGK(ac*)GGAK(ac*)R	937.588	20834.6	78409.8	20564.9	937.587	0.0945406	76903.5	0.997484	-1.1617	2	1.5	control
728.452	y10	K(ac*)GLGK(ac*)GGAK(ac*)R	1112.72									2	1.5	control
728.452	y11	GK(ac*)GLGK(ac*)GGAK(ac*)R	1169.74									2	1.5	control
728.452	y12	GGK(ac*)GLGK(ac*)GGAK(ac*)R	1226.76									2	1.5	control
727.448	y2	K(ac12C)R	345.224	42384.7	170947	43919.6	345.225	0.0212181	170376	0.998427	0.7525	2	1.5	MS-275
727.448	y3	AK(ac12C)R	416.262	27622.1	111170	28262.9	416.26	0.0283157	109847	0.9974	-3.2856	2	1.5	MS-275
727.448	y4	GAK(ac12C)R	473.283	73959.7	286412	73014.8	473.284	0.0341734	285456	0.99829	1.0814	2	1.5	MS-275
727.448	y5	GGAK(ac12C)R	530.304	352701	1.42739e+06	358276	530.305	0.040628	1.42037e+06	0.998249	0.0145	2	1.5	MS-275
727.448	y2	K(ac*)R	350.25	9033.3	32476	9068.19	350.246	0.0205236	31312.8	0.997045	-11.274	2	1.5	MS-275
727.448	y3	AK(ac*)R	421.287	15881.1	62490.2	13750.4	421.273	0.0252737	60918.7	0.506222	-34.2026	2	1.5	MS-275
727.448	y4	GAK(ac*)R	478.309	11297.1	45974.9	11820.1	478.304	0.0351519	45200.7	0.99737	-8.9073	2	1.5	MS-275
727.448	y5	GGAK(ac*)R	535.33	62377.3	239376	61213.6	535.33	0.0409869	238513	0.997603	-0.9191	2	1.5	MS-275
727.448	y6	K(ac12C)GGAK(ac*)R	705.436	103278	423146	106739	705.434	0.0620193	420899	0.998094	-2.7005	2	1.5	MS-275
727.448	y7	GK(ac12C)GGAK(ac*)R	762.457	564413	2.31497e+06	579163	762.455	0.0699917	2.30148e+06	0.997967	-2.3847	2	1.5	MS-275
727.448	y8	LGK(ac12C)GGAK(ac*)R	875.541	137110	544506	138027	875.537	0.0860602	542287	0.998433	-4.1563	2	1.5	MS-275
727.448	y9	GLGK(ac12C)GGAK(ac*)R	932.563	562678	2.17565e+06	551644	932.559	0.094901	2.16729e+06	0.997826	-4.159	2	1.5	MS-275
727.448	y10	K(ac*)GLGK(ac12C)GGAK(ac*)R	1107.69	59238.7	226824	58080.6	1107.69	0.122171	226125	0.997831	-5.5387	2	1.5	MS-275
727.448	y11	GK(ac*)GLGK(ac12C)GGAK(ac*)R	1164.72	73146	286327	73376.6	1164.7	0.131778	285124	0.998609	-8.7964	2	1.5	MS-275
727.448	y12	GGK(ac*)GLGK(ac12C)GGAK(ac*)R	1221.74	260631	1.04366e+06	263578	1221.73	0.141675	1.03945e+06	0.998382	-6.9552	2	1.5	MS-275
727.448	y6	K(ac*)GGAK(ac*)R	710.461	9558.18	37098.3	9800.3	710.456	0.0634701	35668.5	0.996733	-7.2766	2	1.5	MS-275
727.448	y7	GK(ac*)GGAK(ac*)R	767.483	60013.8	230425	58863.4	767.481	0.0706896	229001	0.997793	-1.6025	2	1.5	MS-275
727.448	y8	LGK(ac*)GGAK(ac*)R	880.567	12976.7	49008	12902.7	880.559	0.0850895	48000.3	0.997276	-8.3362	2	1.5	MS-275
727.448	y9	GLGK(ac*)GGAK(ac*)R	937.588	53763.8	206214	53177	937.585	0.0948735	205467	0.99815	-3.4857	2	1.5	MS-275
727.448	y10	K(ac*)GLGK(ac*)GGAK(ac*)R	1112.72									2	1.5	MS-275
727.448	y11	GK(ac*)GLGK(ac*)GGAK(ac*)R	1169.74									2	1.5	MS-275
727.448	y12	GGK(ac*)GLGK(ac*)GGAK(ac*)R	1226.76	10922.3	38945.8	10811.8	1226.74	0.13454	37762.4	0.996734	-16.2501	2	1.5	MS-275
728.452	y2	K(ac13C)R	347.231	55775.9	225250	48245	347.217	0.0194713	222576	0.608631	-40.756	2	1.5	MS-275
728.452	y3	AK(ac13C)R	418.268	4704.01	18847.6	4928.75	418.257	0.0299606	17388.8	0.998688	-25.8694	2	1.5	MS-275
728.452	y4	GAK(ac13C)R	475.29	14732.2	58293.6	14738.5	475.293	0.0350134	57737.7	0.997303	6.846	2	1.5	MS-275
728.452	y5	GGAK(ac13C)R	532.311	77819.2	300013	76420.4	532.31	0.0408729	299212	0.998146	-1.897	2	1.5	MS-275
728.452	y6	K(ac13C)GGAK(ac*)R	707.442	35493.9	136803	35233.3	707.44	0.0622882	135507	0.998192	-3.4525	2	1.5	MS-275
728.452	y7	GK(ac13C)GGAK(ac*)R	764.464	179857	718587	181403	764.461	0.0703401	715029	0.99839	-4.0295	2	1.5	MS-275
728.452	y8	LGK(ac13C)GGAK(ac*)R	877.548	66413.4	262934	67017.7	877.544	0.086212	261492	0.998377	-3.777	2	1.5	MS-275
728.452	y9	GLGK(ac13C)GGAK(ac*)R	934.569	257932	1.02902e+06	258919	934.565	0.0953639	1.02321e+06	0.998301	-4.8756	2	1.5	MS-275
728.452	y10	K(ac*)GLGK(ac13C)GGAK(ac*)R	1109.7	38951	152671	39626.2	1109.69	0.121441	151196	0.998674	-5.7316	2	1.5	MS-275
728.452	y11	GK(ac*)GLGK(ac13C)GGAK(ac*)R	1166.72	48506.8	186975	48401.8	1166.72	0.13056	186088	0.998425	-5.1131	2	1.5	MS-275
728.452	y12	GGK(ac*)GLGK(ac13C)GGAK(ac*)R	1223.74	180334	695219	178531	1223.73	0.141591	691997	0.998164	-7.1026	2	1.5	MS-275
728.452	y2	K(ac*)R	350.25	3918.16	14241.2	3962.16	350.246	0.0231006	12366.1	0.999544	-12.3277	2	1.5	MS-275
728.452	y3	AK(ac*)R	421.287	10551.6	45448.7	10625.1	421.273	0.0294966	44184.3	0.944103	-34.2026	2	1.5	MS-275
728.452	y4	GAK(ac*)R	478.309	13902.3	53717.2	13943.2	478.31	0.0346079	52722.7	0.996952	1.9785	2	1.5	MS-275
728.452	y5	GGAK(ac*)R	535.33	40053.2	152693	39326.5	535.333	0.0410675	151313	0.997658	5.0062	2	1.5	MS-275
728.452	y6	K(ac*)GGAK(ac*)R	710.461	8898.49	35668.4	9246.18	710.449	0.0627404	34796.2	0.998513	-17.6127	2	1.5	MS-275
728.452	y7	GK(ac*)GGAK(ac*)R	767.483	22898.7	84607.2	22507	767.483	0.0684885	82946.3	0.995529	0.7182	2	1.5	MS-275
728.452	y8	LGK(ac*)GGAK(ac*)R	880.567	5261.87	19239.8	5329.53	880.536	0.0926432	16685.2	0.999397	-34.8782	2	1.5	MS-275
728.452	y9	GLGK(ac*)GGAK(ac*)R	937.588	12299.3	46118.5	12249.1	937.583	0.0936697	45374.1	0.997881	-5.9383	2	1.5	MS-275
728.452	y10	K(ac*)GLGK(ac*)GGAK(ac*)R	1112.72									2	1.5	MS-275
728.452	y11	GK(ac*)GLGK(ac*)GGAK(ac*)R	1169.74									2	1.5	MS-275
728.452	y12	GGK(ac*)GLGK(ac*)GGAK(ac*)R	1226.76									2	1.5	MS-275
727.448	y2	K(ac12C)R	345.224	108216	437702	110961	345.225	0.0213827	435065	0.998468	2.3208	2	1.5	SAHA
727.448	y3	AK(ac12C)R	416.262	62225.7	254825	64775.4	416.262	0.0282683	253615	0.998444	0.6261	2	1.5	SAHA
727.448	y4	GAK(ac12C)R	473.283	168446	654325	166168	473.284	0.0342405	651855	0.998188	0.8768	2	1.5	SAHA
727.448	y5	GGAK(ac12C)R	530.304	794470	3.1971e+06	801195	530.305	0.040634	3.17918e+06	0.998019	1.8802	2	1.5	SAHA
727.448	y2	K(ac*)R	350.25	16164.3	64475.6	16962.1	350.249	0.0213511	63360.6	0.998349	-1.6434	2	1.5	SAHA
727.448	y3	AK(ac*)R	421.287	33294.4	134032	29955.5	421.273	0.0261944	130559	0.631538	-34.2026	2	1.5	SAHA
727.448	y4	GAK(ac*)R	478.309	27473.1	113395	28687.7	478.304	0.0353442	112413	0.997273	-9.5751	2	1.5	SAHA
727.448	y5	GGAK(ac*)R	535.33	125471	480543	122914	535.331	0.0410941	479112	0.997818	1.9168	2	1.5	SAHA
727.448	y6	K(ac12C)GGAK(ac*)R	705.436	247304	1.03361e+06	259063	705.436	0.0621864	1.02773e+06	0.997994	0.2227	2	1.5	SAHA
727.448	y7	GK(ac12C)GGAK(ac*)R	762.457	1.21899e+06	5.03595e+06	1.25966e+06	762.457	0.0699981	5.00726e+06	0.997974	-0.6634	2	1.5	SAHA
727.448	y8	LGK(ac12C)GGAK(ac*)R	875.541	308246	1.23663e+06	312377	875.54	0.086119	1.23043e+06	0.998386	-1.7714	2	1.5	SAHA
727.448	y9	GLGK(ac12C)GGAK(ac*)R	932.563	1170892	4.52424e+06	1.14692e+06	932.561	0.094953	4.50716e+06	0.997736	-2.2244	2	1.5	SAHA
727.448	y10	K(ac*)GLGK(ac12C)GGAK(ac*)R	1107.69	121301	466292	118987	1107.69	0.122358	464564	0.99788	-4.3726	2	1.5	SAHA
727.448	y11	GK(ac*)GLGK(ac12C)GGAK(ac*)R	1164.72	146152	569720	144993	1164.71	0.131802	567478	0.998311	-3.2571	2	1.5	SAHA
727.448	y12	GGK(ac*)GLGK(ac12C)GGAK(ac*)R	1221.74	518267	2.09485e+06	527775	1221.73	0.141621	2.08494e+06	0.998252	-4.4137	2	1.5	SAHA
727.448	y6	K(ac*)GGAK(ac*)R	710.461	23020.1	91909.3	23289.5	710.458	0.0649469	91289.8	0.997356	-4.3118	2	1.5	SAHA
727.448	y7	GK(ac*)GGAK(ac*)R	767.483	110683	426332	108673	767.482	0.0708177	425412	0.99817	-0.4479	2	1.5	SAHA
727.448	y8	LGK(ac*)GGAK(ac*)R	880.567	27350.8	105324	27290.5	880.561	0.0863735	104525	0.998135	-6.4794	2	1.5	SAHA
727.448	y9	GLGK(ac*)GGAK(ac*)R	937.588	92009.5	357639	90963.5	937.585	0.0955044	356441	0.998333	-3.3569	2	1.5	SAHA
727.448	y10	K(ac*)GLGK(ac*)GGAK(ac*)R	1112.72	4784.72	17392.8	4814.77	1112.69	0.130889	15112.7	0.999244	-23.6072	2	1.5	SAHA
727.448	y11	GK(ac*)GLGK(ac*)GGAK(ac*)R	1169.74	5558.31	22873.1	5755.2	1169.73	0.148206	20914.1	0.998774	-8.1974	2	1.5	SAHA
727.448	y12	GGK(ac*)GLGK(ac*)GGAK(ac*)R	1226.76	17943.1	65494.7	17620.4	1226.75	0.138433	64414.4	0.996515	-8.6637	2	1.5	SAHA
728.452	y2	K(ac13C)R	347.231	109675	444300	97336.2	347.217	0.0202398	443138	0.771644	-40.756	2	1.5	SAHA
728.452	y3	AK(ac13C)R	418.268	13941.3	58443.2	14373.6	418.258	0.0301948	57148.1	0.997954	-24.4198	2	1.5	SAHA
728.452	y4	GAK(ac13C)R	475.29	32011.5	126834	32412.6	475.291	0.0346775	125665	0.998311	2.3493	2	1.5	SAHA
728.452	y5	GGAK(ac13C)R	532.311	143233	549021	140331	532.312	0.0408387	547836	0.997728	2.3281	2	1.5	SAHA
728.452	y6	K(ac13C)GGAK(ac*)R	707.442	68884.9	270500	68996.2	707.443	0.062724	269444	0.998424	0.5725	2	1.5	SAHA
728.452	y7	GK(ac13C)GGAK(ac*)R	764.464	375783	1.48789e+06	374927	764.464	0.0703689	1.48007e+06	0.998076	0.0569	2	1.5	SAHA
728.452	y8	LGK(ac13C)GGAK(ac*)R	877.548	122201	496199	124877	877.548	0.0859473	493283	0.997981	-0.1911	2	1.5	SAHA
728.452	y9	GLGK(ac13C)GGAK(ac*)R	934.569	523726	2.06709e+06	520812	934.569	0.0954552	2.05675e+06	0.998231	-0.5513	2	1.5	SAHA
728.452	y10	K(ac*)GLGK(ac13C)GGAK(ac*)R	1109.7	69677.4	280651	71455.6	1109.7	0.122043	279281	0.998587	-2.7484	2	1.5	SAHA
728.452	y11	GK(ac*)GLGK(ac13C)GGAK(ac*)R	1166.72	96945.6	378220	97014.9	1166.72	0.131851	376599	0.998498	-4.0111	2	1.5	SAHA
728.452	y12	GGK(ac*)GLGK(ac13C)GGAK(ac*)R	1223.74	351490	1.37303e+06	350997	1223.74	0.141794	1.36623e+06	0.998258	-1.9006	2	1.5	SAHA
728.452	y2	K(ac*)R	350.25	11086.8	44526.6	11564.9	350.25	0.0212975	43411.2	0.996053	1.2103	2	1.5	SAHA
728.452	y3	AK(ac*)R	421.287	20632.5	89563.5	20517.8	421.273	0.0320541	88456.4	0.994197	-34.2026	2	1.5	SAHA
728.452	y4	GAK(ac*)R	478.309	24846.9	96123.8	24678.2	478.311	0.0348438	95240.1	0.998209	5.8398	2	1.5	SAHA
728.452	y5	GGAK(ac*)R	535.33	85019	328364	83918	535.335	0.0411767	326811	0.997973	9.028	2	1.5	SAHA
728.452	y6	K(ac*)GGAK(ac*)R	710.461	13730.4	53797.8	14423.2	710.451	0.0610464	53098.7	0.996004	-14.681	2	1.5	SAHA
728.452	y7	GK(ac*)GGAK(ac*)R	767.483	40397.1	154104	39799.8	767.485	0.0701699	152539	0.997611	2.9114	2	1.5	SAHA
728.452	y8	LGK(ac*)GGAK(ac*)R	880.567	9664.08	34845.3	9991	880.571	0.0810091	32659	0.998162	5.0566	2	1.5	SAHA
728.452	y9	GLGK(ac*)GGAK(ac*)R	937.588	19978.6	73832.1	19630.7	937.592	0.0943797	71229.1	0.995878	4.6121	2	1.5	SAHA
728.452	y10	K(ac*)GLGK(ac*)GGAK(ac*)R	1112.72									2	1.5	SAHA
728.452	y11	GK(ac*)GLGK(ac*)GGAK(ac*)R	1169.74									2	1.5	SAHA
728.452	y12	GGK(ac*)GLGK(ac*)GGAK(ac*)R	1226.76									2	1.5	SAHA
727.448	y2	K(ac12C)R	345.224	311471	1.24138e+06	317095	345.226	0.0212502	1.23397e+06	0.99835	3.6873	2	2	control
727.448	y3	AK(ac12C)R	416.262	166166	684748	174156	416.262	0.0282909	681799	0.9986	2.0536	2	2	control
727.448	y4	GAK(ac12C)R	473.283	478278	1.86348e+06	473877	473.284	0.0341991	1.85632e+06	0.998146	2.7822	2	2	control
727.448	y5	GGAK(ac12C)R	530.304	2201419	8.72267e+06	2.20537e+06	530.307	0.0406589	8.63363e+06	0.997741	3.8788	2	2	control
727.448	y2	K(ac*)R	350.25	43609.6	172127	45775.7	350.249	0.0209474	168622	0.998083	-1.9896	2	2	control
727.448	y3	AK(ac*)R	421.287	89107	361973	81485.9	421.273	0.0261569	352432	0.647742	-34.2026	2	2	control
727.448	y4	GAK(ac*)R	478.309	63287.4	246681	64389.4	478.308	0.0345282	242271	0.998478	-0.9392	2	2	control
727.448	y5	GGAK(ac*)R	535.33	380987	1.46145e+06	373575	535.332	0.0411522	1.4575e+06	0.997826	3.1616	2	2	control
727.448	y6	K(ac12C)GGAK(ac*)R	705.436	672883	2.79713e+06	705652	705.436	0.0621808	2.7807e+06	0.998164	1.1694	2	2	control
727.448	y7	GK(ac12C)GGAK(ac*)R	762.457	3.39892e+06	1.42037e+07	3.55268e+06	762.459	0.0699665	1.41225e+07	0.997878	2.0468	2	2	control
727.448	y8	LGK(ac12C)GGAK(ac*)R	875.541	808568	3.27779e+06	827396	875.542	0.0860521	3.25891e+06	0.99832	1.3434	2	2	control
727.448	y9	GLGK(ac12C)GGAK(ac*)R	932.563	3.33332e+06	1.28906e+07	3.26697e+06	932.563	0.0949487	1.28419e+07	0.997805	0.7397	2	2	control
727.448	y10	K(ac*)GLGK(ac12C)GGAK(ac*)R	1107.69	354203	1.36755e+06	348316	1107.69	0.122684	1.36397e+06	0.998118	-1.5581	2	2	control
727.448	y11	GK(ac*)GLGK(ac12C)GGAK(ac*)R	1164.72	441281	1.7158e+06	436391	1164.71	0.131805	1.70876e+06	0.99826	-0.8728	2	2	control
727.448	y12	GGK(ac*)GLGK(ac12C)GGAK(ac*)R	1221.74	1499013	6.10352e+06	1.53735e+06	1221.73	0.141623	6.07536e+06	0.998324	-1.9015	2	2	control
727.448	y6	K(ac*)GGAK(ac*)R	710.461	76109.6	286174	76341.3	710.46	0.0617222	282170	0.997421	-1.4331	2	2	control
727.448	y7	GK(ac*)GGAK(ac*)R	767.483	326410	1.26787e+06	321177	767.484	0.070752	1.26244e+06	0.997821	1.4097	2	2	control
727.448	y8	LGK(ac*)GGAK(ac*)R	880.567	80309.4	305993	80785.7	880.564	0.085258	301032	0.997924	-2.6786	2	2	control
727.448	y9	GLGK(ac*)GGAK(ac*)R	937.588	290035	1.12294e+06	285905	937.587	0.0949765	1.1172e+06	0.997806	-0.9603	2	2	control
727.448	y10	K(ac*)GLGK(ac*)GGAK(ac*)R	1112.72	22693.9	92798.9	23380.4	1112.74	0.137178	84846.2	0.999432	14.2076	2	2	control
727.448	y11	GK(ac*)GLGK(ac*)GGAK(ac*)R	1169.74									2	2	control
727.448	y12	GGK(ac*)GLGK(ac*)GGAK(ac*)R	1226.76	64888.5	241679	63620.5	1226.76	0.139741	236098	0.994987	-3.5074	2	2	control
728.452	y2	K(ac13C)R	347.231	225888	907610	199418	347.217	0.0196577	897109	0.685618	-40.756	2	2	control
728.452	y3	AK(ac13C)R	418.268	33266.1	135366	34038.1	418.259	0.0294823	132613	0.997911	-22.4895	2	2	control
728.452	y4	GAK(ac13C)R	475.29	84932.4	333495	86210.8	475.291	0.0342205	330521	0.998372	1.7093	2	2	control
728.452	y5	GGAK(ac13C)R	532.311	383323	1.47521e+06	375484	532.312	0.0408457	1.46998e+06	0.997691	1.9805	2	2	control
728.452	y6	K(ac13C)GGAK(ac*)R	707.442	162552	635647	162594	707.442	0.0623403	632178	0.998536	-0.2097	2	2	control
728.452	y7	GK(ac13C)GGAK(ac*)R	764.464	905547	3.5955e+06	905634	764.463	0.070356	3.57548e+06	0.998122	-1.2266	2	2	control
728.452	y8	LGK(ac13C)GGAK(ac*)R	877.548	268861	1.08022e+06	272915	877.546	0.0862857	1.07453e+06	0.99824	-2.4763	2	2	control
728.452	y9	GLGK(ac13C)GGAK(ac*)R	934.569	1.07599e+06	4.27237e+06	1.07454e+06	934.567	0.0954226	4.24854e+06	0.998218	-2.9116	2	2	control
728.452	y10	K(ac*)GLGK(ac13C)GGAK(ac*)R	1109.7	134962	536275	138009	1109.7	0.122164	534108	0.999006	-3.4452	2	2	control
728.452	y11	GK(ac*)GLGK(ac13C)GGAK(ac*)R	1166.72	187559	730152	187720	1166.72	0.131349	728915	0.99864	-4.4169	2	2	control
728.452	y12	GGK(ac*)GLGK(ac13C)GGAK(ac*)R	1223.74	704230	2.72632e+06	700111	1223.74	0.141201	2.72162e+06	0.998323	-4.6686	2	2	control
728.452	y2	K(ac*)R	350.25	32551	126589	33467.6	350.251	0.0212591	124385	0.998482	3.035	2	2	control
728.452	y3	AK(ac*)R	421.287	41468.4	177028	41932	421.273	0.0283151	172676	0.912798	-34.2026	2	2	control
728.452	y4	GAK(ac*)R	478.309	59021.5	231583	58597.6	478.312	0.0350945	228946	0.997545	6.4186	2	2	control
728.452	y5	GGAK(ac*)R	535.33	250253	966000	245795	535.333	0.0412312	963065	0.998081	5.3391	2	2	control
728.452	y6	K(ac*)GGAK(ac*)R	710.461	48648.3	195629	50772.7	710.452	0.0626916	192120	0.998235	-13.2756	2	2	control
728.452	y7	GK(ac*)GGAK(ac*)R	767.483	156963	600272	154139	767.482	0.070495	596978	0.997965	-0.3307	2	2	control
728.452	y8	LGK(ac*)GGAK(ac*)R	880.567	32408.8	125961	32709.8	880.565	0.0869012	123775	0.997943	-1.5842	2	2	control
728.452	y9	GLGK(ac*)GGAK(ac*)R	937.588	118206	451701	116525	937.587	0.0949709	447361	0.997965	-1.0192	2	2	control
728.452	y10	K(ac*)GLGK(ac*)GGAK(ac*)R	1112.72									2	2	control
728.452	y11	GK(ac*)GLGK(ac*)GGAK(ac*)R	1169.74									2	2	control
728.452	y12	GGK(ac*)GLGK(ac*)GGAK(ac*)R	1226.76	12435	44877.4	12493.9	1226.75	0.15029	39028.5	0.999806	-12.8242	2	2	control
727.448	y2	K(ac12C)R	345.224	188216	761094	192611	345.225	0.0213668	757158	0.998685	2.3749	2	2	MS-275
727.448	y3	AK(ac12C)R	416.262	103708	426105	107855	416.262	0.0284013	424156	0.998459	0.3552	2	2	MS-275
727.448	y4	GAK(ac12C)R	473.283	297832	1.16431e+06	295378	473.285	0.0342349	1.15946e+06	0.998236	3.164	2	2	MS-275
727.448	y5	GGAK(ac12C)R	530.304	1.36014e+06	5.45405e+06	1.36745e+06	530.306	0.0406776	5.42597e+06	0.998095	2.6294	2	2	MS-275
727.448	y2	K(ac*)R	350.25	26996.6	104408	27840.1	350.251	0.0211082	102790	0.998066	2.4691	2	2	MS-275
727.448	y3	AK(ac*)R	421.287	58782	232498	49954.9	421.273	0.0255479	227807	0.574372	-34.2026	2	2	MS-275
727.448	y4	GAK(ac*)R	478.309	48621.3	195960	50154.2	478.307	0.0347449	193603	0.99822	-4.2547	2	2	MS-275
727.448	y5	GGAK(ac*)R	535.33	221999	854992	217677	535.332	0.0411961	852057	0.997886	3.3471	2	2	MS-275
727.448	y6	K(ac12C)GGAK(ac*)R	705.436	412964	1.71179e+06	432227	705.437	0.0621232	1.70132e+06	0.998216	1.5011	2	2	MS-275
727.448	y7	GK(ac12C)GGAK(ac*)R	762.457	2055888	8.55099e+06	2.13885e+06	762.458	0.0699663	8.50158e+06	0.997926	0.839	2	2	MS-275
727.448	y8	LGK(ac12C)GGAK(ac*)R	875.541	526352	2.12213e+06	535649	875.541	0.0860906	2.11067e+06	0.998369	-0.497	2	2	MS-275
727.448	y9	GLGK(ac12C)GGAK(ac*)R	932.563	2.03958e+06	7.88064e+06	1.99782e+06	932.562	0.094913	7.85022e+06	0.997731	-0.7127	2	2	MS-275
727.448	y10	K(ac*)GLGK(ac12C)GGAK(ac*)R	1107.69	214982	830507	211347	1107.69	0.12244	827289	0.998062	-1.4458	2	2	MS-275
727.448	y11	GK(ac*)GLGK(ac12C)GGAK(ac*)R	1164.72	273664	1.06496e+06	270935	1164.71	0.13173	1.06069e+06	0.998271	-1.9784	2	2	MS-275
727.448	y12	GGK(ac*)GLGK(ac12C)GGAK(ac*)R	1221.74	945267	3.83752e+06	966785	1221.73	0.141578	3.81931e+06	0.998291	-2.9274	2	2	MS-275
727.448	y6	K(ac*)GGAK(ac*)R	710.461	44280.6	179312	45638	710.454	0.0642581	177702	0.998172	-9.9815	2	2	MS-275
727.448	y7	GK(ac*)GGAK(ac*)R	767.483	202498	781583	198948	767.483	0.0707891	779525	0.998178	0.0404	2	2	MS-275
727.448	y8	LGK(ac*)GGAK(ac*)R	880.567	49403.5	191534	49425.3	880.563	0.0863765	189586	0.99843	-4.6375	2	2	MS-275
727.448	y9	GLGK(ac*)GGAK(ac*)R	937.588	186801	722730	184019	937.587	0.0952728	719760	0.998129	-0.7978	2	2	MS-275
727.448	y10	K(ac*)GLGK(ac*)GGAK(ac*)R	1112.72	12913.8	42203.2	12875	1112.72	0.101081	39210.3	0.953853	-1.8968	2	2	MS-275
727.448	y11	GK(ac*)GLGK(ac*)GGAK(ac*)R	1169.74	14059.2	52769.9	14309.1	1169.75	0.128103	50548.5	0.998208	7.9978	2	2	MS-275
727.448	y12	GGK(ac*)GLGK(ac*)GGAK(ac*)R	1226.76	43115.8	159980	42255.1	1226.76	0.139753	159050	0.996359	-4.0022	2	2	MS-275
728.452	y2	K(ac13C)R	347.231	99308.3	397319	88177.5	347.217	0.0197753	395945	0.760898	-40.756	2	2	MS-275
728.452	y3	AK(ac13C)R	418.268	15651.2	62348.6	15542.9	418.263	0.0296561	60581.6	0.99503	-13.1342	2	2	MS-275
728.452	y4	GAK(ac13C)R	475.29	27718.7	109874	28515.2	475.289	0.0342601	107826	0.99831	-1.3637	2	2	MS-275
728.452	y5	GGAK(ac13C)R	532.311	135230	517948	132582	532.313	0.040832	515470	0.997421	3.4006	2	2	MS-275
728.452	y6	K(ac13C)GGAK(ac*)R	707.442	57180.3	224451	57699.9	707.444	0.0623436	222142	0.998543	2.6445	2	2	MS-275
728.452	y7	GK(ac13C)GGAK(ac*)R	764.464	354147	1.40061e+06	352994	764.464	0.0704256	1.39367e+06	0.998027	0.4418	2	2	MS-275
728.452	y8	LGK(ac13C)GGAK(ac*)R	877.548	109434	439372	112110	877.548	0.0858348	436464	0.998421	0.477	2	2	MS-275
728.452	y9	GLGK(ac13C)GGAK(ac*)R	934.569	482443	1.9014e+06	479152	934.569	0.095558	1.89286e+06	0.998244	0.0453	2	2	MS-275
728.452	y10	K(ac*)GLGK(ac13C)GGAK(ac*)R	1109.7	54446.4	220289	57023.1	1109.7	0.121658	219520	0.999019	3.9064	2	2	MS-275
728.452	y11	GK(ac*)GLGK(ac13C)GGAK(ac*)R	1166.72	83647.8	324262	84003.6	1166.72	0.130255	322648	0.998544	-2.7062	2	2	MS-275
728.452	y12	GGK(ac*)GLGK(ac13C)GGAK(ac*)R	1223.74	335198	1.31275e+06	335778	1223.74	0.141662	1.30629e+06	0.998245	-0.4089	2	2	MS-275
728.452	y2	K(ac*)R	350.25	11496.6	42024.7	11831.6	350.251	0.0200484	40366.8	0.998745	3.5248	2	2	MS-275
728.452	y3	AK(ac*)R	421.287	16065.6	65070.7	15900	421.274	0.0309232	63219.3	0.996854	-31.6297	2	2	MS-275
728.452	y4	GAK(ac*)R	478.309	24771.7	96013.6	24630.7	478.311	0.0351976	95513.1	0.997745	5.8527	2	2	MS-275
728.452	y5	GGAK(ac*)R	535.33	78483	303271	77539.9	535.335	0.0409991	301770	0.996779	9.456	2	2	MS-275
728.452	y6	K(ac*)GGAK(ac*)R	710.461	15127.5	59700	15601.7	710.455	0.063151	58886.1	0.996794	-8.851	2	2	MS-275
728.452	y7	GK(ac*)GGAK(ac*)R	767.483	45120.6	171470	44630.3	767.487	0.0698122	169985	0.997718	5.3762	2	2	MS-275
728.452	y8	LGK(ac*)GGAK(ac*)R	880.567	10638.6	37308.5	11058.9	880.576	0.0745633	34635.1	0.972192	10.221	2	2	MS-275
728.452	y9	GLGK(ac*)GGAK(ac*)R	937.588	30901.3	116029	30494.4	937.588	0.0944155	115514	0.997469	-0.5177	2	2	MS-275
728.452	y10	K(ac*)GLGK(ac*)GGAK(ac*)R	1112.72									2	2	MS-275
728.452	y11	GK(ac*)GLGK(ac*)GGAK(ac*)R	1169.74									2	2	MS-275
728.452	y12	GGK(ac*)GLGK(ac*)GGAK(ac*)R	1226.76									2	2	MS-275
727.448	y2	K(ac12C)R	345.224	158504	644202	162798	345.225	0.0213452	640420	0.998549	1.6579	2	2	SAHA
727.448	y3	AK(ac12C)R	416.262	97890.7	401862	102134	416.262	0.0281209	399966	0.998605	0.5833	2	2	SAHA
727.448	y4	GAK(ac12C)R	473.283	257952	1.00754e+06	254967	473.284	0.0342684	1.00299e+06	0.998172	1.5915	2	2	SAHA
727.448	y5	GGAK(ac12C)R	530.304	1129511	4.54792e+06	1.13902e+06	530.305	0.0406581	4.52293e+06	0.998051	1.6296	2	2	SAHA
727.448	y2	K(ac*)R	350.25	23681.6	92983.3	24117	350.252	0.0215219	92017.8	0.998629	4.3052	2	2	SAHA
727.448	y3	AK(ac*)R	421.287	44388.9	179462	39323.7	421.273	0.0261004	174450	0.564179	-34.2026	2	2	SAHA
727.448	y4	GAK(ac*)R	478.309	39418.6	159934	40315.5	478.307	0.0353138	159468	0.998357	-3.3479	2	2	SAHA
727.448	y5	GGAK(ac*)R	535.33	165580	636718	162196	535.331	0.0412188	634798	0.997832	1.6541	2	2	SAHA
727.448	y6	K(ac12C)GGAK(ac*)R	705.436	333457	1.38773e+06	349455	705.436	0.062215	1.37872e+06	0.998111	0.079	2	2	SAHA
727.448	y7	GK(ac12C)GGAK(ac*)R	762.457	1.67859e+06	6.93796e+06	1.73453e+06	762.456	0.0700002	6.8975e+06	0.99793	-0.9335	2	2	SAHA
727.448	y8	LGK(ac12C)GGAK(ac*)R	875.541	412707	1.65825e+06	418386	875.539	0.08606	1.64915e+06	0.998247	-1.9209	2	2	SAHA
727.448	y9	GLGK(ac12C)GGAK(ac*)R	932.563	1.59885e+06	6.17878e+06	1.56608e+06	932.56	0.0949709	6.15556e+06	0.997719	-2.3795	2	2	SAHA
727.448	y10	K(ac*)GLGK(ac12C)GGAK(ac*)R	1107.69	166862	643004	163816	1107.69	0.122674	641204	0.998053	-3.3723	2	2	SAHA
727.448	y11	GK(ac*)GLGK(ac12C)GGAK(ac*)R	1164.72	206624	810412	205653	1164.71	0.131842	806564	0.998245	-5.4748	2	2	SAHA
727.448	y12	GGK(ac*)GLGK(ac12C)GGAK(ac*)R	1221.74	707990	2.86192e+06	720852	1221.73	0.141719	2.84871e+06	0.998247	-4.7105	2	2	SAHA
727.448	y6	K(ac*)GGAK(ac*)R	710.461	25639.4	102232	26153	710.456	0.0647778	100428	0.997824	-7.4619	2	2	SAHA
727.448	y7	GK(ac*)GGAK(ac*)R	767.483	141940	548351	139419	767.483	0.0706989	546385	0.998043	-0.0627	2	2	SAHA
727.448	y8	LGK(ac*)GGAK(ac*)R	880.567	41228.7	160944	41173.2	880.562	0.0875088	159619	0.998296	-5.5539	2	2	SAHA
727.448	y9	GLGK(ac*)GGAK(ac*)R	937.588	122491	476571	120804	937.587	0.0955574	474479	0.998152	-1.6393	2	2	SAHA
727.448	y10	K(ac*)GLGK(ac*)GGAK(ac*)R	1112.72	6860	27052.3	6962.71	1112.71	0.134084	24811.7	0.99823	-10.7933	2	2	SAHA
727.448	y11	GK(ac*)GLGK(ac*)GGAK(ac*)R	1169.74	8745.04	31860.4	8743.21	1169.71	0.124874	30458.6	0.995175	-22.2302	2	2	SAHA
727.448	y12	GGK(ac*)GLGK(ac*)GGAK(ac*)R	1226.76	30097	113764	29539.7	1226.76	0.142021	113013	0.99715	-1.8046	2	2	SAHA
728.452	y2	K(ac13C)R	347.231	85545.7	343024	75793.3	347.217	0.0198325	341941	0.756199	-40.756	2	2	SAHA
728.452	y3	AK(ac13C)R	418.268	9871.64	40002.7	9986.26	418.26	0.0296862	38943.3	0.997799	-19.4341	2	2	SAHA
728.452	y4	GAK(ac13C)R	475.29	22364.1	86769.3	22457.3	475.292	0.0342603	86179.9	0.997617	5.169	2	2	SAHA
728.452	y5	GGAK(ac13C)R	532.311	107718	414276	105576	532.313	0.0408495	412938	0.997552	3.0003	2	2	SAHA
728.452	y6	K(ac13C)GGAK(ac*)R	707.442	49752.4	192672	49629.9	707.441	0.0620829	191815	0.99797	-1.1764	2	2	SAHA
728.452	y7	GK(ac13C)GGAK(ac*)R	764.464	291848	1.14367e+06	289961	764.465	0.0703552	1.13301e+06	0.997951	1.8501	2	2	SAHA
728.452	y8	LGK(ac13C)GGAK(ac*)R	877.548	87474.1	353861	89348.9	877.547	0.0860517	351541	0.997925	-0.3509	2	2	SAHA
728.452	y9	GLGK(ac13C)GGAK(ac*)R	934.569	397092	1.56218e+06	393700	934.57	0.0954671	1.55461e+06	0.99813	1.0082	2	2	SAHA
728.452	y10	K(ac*)GLGK(ac13C)GGAK(ac*)R	1109.7	51648	207046	53395.7	1109.7	0.1217	206049	0.99904	0.0249	2	2	SAHA
728.452	y11	GK(ac*)GLGK(ac13C)GGAK(ac*)R	1166.72	71167.6	278362	71503	1166.72	0.131442	276944	0.998554	-2.5343	2	2	SAHA
728.452	y12	GGK(ac*)GLGK(ac13C)GGAK(ac*)R	1223.74	275933	1.07956e+06	276242	1223.74	0.141538	1.07405e+06	0.998248	-0.7516	2	2	SAHA
728.452	y2	K(ac*)R	350.25	8718.57	34057.4	9090.15	350.249	0.0209252	33268.1	0.998172	-3.4531	2	2	SAHA
728.452	y3	AK(ac*)R	421.287	16397.2	68113.7	16349.3	421.273	0.0300097	66460.5	0.982247	-34.2026	2	2	SAHA
728.452	y4	GAK(ac*)R	478.309	16251.5	64171	16390.5	478.308	0.0351889	62908.8	0.996654	-0.2109	2	2	SAHA
728.452	y5	GGAK(ac*)R	535.33	63327.5	244428	62602.7	535.335	0.0410299	243118	0.998099	9.5223	2	2	SAHA
728.452	y6	K(ac*)GGAK(ac*)R	710.461	14400.5	56439.1	14731.4	710.455	0.0626222	55482.6	0.998697	-7.9014	2	2	SAHA
728.452	y7	GK(ac*)GGAK(ac*)R	767.483	28779.9	108784	28343.8	767.484	0.0694799	107733	0.996822	1.4777	2	2	SAHA
728.452	y8	LGK(ac*)GGAK(ac*)R	880.567	6652.55	27019.3	6854.03	880.582	0.0957722	24750.2	0.998908	17.2146	2	2	SAHA
728.452	y9	GLGK(ac*)GGAK(ac*)R	937.588	18675.4	70067.2	18502.1	937.584	0.0941659	68956.5	0.997142	-4.0486	2	2	SAHA
728.452	y10	K(ac*)GLGK(ac*)GGAK(ac*)R	1112.72									2	2	SAHA
728.452	y11	GK(ac*)GLGK(ac*)GGAK(ac*)R	1169.74									2	2	SAHA
728.452	y12	GGK(ac*)GLGK(ac*)GGAK(ac*)R	1226.76									2	2	SAHA
727.448	y2	K(ac12C)R	345.224	251053	1.02578e+06	259929	345.225	0.0213609	1.02141e+06	0.99877	0.1826	2	4	control
727.448	y3	AK(ac12C)R	416.262	145408	594676	151131	416.262	0.0283073	591995	0.998665	-0.0059	2	4	control
727.448	y4	GAK(ac12C)R	473.283	389572	1.51726e+06	384051	473.283	0.0343053	1.51115e+06	0.998159	0.0311	2	4	control
727.448	y5	GGAK(ac12C)R	530.304	1.84205e+06	7.46644e+06	1.86954e+06	530.304	0.0406561	7.4257e+06	0.998099	-0.1985	2	4	control
727.448	y2	K(ac*)R	350.25	41218.2	163497	43326.3	350.25	0.0212583	161008	0.997936	-0.6893	2	4	control
727.448	y3	AK(ac*)R	421.287	80172.7	312643	68223.2	421.273	0.0245466	304550	0.416297	-34.2026	2	4	control
727.448	y4	GAK(ac*)R	478.309	49033.6	197492	51486.2	478.304	0.0344426	194117	0.994559	-8.7828	2	4	control
727.448	y5	GGAK(ac*)R	535.33	315426	1.21196e+06	309159	535.33	0.0411753	1.20852e+06	0.997937	-0.2886	2	4	control
727.448	y6	K(ac12C)GGAK(ac*)R	705.436	560145	2.29341e+06	580102	705.434	0.0621028	2.27921e+06	0.998319	-2.6651	2	4	control
727.448	y7	GK(ac12C)GGAK(ac*)R	762.457	2.84925e+06	1.16772e+07	2.92183e+06	762.455	0.0700154	1.16106e+07	0.997977	-3.0398	2	4	control
727.448	y8	LGK(ac12C)GGAK(ac*)R	875.541	686314	2.73739e+06	691658	875.538	0.0859536	2.72226e+06	0.998178	-4.0864	2	4	control
727.448	y9	GLGK(ac12C)GGAK(ac*)R	932.563	2.71529e+06	1.05086e+07	2.66205e+06	932.558	0.0949329	1.04664e+07	0.99775	-4.5682	2	4	control
727.448	y10	K(ac*)GLGK(ac12C)GGAK(ac*)R	1107.69	293348	1.12118e+06	287522	1107.69	0.122152	1.11832e+06	0.997702	-6.8	2	4	control
727.448	y11	GK(ac*)GLGK(ac12C)GGAK(ac*)R	1164.72	388498	1.52337e+06	387378	1164.71	0.131539	1.51553e+06	0.998121	-6.5757	2	4	control
727.448	y12	GGK(ac*)GLGK(ac12C)GGAK(ac*)R	1221.74	1.26521e+06	5.06985e+06	1.27915e+06	1221.73	0.141576	5.04602e+06	0.998165	-7.639	2	4	control
727.448	y6	K(ac*)GGAK(ac*)R	710.461	51176.8	201724	51918.2	710.458	0.0642757	198035	0.996713	-4.8997	2	4	control
727.448	y7	GK(ac*)GGAK(ac*)R	767.483	280616	1.08075e+06	275151	767.481	0.0707879	1.07748e+06	0.997943	-2.5434	2	4	control
727.448	y8	LGK(ac*)GGAK(ac*)R	880.567	76920.1	293780	76514	880.56	0.0859651	291480	0.998377	-7.5573	2	4	control
727.448	y9	GLGK(ac*)GGAK(ac*)R	937.588	254493	992800	251815	937.584	0.0952098	987444	0.998045	-4.1333	2	4	control
727.448	y10	K(ac*)GLGK(ac*)GGAK(ac*)R	1112.72									2	4	control
727.448	y11	GK(ac*)GLGK(ac*)GGAK(ac*)R	1169.74	16753.4	65977.8	17542.9	1169.74	0.137201	61053.1	0.999035	-1.4465	2	4	control
727.448	y12	GGK(ac*)GLGK(ac*)GGAK(ac*)R	1226.76	54902.7	203738	54187.4	1226.74	0.138498	200098	0.995835	-15.6476	2	4	control
728.452	y2	K(ac13C)R	347.231	251054	1.01271e+06	222430	347.217	0.019902	1.0093e+06	0.750734	-40.756	2	4	control
728.452	y3	AK(ac13C)R	418.268	50882.1	196343	49975.1	418.265	0.0289627	194904	0.997416	-7.5928	2	4	control
728.452	y4	GAK(ac13C)R	475.29	114085	455877	116267	475.29	0.0345764	450799	0.998334	0.6855	2	4	control
728.452	y5	GGAK(ac13C)R	532.311	484317	1.86405e+06	474426	532.312	0.0408535	1.85758e+06	0.997719	2.0626	2	4	control
728.452	y6	K(ac13C)GGAK(ac*)R	707.442	187551	740196	188069	707.443	0.0625379	735451	0.998364	0.7642	2	4	control
728.452	y7	GK(ac13C)GGAK(ac*)R	764.464	1.04133e+06	4.12657e+06	1.04031e+06	764.463	0.0703913	4.10546e+06	0.998198	-0.7186	2	4	control
728.452	y8	LGK(ac13C)GGAK(ac*)R	877.548	289749	1.17094e+06	294613	877.546	0.0861507	1.16466e+06	0.998114	-1.8276	2	4	control
728.452	y9	GLGK(ac13C)GGAK(ac*)R	934.569	1.18557e+06	4.68579e+06	1.18062e+06	934.568	0.0953425	4.66149e+06	0.998234	-1.5522	2	4	control
728.452	y10	K(ac*)GLGK(ac13C)GGAK(ac*)R	1109.7	155444	620830	159721	1109.7	0.122139	618205	0.999018	-2.0024	2	4	control
728.452	y11	GK(ac*)GLGK(ac13C)GGAK(ac*)R	1166.72	210393	820273	210392	1166.72	0.131525	816121	0.998386	-4.723	2	4	control
728.452	y12	GGK(ac*)GLGK(ac13C)GGAK(ac*)R	1223.74	729930	2.83724e+06	727006	1223.74	0.141437	2.83173e+06	0.99838	-3.7097	2	4	control
728.452	y2	K(ac*)R	350.25	30514.8	120334	31344.5	350.251	0.0215418	117954	0.997618	3.2926	2	4	control
728.452	y3	AK(ac*)R	421.287	43286.1	186754	43677	421.273	0.0288163	184648	0.935561	-34.2026	2	4	control
728.452	y4	GAK(ac*)R	478.309	63859.4	246680	63586.1	478.311	0.0346055	244319	0.998296	4.8778	2	4	control
728.452	y5	GGAK(ac*)R	535.33	250972	967122	246452	535.333	0.0411793	964307	0.998024	5.1362	2	4	control
728.452	y6	K(ac*)GGAK(ac*)R	710.461	48536.8	192572	50524.1	710.452	0.061847	189219	0.996822	-13.0786	2	4	control
728.452	y7	GK(ac*)GGAK(ac*)R	767.483	185045	708671	181611	767.482	0.0704758	707165	0.998108	-1.0886	2	4	control
728.452	y8	LGK(ac*)GGAK(ac*)R	880.567	32339.4	124988	32586.5	880.563	0.0868216	122936	0.996058	-3.6457	2	4	control
728.452	y9	GLGK(ac*)GGAK(ac*)R	937.588	145296	554529	143034	937.588	0.0951459	549610	0.997824	0.1757	2	4	control
728.452	y10	K(ac*)GLGK(ac*)GGAK(ac*)R	1112.72									2	4	control
728.452	y11	GK(ac*)GLGK(ac*)GGAK(ac*)R	1169.74									2	4	control
728.452	y12	GGK(ac*)GLGK(ac*)GGAK(ac*)R	1226.76	19230.3	72457.1	18893.2	1226.76	0.142983	69438.1	0.995763	2.206	2	4	control
727.448	y2	K(ac12C)R	345.224	127659	513914	129694	345.226	0.0213449	510032	0.998184	4.0027	2	4	MS-275
727.448	y3	AK(ac12C)R	416.262	75805.7	310706	79118.4	416.263	0.0282772	309430	0.998312	3.103	2	4	MS-275
727.448	y4	GAK(ac12C)R	473.283	200352	785972	199003	473.285	0.0342358	782216	0.998216	3.7073	2	4	MS-275
727.448	y5	GGAK(ac12C)R	530.304	949466	3.7561e+06	949427	530.307	0.0406724	3.71764e+06	0.997717	4.4358	2	4	MS-275
727.448	y2	K(ac*)R	350.25	17957.3	70985.5	18226.4	350.252	0.0215493	69990.4	0.997011	5.3106	2	4	MS-275
727.448	y3	AK(ac*)R	421.287	39972.1	159552	34767.7	421.273	0.0256899	155148	0.513361	-34.2026	2	4	MS-275
727.448	y4	GAK(ac*)R	478.309	28484.6	114033	29251.5	478.307	0.0348661	113832	0.998376	-4.0077	2	4	MS-275
727.448	y5	GGAK(ac*)R	535.33	140961	542586	138392	535.333	0.041207	541062	0.998015	4.8495	2	4	MS-275
727.448	y6	K(ac12C)GGAK(ac*)R	705.436	277688	1.14561e+06	288853	705.438	0.062152	1.13873e+06	0.998051	2.9786	2	4	MS-275
727.448	y7	GK(ac12C)GGAK(ac*)R	762.457	1368484	5.73377e+06	1.434e+06	762.459	0.0699472	5.7004e+06	0.997833	2.5627	2	4	MS-275
727.448	y8	LGK(ac12C)GGAK(ac*)R	875.541	336409	1.3683e+06	345292	875.543	0.0860779	1.36042e+06	0.998337	2.2284	2	4	MS-275
727.448	y9	GLGK(ac12C)GGAK(ac*)R	932.563	1.3288e+06	5.14085e+06	1.30278e+06	932.564	0.0949025	5.12057e+06	0.997823	1.3892	2	4	MS-275
727.448	y10	K(ac*)GLGK(ac12C)GGAK(ac*)R	1107.69	132460	512807	130426	1107.69	0.122545	510818	0.998129	0.3624	2	4	MS-275
727.448	y11	GK(ac*)GLGK(ac12C)GGAK(ac*)R	1164.72	183858	715929	181859	1164.71	0.131869	712810	0.998218	-1.1716	2	4	MS-275
727.448	y12	GGK(ac*)GLGK(ac12C)GGAK(ac*)R	1221.74	590930	2.41518e+06	608496	1221.74	0.141482	2.40373e+06	0.998291	-0.5163	2	4	MS-275
727.448	y6	K(ac*)GGAK(ac*)R	710.461	27487.9	108666	27991.5	710.456	0.0639012	106743	0.998418	-7.269	2	4	MS-275
727.448	y7	GK(ac*)GGAK(ac*)R	767.483	115432	446628	113671	767.484	0.0706331	445065	0.998055	2.4688	2	4	MS-275
727.448	y8	LGK(ac*)GGAK(ac*)R	880.567	29876.3	115040	29831.3	880.561	0.0865745	114271	0.998131	-5.9172	2	4	MS-275
727.448	y9	GLGK(ac*)GGAK(ac*)R	937.588	108270	417571	106404	937.59	0.0956681	416696	0.99815	1.8355	2	4	MS-275
727.448	y10	K(ac*)GLGK(ac*)GGAK(ac*)R	1112.72	8042.63	27227.4	8088.45	1112.72	0.104289	25179.1	0.949751	1.6671	2	4	MS-275
727.448	y11	GK(ac*)GLGK(ac*)GGAK(ac*)R	1169.74	6783.77	27618.2	7026.34	1169.74	0.145639	25307.6	0.999008	0.0313	2	4	MS-275
727.448	y12	GGK(ac*)GLGK(ac*)GGAK(ac*)R	1226.76	20253.6	75990.6	19869.9	1226.76	0.141418	75580.6	0.996698	-1.6362	2	4	MS-275
728.452	y2	K(ac13C)R	347.231	70023.6	283017	62068	347.217	0.0200992	282189	0.763543	-40.756	2	4	MS-275
728.452	y3	AK(ac13C)R	418.268	10600.7	40558.4	10455.9	418.264	0.0285113	39535.9	0.997306	-9.8982	2	4	MS-275
728.452	y4	GAK(ac13C)R	475.29	24252.4	95360.3	24514.1	475.291	0.034265	94520.1	0.996522	3.5262	2	4	MS-275
728.452	y5	GGAK(ac13C)R	532.311	122584	472170	120077	532.312	0.0409231	470745	0.997714	1.7821	2	4	MS-275
728.452	y6	K(ac13C)GGAK(ac*)R	707.442	43558.3	170948	43754.8	707.443	0.0623071	170063	0.998327	1.3413	2	4	MS-275
728.452	y7	GK(ac13C)GGAK(ac*)R	764.464	280769	1.10392e+06	279695	764.464	0.0703321	1.09311e+06	0.997943	0.5971	2	4	MS-275
728.452	y8	LGK(ac13C)GGAK(ac*)R	877.548	87981.5	354539	89760.1	877.547	0.0860712	352351	0.997972	-0.6638	2	4	MS-275
728.452	y9	GLGK(ac13C)GGAK(ac*)R	934.569	338868	1.33575e+06	336748	934.569	0.0954401	1.32942e+06	0.998212	-0.2968	2	4	MS-275
728.452	y10	K(ac*)GLGK(ac13C)GGAK(ac*)R	1109.7	47631.4	188177	48895.4	1109.7	0.121633	187777	0.998859	-2.6789	2	4	MS-275
728.452	y11	GK(ac*)GLGK(ac13C)GGAK(ac*)R	1166.72	63360.4	250266	64027.8	1166.72	0.1314	248807	0.998273	0.4066	2	4	MS-275
728.452	y12	GGK(ac*)GLGK(ac13C)GGAK(ac*)R	1223.74	243799	951887	243918	1223.74	0.14132	946940	0.99824	-1.0997	2	4	MS-275
728.452	y2	K(ac*)R	350.25	5299.74	21896.4	5323.59	350.255	0.0241284	20801.8	0.999476	15.2494	2	4	MS-275
728.452	y3	AK(ac*)R	421.287	11852.7	52721.2	11686	421.273	0.0292252	51068.2	0.830189	-34.2026	2	4	MS-275
728.452	y4	GAK(ac*)R	478.309	15124.1	56593.7	14981.9	478.312	0.0341853	55601.1	0.997153	7.8475	2	4	MS-275
728.452	y5	GGAK(ac*)R	535.33	62179.8	240242	61259.2	535.334	0.0412102	238965	0.997728	7.5959	2	4	MS-275
728.452	y6	K(ac*)GGAK(ac*)R	710.461	12547.7	49724.3	13156.6	710.451	0.0620379	49082.4	0.996986	-14.1337	2	4	MS-275
728.452	y7	GK(ac*)GGAK(ac*)R	767.483	37291.9	142693	36975.3	767.488	0.0701803	141459	0.998065	6.4989	2	4	MS-275
728.452	y8	LGK(ac*)GGAK(ac*)R	880.567	9578.87	35470.5	9502.56	880.557	0.0844256	34114.6	0.996562	-11.0087	2	4	MS-275
728.452	y9	GLGK(ac*)GGAK(ac*)R	937.588	27117.4	102101	26656	937.591	0.0951029	101632	0.997106	3.5495	2	4	MS-275
728.452	y10	K(ac*)GLGK(ac*)GGAK(ac*)R	1112.72									2	4	MS-275
728.452	y11	GK(ac*)GLGK(ac*)GGAK(ac*)R	1169.74									2	4	MS-275
728.452	y12	GGK(ac*)GLGK(ac*)GGAK(ac*)R	1226.76	5404.07	22196.7	5457.64	1226.78	0.165478	20140.4	0.999726	12.0163	2	4	MS-275
727.448	y2	K(ac12C)R	345.224	185759	740331	189331	345.226	0.0213286	737218	0.998718	3.216	2	4	SAHA
727.448	y3	AK(ac12C)R	416.262	106527	438288	110860	416.262	0.028509	436785	0.998457	0.4444	2	4	SAHA
727.448	y4	GAK(ac12C)R	473.283	302406	1.17247e+06	299456	473.284	0.0341311	1.1685e+06	0.998418	2.2802	2	4	SAHA
727.448	y5	GGAK(ac12C)R	530.304	1.38676e+06	5.56879e+06	1.39553e+06	530.306	0.0406473	5.53757e+06	0.997981	2.3524	2	4	SAHA
727.448	y2	K(ac*)R	350.25	29253.6	118735	30697.8	350.25	0.021471	115880	0.997406	-0.7834	2	4	SAHA
727.448	y3	AK(ac*)R	421.287	54811.8	215092	48096.2	421.273	0.0253146	210120	0.556735	-34.2026	2	4	SAHA
727.448	y4	GAK(ac*)R	478.309	43682	172288	44910.7	478.307	0.0344747	169327	0.99779	-4.0354	2	4	SAHA
727.448	y5	GGAK(ac*)R	535.33	194373	744512	190459	535.331	0.0410947	739927	0.997016	1.7926	2	4	SAHA
727.448	y6	K(ac12C)GGAK(ac*)R	705.436	427350	1.77411e+06	448381	705.436	0.0621555	1.76432e+06	0.998242	0.4369	2	4	SAHA
727.448	y7	GK(ac12C)GGAK(ac*)R	762.457	2.26431e+06	9.39039e+06	2.35104e+06	762.457	0.0699406	9.33698e+06	0.99797	0.3684	2	4	SAHA
727.448	y8	LGK(ac12C)GGAK(ac*)R	875.541	575584	2.31283e+06	585754	875.541	0.086003	2.30171e+06	0.998526	-0.5554	2	4	SAHA
727.448	y9	GLGK(ac12C)GGAK(ac*)R	932.563	2.16988e+06	8.38164e+06	2.12533e+06	932.562	0.0949269	8.34954e+06	0.997723	-1.0086	2	4	SAHA
727.448	y10	K(ac*)GLGK(ac12C)GGAK(ac*)R	1107.69	235544	904638	231234	1107.69	0.123039	900107	0.99799	-3.7289	2	4	SAHA
727.448	y11	GK(ac*)GLGK(ac12C)GGAK(ac*)R	1164.72	281480	1.09243e+06	279553	1164.71	0.131628	1.08921e+06	0.998498	-3.8252	2	4	SAHA
727.448	y12	GGK(ac*)GLGK(ac12C)GGAK(ac*)R	1221.74	989768	4.00562e+06	1.01037e+06	1221.73	0.141648	3.98809e+06	0.99836	-3.716	2	4	SAHA
727.448	y6	K(ac*)GGAK(ac*)R	710.461	33135.9	123378	33128.5	710.463	0.061741	119099	0.994272	2.1426	2	4	SAHA
727.448	y7	GK(ac*)GGAK(ac*)R	767.483	166447	639027	163472	767.482	0.0708614	636210	0.998	-0.522	2	4	SAHA
727.448	y8	LGK(ac*)GGAK(ac*)R	880.567	49604.1	185295	49252.8	880.559	0.0850561	182357	0.997543	-9.0153	2	4	SAHA
727.448	y9	GLGK(ac*)GGAK(ac*)R	937.588	156159	600853	154608	937.584	0.0948889	598091	0.998243	-4.318	2	4	SAHA
727.448	y10	K(ac*)GLGK(ac*)GGAK(ac*)R	1112.72									2	4	SAHA
727.448	y11	GK(ac*)GLGK(ac*)GGAK(ac*)R	1169.74									2	4	SAHA
727.448	y12	GGK(ac*)GLGK(ac*)GGAK(ac*)R	1226.76	36676.1	132521	36132.6	1226.75	0.137127	128203	0.994677	-12.7925	2	4	SAHA
728.452	y2	K(ac13C)R	347.231	73570.2	296870	63340.7	347.217	0.0194423	293355	0.596693	-40.756	2	4	SAHA
728.452	y3	AK(ac13C)R	418.268	10111.8	41865.6	10545	418.257	0.0292691	40919.7	0.998527	-26.2457	2	4	SAHA
728.452	y4	GAK(ac13C)R	475.29	18960.7	75967.6	19604.2	475.288	0.0345192	74580.5	0.998001	-2.8187	2	4	SAHA
728.452	y5	GGAK(ac13C)R	532.311	103048	395908	100993	532.311	0.0408413	394782	0.997916	0.0339	2	4	SAHA
728.452	y6	K(ac13C)GGAK(ac*)R	707.442	45276.1	172776	44912.9	707.439	0.0618611	171290	0.998212	-4.2724	2	4	SAHA
728.452	y7	GK(ac13C)GGAK(ac*)R	764.464	254839	1.01526e+06	256040	764.461	0.0703279	1.01002e+06	0.998263	-3.0321	2	4	SAHA
728.452	y8	LGK(ac13C)GGAK(ac*)R	877.548	81033.7	320001	82000.3	877.545	0.0856616	318042	0.998429	-3.5485	2	4	SAHA
728.452	y9	GLGK(ac13C)GGAK(ac*)R	934.569	343741	1.36605e+06	343836	934.566	0.095456	1.35892e+06	0.998333	-3.7291	2	4	SAHA
728.452	y10	K(ac*)GLGK(ac13C)GGAK(ac*)R	1109.7	43565.9	175654	45454.1	1109.7	0.121585	175121	0.998634	3.0646	2	4	SAHA
728.452	y11	GK(ac*)GLGK(ac13C)GGAK(ac*)R	1166.72	62429.8	241596	62494.5	1166.72	0.130499	240373	0.998435	-3.9785	2	4	SAHA
728.452	y12	GGK(ac*)GLGK(ac13C)GGAK(ac*)R	1223.74	264092	1.02577e+06	262583	1223.74	0.141592	1.02361e+06	0.998408	-4.6732	2	4	SAHA
728.452	y2	K(ac*)R	350.25	6919.04	25333.3	7397.5	350.251	0.0186147	24240.3	0.982552	1.6038	2	4	SAHA
728.452	y3	AK(ac*)R	421.287	12198.4	51043	11523.1	421.273	0.0274297	49700.2	0.753353	-34.2026	2	4	SAHA
728.452	y4	GAK(ac*)R	478.309	20388.8	75677.1	20056.8	478.313	0.0338823	74194.4	0.995982	9.7589	2	4	SAHA
728.452	y5	GGAK(ac*)R	535.33	48264.5	184791	47442.3	535.333	0.0409488	183865	0.997436	6.056	2	4	SAHA
728.452	y6	K(ac*)GGAK(ac*)R	710.461	11816.6	46270.7	12261.2	710.448	0.0618583	45652.6	0.997427	-18.5946	2	4	SAHA
728.452	y7	GK(ac*)GGAK(ac*)R	767.483	33096.5	125130	32451.3	767.48	0.0701963	124089	0.997328	-3.9248	2	4	SAHA
728.452	y8	LGK(ac*)GGAK(ac*)R	880.567	8233.11	29625.1	8491.17	880.562	0.0762898	28434	0.984964	-5.1761	2	4	SAHA
728.452	y9	GLGK(ac*)GGAK(ac*)R	937.588	18699.2	67438.7	18404.4	937.59	0.0916594	65301.3	0.995931	1.6843	2	4	SAHA
728.452	y10	K(ac*)GLGK(ac*)GGAK(ac*)R	1112.72									2	4	SAHA
728.452	y11	GK(ac*)GLGK(ac*)GGAK(ac*)R	1169.74									2	4	SAHA
728.452	y12	GGK(ac*)GLGK(ac*)GGAK(ac*)R	1226.76									2	4	SAHA
727.448	y2	K(ac12C)R	345.224	88111.9	358394	91360.8	345.224	0.0213459	356805	0.998776	-0.0845	2	6	control
727.448	y3	AK(ac12C)R	416.262	51770.8	207680	53649.4	416.261	0.02801	207070	0.998624	-1.0111	2	6	control
727.448	y4	GAK(ac12C)R	473.283	138292	537023	136428	473.283	0.0342129	534944	0.998239	0.3674	2	6	control
727.448	y5	GGAK(ac12C)R	530.304	630310	2.55363e+06	640143	530.304	0.040616	2.53983e+06	0.998125	-0.3788	2	6	control
727.448	y2	K(ac*)R	350.25	13440.7	50820	14049.9	350.249	0.0201693	49750.1	0.998106	-3.9607	2	6	control
727.448	y3	AK(ac*)R	421.287	32085.4	126054	27455.8	421.273	0.025083	122626	0.460899	-34.2026	2	6	control
727.448	y4	GAK(ac*)R	478.309	29917.9	118468	30352.4	478.308	0.0350849	117557	0.998255	-0.7457	2	6	control
727.448	y5	GGAK(ac*)R	535.33	122328	469961	120028	535.329	0.0410373	468120	0.99787	-1.6932	2	6	control
727.448	y6	K(ac12C)GGAK(ac*)R	705.436	198114	810814	205302	705.434	0.0620679	805767	0.99836	-2.613	2	6	control
727.448	y7	GK(ac12C)GGAK(ac*)R	762.457	1.04417e+06	4.28419e+06	1.07143e+06	762.455	0.0700151	4.25914e+06	0.997944	-2.8876	2	6	control
727.448	y8	LGK(ac12C)GGAK(ac*)R	875.541	250861	998819	253061	875.538	0.0859615	994366	0.998339	-3.8354	2	6	control
727.448	y9	GLGK(ac12C)GGAK(ac*)R	932.563	1029966	3.98695e+06	1.01002e+06	932.558	0.0949475	3.97127e+06	0.997784	-5.0721	2	6	control
727.448	y10	K(ac*)GLGK(ac12C)GGAK(ac*)R	1107.69	111344	425837	109212	1107.69	0.122536	423654	0.997608	-6.012	2	6	control
727.448	y11	GK(ac*)GLGK(ac12C)GGAK(ac*)R	1164.72	129846	507325	129567	1164.71	0.131685	504667	0.998099	-6.9931	2	6	control
727.448	y12	GGK(ac*)GLGK(ac12C)GGAK(ac*)R	1221.74	461439	1.84875e+06	466903	1221.73	0.141656	1.8413e+06	0.998329	-7.1986	2	6	control
727.448	y6	K(ac*)GGAK(ac*)R	710.461	15056.6	56910.4	15277.9	710.458	0.0619542	54829.9	0.997303	-4.2833	2	6	control
727.448	y7	GK(ac*)GGAK(ac*)R	767.483	105604	402972	103471	767.479	0.0704704	402091	0.997882	-4.2508	2	6	control
727.448	y8	LGK(ac*)GGAK(ac*)R	880.567	24063.1	90258	23937	880.56	0.0847058	88619.4	0.997972	-7.3654	2	6	control
727.448	y9	GLGK(ac*)GGAK(ac*)R	937.588	97053.7	374961	95958.8	937.585	0.0953772	373176	0.998202	-3.5258	2	6	control
[truncated: 1,565 more rows]
